# Supplementary material for: Crystal structure of trans-bis­(ethane-1,2-diamine-κ2 N,N′)bis­(thio­cyanato-κN)chromium(III) perchlorate from synchrotron data
Source: Acta Crystallogr E Crystallogr Commun. 2015 May 20;71(Pt 6):650–3. doi: 10.1107/S2056989015009184 (PMC4459338; doi:10.1107/S2056989015009184)
Supplement: Supplementary file 1 [file e-71-00650-sup1.cif]

##############################################################################
#                                                                            #
# This CIF contains the data in a paper accepted for publication in          #
# Acta Crystallographica Section E. It conforms to the requirements of       #
# Notes for Authors for Acta Crystallographica Section E, and has been       #
# peer reviewed under the auspices of the IUCr Commission on Journals.       #
#                                                                            #
# Full details of the Crystallographic Information File format               #
# are given in the paper "The Crystallographic Information File (CIF):       #
# a New Standard Archive File for Crystallography" by S. R. Hall, F. H.      #
# Allen and I. D. Brown [Acta Cryst. (1991), A47, 655-685].                  #
#                                                                            #
# The current version of the core CIF dictionary is obtainable from          #
# ftp://ftp.iucr.org/pub/cif_core.dic.                                       #
#                                                                            #
# Software is freely available for graphical display of the structure(s)     #
# in this CIF. For information consult the CIF software page                 #
# http://www.iucr.org/resources/cif/software.                                #
#                                                                            #
# This file may be used for bona fide research purposes within the           #
# scientific community so long as proper attribution is given to the journal # 
# article from which it was obtained.                                        #
#                                                                            #
##############################################################################
data_I
_database_code_depnum_ccdc_archive 'CCDC 1400767'
_audit_creation_method     'SHELXL-2014/7'
_journal_date_recd_electronic     2015-05-06
_journal_date_accepted     2015-05-14
_journal_name_full     'Acta Crystallographica, Section E'
_journal_year     2015
_journal_volume     71
_journal_issue      6
_journal_page_first     650
_journal_page_last     653
_journal_paper_category     GM
_journal_paper_doi     10.1107/S2056989015009184
_journal_coeditor_code     SJ5459
_publ_contact_author_name     'Jong-Ha Choi'
_publ_contact_author_address
;
Department of Chemistry, Andong National University,
Andong 760-749, Republic of Korea.
;
_publ_contact_author_email     jhchoi@anu.ac.kr
_publ_contact_author_fax     '82 54 820 5452'
_publ_contact_author_phone     '+82-54-820-5458'
_publ_section_title
;\
Crystal structure of
<i>trans</i>-bis(ethane-1,2-diamine-\k^2^<i>N</i>,<i>N</i>')bis(thiocyanato-\
\k<i>N</i>)chromium(III) perchlorate from synchrotron data
;
loop_
    _publ_author_name
    _publ_author_footnote
    _publ_author_address
    'Moon, Dohyun' .
;
Pohang Accelerator Laboratory, POSTECH, Pohang 790-784, Republic of Korea
;
    'Choi, Jong-Ha' .
;
Department of Chemistry, Andong National University, Andong 760-749,
Republic of Korea
;
_publ_section_synopsis
;
The centrosymmetric Cr^III^ ion in the title compound shows a distorted
octahedral coordination with four N atoms of two ethane-1,2-diamine ligands in
the equatorial plane and two N-coordinated NCS^-^ groups in <i>trans</i>-axial
positions. The ethane-1,2-diamine ligand in the complex cation and the
ClO~4~^-^ anion are both disordered.
;
_chemical_name_systematic
;\
<i>trans</i>-Bis(ethane-1,2-diamine-\k^2^<i>N</i>,<i>N</i>')bis(thiocyanato-\
\k<i>N</i>)chromium(III) perchlorate
;
_chemical_name_common     ?
_chemical_formula_moiety     'C6 H16  Cr N6 S2 +, Cl O4 -'
_chemical_formula_sum     'C6 H16 Cl Cr N6 O4 S2'
_chemical_formula_iupac     '[Cr (N C S)2 (C2 H8 N2)2] Cl O4'
_chemical_formula_weight     387.82
_chemical_melting_point     ?
_shelx_space_group_comment
;
The symmetry employed for this shelxl refinement is uniquely defined
by the following loop, which should always be used as a source of
symmetry information in preference to the above space-group names.
They are only intended as comments.
;
_space_group_crystal_system     monoclinic
_space_group_name_H-M_alt     'C 2/c'
_space_group_name_Hall     '-C 2yc'
loop_
    _space_group_symop_operation_xyz
    'x, y, z'
    '-x, y, -z+1/2'
    'x+1/2, y+1/2, z'
    '-x+1/2, y+1/2, -z+1/2'
    '-x, -y, -z'
    'x, -y, z-1/2'
    '-x+1/2, -y+1/2, -z'
    'x+1/2, -y+1/2, z-1/2'
_cell_length_a     15.599(3)
_cell_length_b     7.4440(15)
_cell_length_c     13.792(3)
_cell_angle_alpha     90
_cell_angle_beta     105.83(3)
_cell_angle_gamma     90
_cell_volume     1540.8(6)
_cell_formula_units_Z     4
_cell_measurement_reflns_used     46962
_cell_measurement_theta_min     0.361
_cell_measurement_theta_max     33.548
_cell_measurement_temperature     260(2)
_exptl_crystal_description     'block'
_exptl_crystal_colour     'orange'
_exptl_crystal_size_max     0.135
_exptl_crystal_size_mid     0.132
_exptl_crystal_size_min     0.130
_exptl_crystal_density_diffrn     1.672
_exptl_crystal_density_meas     ?
_exptl_crystal_density_method     ?
_exptl_crystal_F_000     796
_exptl_absorpt_coefficient_mu     0.858
_exptl_absorpt_correction_type     empirical
_exptl_absorpt_process_details
;
(<i>HKL3000sm SCALEAPCK</i>; Otwinowski & Minor, 1997)
;
_shelx_estimated_absorpt_T_min     0.893
_shelx_estimated_absorpt_T_max     0.897
_exptl_absorpt_correction_T_min     0.893
_exptl_absorpt_correction_T_max     0.897
_diffrn_ambient_temperature     260(2)
_diffrn_radiation_type     synchrotron
_diffrn_radiation_wavelength     0.630
_diffrn_measurement_device_type     'ADSC Q210 CCD area-detector'
_diffrn_measurement_method     '\w scan'
_diffrn_detector_area_resol_mean     ?
_diffrn_reflns_number     8172
_diffrn_reflns_av_R_equivalents     0.0154
_diffrn_reflns_theta_min     2.707
_diffrn_reflns_theta_max     26.000
_diffrn_reflns_theta_full     22.210
_diffrn_measured_fraction_theta_max     0.977
_diffrn_measured_fraction_theta_full     0.964
_diffrn_reflns_limit_h_min     -21
_diffrn_reflns_limit_h_max     21
_diffrn_reflns_limit_k_min     -10
_diffrn_reflns_limit_k_max     10
_diffrn_reflns_limit_l_min     -19
_diffrn_reflns_limit_l_max     19
_refine_special_details     ?
_reflns_number_total     2121
_reflns_number_gt     2019
_reflns_threshold_expression     I>2\s(I)
_refine_ls_structure_factor_coef     Fsqd
_refine_ls_matrix_type     full
_refine_ls_R_factor_all     0.0614
_refine_ls_R_factor_gt     0.0599
_refine_ls_wR_factor_gt     0.1763
_refine_ls_wR_factor_ref     0.1783
_refine_ls_goodness_of_fit_ref     1.093
_refine_ls_restrained_S_all     1.093
_refine_ls_number_reflns     2121
_refine_ls_number_parameters     140
_refine_ls_number_restraints     0
_refine_ls_hydrogen_treatment     constr
_refine_ls_weighting_scheme     calc
_refine_ls_weighting_details
              'w=1/[\s^2^(Fo^2^)+(0.1146P)^2^+2.4721P] where P=(Fo^2^+2Fc^2^)/3'
_atom_sites_solution_hydrogens     geom
_atom_sites_solution_primary     ?
_atom_sites_solution_secondary     ?
_refine_ls_shift/su_max     0.000
_refine_ls_shift/su_mean     0.000
_refine_diff_density_max     0.735
_refine_diff_density_min     -1.119
_refine_ls_extinction_method
;
SHELXL2014/7 (Sheldrick, 2015<i>b</i>)
;
_refine_ls_extinction_coef     0.045(12)
_refine_ls_extinction_expression
                                  'Fc^*^=kFc[1+0.001xFc^2^\l^3^/sin(2\q)]^-1/4^'
loop_
    _atom_type_symbol
    _atom_type_description
    _atom_type_scat_dispersion_real
    _atom_type_scat_dispersion_imag
    _atom_type_scat_source
    'C' 'C' 0.0020 0.0010
                         'International Tables Vol C Tables 4.2.6.8 and 6.1.1.4'
    'H' 'H' 0.0000 0.0000
                         'International Tables Vol C Tables 4.2.6.8 and 6.1.1.4'
    'N' 'N' 0.0050 0.0020
                         'International Tables Vol C Tables 4.2.6.8 and 6.1.1.4'
    'O' 'O' 0.0090 0.0050
                         'International Tables Vol C Tables 4.2.6.8 and 6.1.1.4'
    'S' 'S' 0.1020 0.0980
                         'International Tables Vol C Tables 4.2.6.8 and 6.1.1.4'
    'Cl' 'Cl' 0.1230 0.1260
                         'International Tables Vol C Tables 4.2.6.8 and 6.1.1.4'
    'Cr' 'Cr' 0.2900 0.4910
                         'International Tables Vol C Tables 4.2.6.8 and 6.1.1.4'
_computing_data_collection
;
<i>PAL ADSC Quantum-210 ADX Program </i>(Arvai & Nielsen, 1983)
;
_computing_cell_refinement
;
<i>HKL3000sm</i> (Otwinowski & Minor, 1997)
;
_computing_data_reduction
;
<i>HKL3000sm</i> (Otwinowski & Minor,1997)
;
_computing_structure_solution
;
<i>SHELXT2014/5</i> (Sheldrick, 2015<i>a</i>)
;
_computing_structure_refinement
;
<i>SHELXL2014/7</i> (Sheldrick, 2015<i>b</i>)
;
_computing_molecular_graphics
;
<i>DIAMOND</i> (Putz & Brandenburg, 2014)
;
_computing_publication_material
;
<i>publCIF</i> (Westrip, 2010)
;
loop_
    _atom_site_type_symbol
    _atom_site_label
    _atom_site_fract_x
    _atom_site_fract_y
    _atom_site_fract_z
    _atom_site_U_iso_or_equiv
    _atom_site_adp_type
    _atom_site_calc_flag
    _atom_site_occupancy
    _atom_site_disorder_assembly
    _atom_site_disorder_group
    Cr Cr1 0.2500 0.2500 0.5000 0.0273(3) Uani d 1 . .
    S S1 0.21080(8) 0.77661(11) 0.67477(8) 0.0586(3) Uani d 1 . .
    N N1 0.24831(15) 0.4775(3) 0.57426(17) 0.0433(5) Uani d 1 . .
    C C1 0.23290(16) 0.6026(3) 0.61573(17) 0.0363(5) Uani d 1 . .
    N N2A 0.3423(12) 0.1308(19) 0.6213(13) 0.036(2) Uani d 0.522(16) A 1
    H H2A1 0.3272 0.1503 0.6781 0.043 Uiso calc 0.522(16) A 1
    H H2A2 0.3442 0.0127 0.6118 0.043 Uiso calc 0.522(16) A 1
    N N3A 0.3624(11) 0.337(2) 0.4641(10) 0.043(3) Uani d 0.522(16) A 1
    H H3A1 0.3553 0.3266 0.3981 0.052 Uiso calc 0.522(16) A 1
    H H3A2 0.3722 0.4525 0.4807 0.052 Uiso calc 0.522(16) A 1
    C C2A 0.4311(5) 0.2126(10) 0.6277(8) 0.057(2) Uani d 0.522(16) A 1
    H H2A3 0.4784 0.1375 0.6678 0.068 Uiso calc 0.522(16) A 1
    H H2A4 0.4355 0.3305 0.6587 0.068 Uiso calc 0.522(16) A 1
    C C3A 0.4385(5) 0.2274(14) 0.5199(10) 0.066(3) Uani d 0.522(16) A 1
    H H3A3 0.4943 0.2842 0.5191 0.079 Uiso calc 0.522(16) A 1
    H H3A4 0.4362 0.1092 0.4897 0.079 Uiso calc 0.522(16) A 1
    N N2B 0.3570(13) 0.164(2) 0.6143(14) 0.041(3) Uani d 0.478(16) A 2
    H H2B1 0.3654 0.2382 0.6667 0.049 Uiso calc 0.478(16) A 2
    H H2B2 0.3464 0.0548 0.6342 0.049 Uiso calc 0.478(16) A 2
    N N3B 0.3502(13) 0.341(3) 0.4378(9) 0.040(2) Uani d 0.478(16) A 2
    H H3B1 0.3527 0.2732 0.3856 0.048 Uiso calc 0.478(16) A 2
    H H3B2 0.3396 0.4543 0.4167 0.048 Uiso calc 0.478(16) A 2
    C C2B 0.4369(4) 0.1614(15) 0.5773(8) 0.056(2) Uani d 0.478(16) A 2
    H H2B3 0.4355 0.0582 0.5339 0.067 Uiso calc 0.478(16) A 2
    H H2B4 0.4902 0.1541 0.6334 0.067 Uiso calc 0.478(16) A 2
    C C3B 0.4370(5) 0.3297(19) 0.5203(7) 0.060(3) Uani d 0.478(16) A 2
    H H3B3 0.4869 0.3303 0.4911 0.072 Uiso calc 0.478(16) A 2
    H H3B4 0.4427 0.4322 0.5651 0.072 Uiso calc 0.478(16) A 2
    Cl Cl1B 0.5000 0.7072(3) 0.7500 0.0989(7) Uani d 0.5 B 1
    O O1B 0.4393(4) 0.5672(9) 0.7711(5) 0.0762(16) Uani d 0.5 B 1
    O O2B 0.4350(6) 0.7462(8) 0.6376(6) 0.159(3) Uani d 0.5 B 1
    Cl Cl1C 0.5000 0.7072(3) 0.7500 0.0989(7) Uani d 0.5 C 2
    O O1C 0.4350(6) 0.7462(8) 0.6376(6) 0.159(3) Uani d 0.5 C 2
    O O2C 0.4488(11) 0.8416(15) 0.7860(8) 0.152(5) Uani d 0.5 C 2
loop_
    _atom_site_aniso_label
    _atom_site_aniso_U_11
    _atom_site_aniso_U_22
    _atom_site_aniso_U_33
    _atom_site_aniso_U_12
    _atom_site_aniso_U_13
    _atom_site_aniso_U_23
    Cr1 0.0366(4) 0.0229(3) 0.0251(3) 0.00353(14) 0.0128(2) -0.00135(14)
    S1 0.0988(7) 0.0298(4) 0.0630(6) 0.0072(3) 0.0492(5) -0.0070(3)
    N1 0.0553(12) 0.0327(11) 0.0427(10) 0.0052(9) 0.0145(9) -0.0097(8)
    C1 0.0472(12) 0.0289(10) 0.0356(10) 0.0012(9) 0.0163(9) -0.0012(8)
    N2A 0.050(5) 0.024(3) 0.034(3) -0.001(2) 0.011(3) 0.004(2)
    N3A 0.047(5) 0.036(3) 0.056(7) 0.006(3) 0.028(5) 0.017(5)
    C2A 0.048(3) 0.044(3) 0.065(5) -0.003(2) -0.006(3) -0.001(3)
    C3A 0.038(3) 0.044(4) 0.121(8) 0.008(3) 0.031(4) 0.026(5)
    N2B 0.048(6) 0.044(8) 0.031(3) 0.012(5) 0.014(3) 0.005(4)
    N3B 0.050(5) 0.043(4) 0.031(4) 0.005(3) 0.019(4) 0.002(3)
    C2B 0.041(3) 0.073(5) 0.051(5) 0.017(3) 0.007(3) 0.003(4)
    C3B 0.045(3) 0.068(7) 0.070(4) -0.014(4) 0.023(3) -0.013(4)
    Cl1B 0.1112(15) 0.0671(10) 0.1316(18) 0.000 0.0553(13) 0.000
    O1B 0.074(3) 0.073(4) 0.083(4) -0.009(3) 0.024(3) 0.029(3)
    O2B 0.152(6) 0.199(8) 0.130(5) 0.028(4) 0.045(5) 0.035(4)
    Cl1C 0.1112(15) 0.0671(10) 0.1316(18) 0.000 0.0553(13) 0.000
    O1C 0.152(6) 0.199(8) 0.130(5) 0.028(4) 0.045(5) 0.035(4)
    O2C 0.255(15) 0.095(7) 0.121(8) -0.038(9) 0.076(9) -0.014(6)
_geom_special_details
;
All e.s.d.'s (except the e.s.d. in the dihedral angle between two l.s. planes)
are estimated using the full covariance matrix. The cell e.s.d.'s are taken
into account individually in the estimation of e.s.d.'s in distances, angles
and torsion angles; correlations between e.s.d.'s in cell parameters are only
used when they are defined by crystal symmetry. An approximate (isotropic)
treatment of cell e.s.d.'s is used for estimating e.s.d.'s involving l.s.
planes.
;
loop_
    _geom_bond_atom_site_label_1
    _geom_bond_atom_site_label_2
    _geom_bond_site_symmetry_2
    _geom_bond_distance
    _geom_bond_publ_flag
    Cr1 N1 . 1.983(2) ?
    Cr1 N1 7_556 1.983(2) ?
    Cr1 N3A 7_556 2.053(16) ?
    Cr1 N3A . 2.053(16) ?
    Cr1 N2B . 2.06(2) ?
    Cr1 N2B 7_556 2.06(2) ?
    Cr1 N2A 7_556 2.085(19) ?
    Cr1 N2A . 2.085(19) ?
    Cr1 N3B 7_556 2.09(2) ?
    Cr1 N3B . 2.09(2) ?
    S1 C1 . 1.617(3) ?
    N1 C1 . 1.152(3) ?
    N2A C2A . 1.493(15) ?
    N2A H2A1 . 0.8900 ?
    N2A H2A2 . 0.8900 ?
    N3A C3A . 1.475(16) ?
    N3A H3A1 . 0.8900 ?
    N3A H3A2 . 0.8900 ?
    C2A C3A . 1.527(17) ?
    C2A H2A3 . 0.9700 ?
    C2A H2A4 . 0.9700 ?
    C3A H3A3 . 0.9700 ?
    C3A H3A4 . 0.9700 ?
    N2B C2B . 1.471(18) ?
    N2B H2B1 . 0.8900 ?
    N2B H2B2 . 0.8900 ?
    N3B C3B . 1.514(17) ?
    N3B H3B1 . 0.8900 ?
    N3B H3B2 . 0.8900 ?
    C2B C3B . 1.479(17) ?
    C2B H2B3 . 0.9700 ?
    C2B H2B4 . 0.9700 ?
    C3B H3B3 . 0.9700 ?
    C3B H3B4 . 0.9700 ?
    Cl1B O1B 2_656 1.489(6) ?
    Cl1B O1B . 1.489(6) ?
    Cl1B O2B 2_656 1.630(8) ?
    Cl1B O2B . 1.630(8) ?
    Cl1C O2C 2_656 1.450(13) ?
    Cl1C O2C . 1.450(13) ?
    Cl1C O1C 2_656 1.630(8) ?
    Cl1C O1C . 1.630(8) ?
loop_
    _geom_angle_atom_site_label_1
    _geom_angle_atom_site_label_2
    _geom_angle_atom_site_label_3
    _geom_angle_site_symmetry_1
    _geom_angle_site_symmetry_3
    _geom_angle
    _geom_angle_publ_flag
    N1 Cr1 N1 . 7_556 180.0 ?
    N1 Cr1 N3A . 7_556 90.8(5) ?
    N1 Cr1 N3A 7_556 7_556 89.2(5) ?
    N1 Cr1 N3A . . 89.2(5) ?
    N1 Cr1 N3A 7_556 . 90.8(5) ?
    N3A Cr1 N3A 7_556 . 180.0 ?
    N1 Cr1 N2B . . 89.5(5) ?
    N1 Cr1 N2B 7_556 . 90.5(5) ?
    N1 Cr1 N2B . 7_556 90.5(5) ?
    N1 Cr1 N2B 7_556 7_556 89.5(5) ?
    N2B Cr1 N2B . 7_556 180.0(9) ?
    N1 Cr1 N2A . 7_556 87.0(4) ?
    N1 Cr1 N2A 7_556 7_556 93.0(5) ?
    N3A Cr1 N2A 7_556 7_556 83.1(5) ?
    N3A Cr1 N2A . 7_556 96.9(5) ?
    N1 Cr1 N2A . . 93.0(4) ?
    N1 Cr1 N2A 7_556 . 87.0(4) ?
    N3A Cr1 N2A 7_556 . 96.9(5) ?
    N3A Cr1 N2A . . 83.1(5) ?
    N2A Cr1 N2A 7_556 . 180.0 ?
    N1 Cr1 N3B . 7_556 87.1(5) ?
    N1 Cr1 N3B 7_556 7_556 92.9(5) ?
    N2B Cr1 N3B . 7_556 97.2(5) ?
    N2B Cr1 N3B 7_556 7_556 82.8(5) ?
    N1 Cr1 N3B . . 92.9(5) ?
    N1 Cr1 N3B 7_556 . 87.1(5) ?
    N2B Cr1 N3B . . 82.8(5) ?
    N2B Cr1 N3B 7_556 . 97.2(5) ?
    N3B Cr1 N3B 7_556 . 180.0 ?
    C1 N1 Cr1 . . 168.7(2) ?
    N1 C1 S1 . . 179.3(3) ?
    C2A N2A Cr1 . . 107.5(7) ?
    C2A N2A H2A1 . . 110.2 ?
    Cr1 N2A H2A1 . . 110.2 ?
    C2A N2A H2A2 . . 110.2 ?
    Cr1 N2A H2A2 . . 110.2 ?
    H2A1 N2A H2A2 . . 108.5 ?
    C3A N3A Cr1 . . 108.5(8) ?
    C3A N3A H3A1 . . 110.0 ?
    Cr1 N3A H3A1 . . 110.0 ?
    C3A N3A H3A2 . . 110.0 ?
    Cr1 N3A H3A2 . . 110.0 ?
    H3A1 N3A H3A2 . . 108.4 ?
    N2A C2A C3A . . 106.7(9) ?
    N2A C2A H2A3 . . 110.4 ?
    C3A C2A H2A3 . . 110.4 ?
    N2A C2A H2A4 . . 110.4 ?
    C3A C2A H2A4 . . 110.4 ?
    H2A3 C2A H2A4 . . 108.6 ?
    N3A C3A C2A . . 106.5(10) ?
    N3A C3A H3A3 . . 110.4 ?
    C2A C3A H3A3 . . 110.4 ?
    N3A C3A H3A4 . . 110.4 ?
    C2A C3A H3A4 . . 110.4 ?
    H3A3 C3A H3A4 . . 108.6 ?
    C2B N2B Cr1 . . 109.0(9) ?
    C2B N2B H2B1 . . 109.9 ?
    Cr1 N2B H2B1 . . 109.9 ?
    C2B N2B H2B2 . . 109.9 ?
    Cr1 N2B H2B2 . . 109.9 ?
    H2B1 N2B H2B2 . . 108.3 ?
    C3B N3B Cr1 . . 106.7(8) ?
    C3B N3B H3B1 . . 110.4 ?
    Cr1 N3B H3B1 . . 110.4 ?
    C3B N3B H3B2 . . 110.4 ?
    Cr1 N3B H3B2 . . 110.4 ?
    H3B1 N3B H3B2 . . 108.6 ?
    N2B C2B C3B . . 107.1(10) ?
    N2B C2B H2B3 . . 110.3 ?
    C3B C2B H2B3 . . 110.3 ?
    N2B C2B H2B4 . . 110.3 ?
    C3B C2B H2B4 . . 110.3 ?
    H2B3 C2B H2B4 . . 108.5 ?
    C2B C3B N3B . . 108.6(10) ?
    C2B C3B H3B3 . . 110.0 ?
    N3B C3B H3B3 . . 110.0 ?
    C2B C3B H3B4 . . 110.0 ?
    N3B C3B H3B4 . . 110.0 ?
    H3B3 C3B H3B4 . . 108.4 ?
    O1B Cl1B O1B 2_656 . 91.2(5) ?
    O1B Cl1B O2B 2_656 2_656 92.7(4) ?
    O1B Cl1B O2B . 2_656 101.7(3) ?
    O1B Cl1B O2B 2_656 . 101.7(3) ?
    O1B Cl1B O2B . . 92.7(4) ?
    O2B Cl1B O2B 2_656 . 159.4(5) ?
    O2C Cl1C O2C 2_656 . 92.7(9) ?
    O2C Cl1C O1C 2_656 2_656 86.8(6) ?
    O2C Cl1C O1C . 2_656 79.0(6) ?
    O2C Cl1C O1C 2_656 . 79.0(6) ?
    O2C Cl1C O1C . . 86.8(6) ?
    O1C Cl1C O1C 2_656 . 159.4(5) ?
loop_
    _geom_torsion_atom_site_label_1
    _geom_torsion_atom_site_label_2
    _geom_torsion_atom_site_label_3
    _geom_torsion_atom_site_label_4
    _geom_torsion_site_symmetry_1
    _geom_torsion_site_symmetry_2
    _geom_torsion_site_symmetry_3
    _geom_torsion_site_symmetry_4
    _geom_torsion
    _geom_torsion_publ_flag
    Cr1 N2A C2A C3A . . . . -42.0(11) ?
    Cr1 N3A C3A C2A . . . . -44.8(13) ?
    N2A C2A C3A N3A . . . . 57.9(14) ?
    Cr1 N2B C2B C3B . . . . 44.2(13) ?
    N2B C2B C3B N3B . . . . -56.3(15) ?
    Cr1 N3B C3B C2B . . . . 40.2(12) ?
loop_
    _geom_hbond_atom_site_label_D
    _geom_hbond_atom_site_label_H
    _geom_hbond_atom_site_label_A
    _geom_hbond_site_symmetry_A
    _geom_hbond_distance_DH
    _geom_hbond_distance_HA
    _geom_hbond_distance_DA
    _geom_hbond_angle_DHA
    N2A H2A1 S1 4_546 0.89 2.45 3.324(17) 166.9
    N2A H2A2 O2B 1_545 0.89 2.41 3.187(19) 146.4
    N3A H3A1 O1B 6_565 0.89 2.58 3.282(16) 136.2
    N2B H2B1 S1 4_546 0.89 2.77 3.459(17) 134.8
    N3B H3B1 O2C 6_565 0.89 2.45 3.22(2) 145.2
    N3B H3B2 S1 7_566 0.89 2.38 3.255(18) 166.3
_shelx_hkl_file
;
   0   0   2  190.87    3.58
   0   0  -2  200.56    3.97
   0   0   3    0.26    0.11
   0   0  -3    0.18    0.18
   0   0   4  505.21    9.56
   0   0  -4  505.87    8.44
   0   0   5    0.04    0.16
   0   0  -5    0.02    0.14
   0   0   6 1164.98   21.32
   0   0  -6 1135.48   18.51
   0   0   7   -0.14    0.19
   0   0  -7   -0.01    0.19
   0   0   8 1239.40   20.00
   0   0  -8 1232.10   19.83
   0   0   9    0.02    0.27
   0   0  -9    0.12    0.22
   0   0  10  575.42   11.60
   0   0 -10  560.53    9.43
   0   0  11   -0.01    0.34
   0   0 -11   -0.47    0.40
   0   0  12  601.99   10.55
   0   0 -12  600.24   10.39
   0   0  13    0.01    0.43
   0   0 -13    0.01    0.37
   0   0  14   64.11    1.84
   0   0 -14   61.92    1.49
   0   0  15    0.13    0.53
   0   0 -15    0.45    0.54
   0   0  16  441.89    8.21
   0   0 -16  432.37    7.90
   0   0  17    0.06    0.61
   0   0 -17   -0.01    0.73
   0   0  18  195.67    4.62
   0   0 -18  196.86    4.07
   0   0  19    0.10    0.91
   0   0 -19    0.49    0.80
   0   0  20    0.06    0.88
   0   0 -20    0.34    0.76
   0   0  21    0.42    1.62
   0   0 -21    0.77    1.86
  -2   0 -21    1.25    1.78
   2   0  21   -0.91    2.02
  -2   0 -20   15.49    1.21
   2   0  20   12.59    1.03
  -2   0 -19   -0.01    0.83
   2   0  19    0.01    0.79
  -2   0 -18   65.50    1.81
   2   0  18   63.63    1.67
  -2   0 -17   -0.04    0.55
   2   0  17    0.54    0.63
  -2   0 -16  225.09    4.32
   2   0  16  218.31    5.28
  -2   0 -15    0.10    0.47
   2   0  15    0.14    0.45
  -2   0 -14   75.64    1.75
   2   0  14   74.01    1.72
  -2   0 -13    0.04    0.49
   2   0  13    0.14    0.40
  -2   0 -12  551.09    9.71
   2   0  12  551.43    9.63
  -2   0 -11    0.16    0.43
   2   0  11    0.33    0.45
  -2   0 -10  233.06    4.46
   2   0  10  231.71    4.51
  -2   0  -9    0.16    0.25
   2   0   9    1.00    0.31
  -2   0  -8    6.38    0.35
   2   0   8    6.99    0.45
  -2   0  -7    0.06    0.26
   2   0   7    0.00    0.30
  -2   0  -5    0.10    0.22
   2   0   5   -0.07    0.19
  -2   0  -3   -0.11    0.18
   2   0   3   -0.18    0.22
  -2   0  -1    0.24    0.15
   2   0   1    0.16    0.14
   2   0   0   27.10    1.73
  -2   0   1    0.08    0.11
   2   0  -1    0.10    0.10
  -2   0   3    0.18    0.14
   2   0  -3    0.05    0.12
  -2   0   4  658.14   10.75
   2   0  -4  666.81   10.81
  -2   0   5    0.12    0.17
   2   0  -5    0.23    0.14
  -2   0   6  298.18    5.34
   2   0  -6  295.63    5.13
  -2   0   7    0.14    0.20
   2   0  -7   -0.09    0.22
  -2   0   8  236.61    4.42
   2   0  -8  233.12    4.34
  -2   0   9    0.10    0.22
   2   0  -9    0.05    0.22
  -2   0  10 3359.13   61.69
   2   0 -10 3371.20   75.24
  -2   0  11   -0.19    0.40
   2   0 -11    0.56    0.45
  -2   0  12 1127.31   21.92
   2   0 -12 1085.53   18.02
  -2   0  13   -0.07    0.32
   2   0 -13    0.13    0.31
  -2   0  14    4.78    0.46
   2   0 -14    3.96    0.45
  -2   0  15    0.10    0.47
   2   0 -15   -0.06    0.41
  -2   0  16  621.47   11.59
   2   0 -16  602.64   10.45
  -2   0  17   -0.28    0.60
   2   0 -17    0.44    0.57
  -2   0  18  190.61    3.76
   2   0 -18  185.76    3.57
  -2   0  19   -0.19    0.60
   2   0 -19    0.08    0.69
  -2   0  20   24.62    1.22
   2   0 -20   23.92    1.21
  -2   0  21    0.05    0.83
   2   0 -21   -0.25    0.97
  -4   0 -20    4.46    1.95
   4   0  20    5.48    1.84
  -4   0 -19    0.02    0.83
   4   0  19   -0.18    0.78
  -4   0 -18   73.89    1.92
   4   0  18   71.60    1.89
  -4   0 -17    0.43    0.70
   4   0  17    0.23    0.64
  -4   0 -16   69.04    1.74
   4   0  16   66.09    1.73
  -4   0 -15    0.00    0.57
   4   0  15   -0.13    0.59
  -4   0 -14  202.63    3.93
   4   0  14  196.41    3.84
  -4   0 -13    0.01    0.43
   4   0  13   -0.33    0.45
  -4   0 -12  754.98   12.86
   4   0  12  769.58   15.67
  -4   0 -11   -0.16    0.38
   4   0  11   -0.05    0.38
  -4   0 -10  127.16    2.62
   4   0  10  129.69    3.10
  -4   0  -9    0.05    0.30
   4   0   9    0.10    0.30
  -4   0  -8 1535.52   29.20
   4   0   8 1546.24   29.14
  -4   0  -7    0.12    0.35
   4   0   7    0.11    0.39
  -4   0  -6  807.03   19.04
   4   0   6  807.43   19.85
  -4   0  -5    0.07    0.21
   4   0   5    0.21    0.24
  -4   0  -4 2470.54   55.55
   4   0   4 2612.80   84.32
  -4   0  -3    0.20    0.24
   4   0   3    0.55    0.20
  -4   0  -1   -0.26    0.21
   4   0   1    0.23    0.22
  -4   0   1   -0.12    0.20
   4   0  -1    0.12    0.20
  -4   0   3    0.35    0.17
   4   0  -3    0.10    0.14
  -4   0   5    0.04    0.18
   4   0  -5   -0.13    0.19
  -4   0   6  959.22   16.07
   4   0  -6  927.97   15.26
  -4   0   7   -0.05    0.22
   4   0  -7   -0.02    0.21
  -4   0   8  297.49    5.26
   4   0  -8  298.33    5.33
  -4   0   9   -0.23    0.30
   4   0  -9    0.02    0.27
  -4   0  10 2809.36   43.88
   4   0 -10 2792.55   51.73
  -4   0  11   -0.06    0.29
   4   0 -11   -0.10    0.28
  -4   0  12 1264.80   21.16
   4   0 -12 1233.39   20.14
  -4   0  13   -0.21    0.37
   4   0 -13   -0.26    0.34
  -4   0  14   87.07    1.98
   4   0 -14   87.98    2.29
  -4   0  15    0.17    0.39
   4   0 -15    0.11    0.40
  -4   0  16  444.71    8.26
   4   0 -16  436.17    9.15
  -4   0  17    0.36    0.61
   4   0 -17   -0.61    0.55
  -4   0  18   35.18    1.24
   4   0 -18   38.79    1.24
  -4   0  19    0.31    0.64
   4   0 -19   -0.10    0.58
  -4   0  20   20.23    1.28
   4   0 -20   20.24    1.11
  -4   0  21    0.12    0.86
   4   0 -21    0.09    0.86
  -4   0  22   55.44    3.69
   4   0 -22   59.39    2.35
  -6   0 -19    3.08    1.87
   6   0  19    0.59    2.22
  -6   0 -18   13.73    1.06
   6   0  18   13.58    1.24
  -6   0 -17    1.21    0.83
   6   0  17    1.85    0.84
  -6   0 -16   30.55    1.25
   6   0  16   27.96    1.25
  -6   0 -15   -0.20    0.60
   6   0  15    0.58    0.53
  -6   0 -14  103.99    2.43
   6   0  14  105.57    3.26
  -6   0 -13   -0.54    0.52
   6   0  13    0.05    0.45
  -6   0 -12  523.10   10.87
   6   0  12  523.65   10.77
  -6   0 -11   -0.16    0.50
   6   0  11    0.20    0.46
  -6   0 -10  217.46    5.61
   6   0  10  227.03    6.03
  -6   0  -9    0.25    0.45
   6   0   9    0.09    0.42
  -6   0  -8  229.81    4.69
   6   0   8  238.88    4.64
  -6   0  -7    0.19    0.28
   6   0   7   -0.01    0.30
  -6   0  -6  494.04   12.60
   6   0   6  498.91    8.67
  -6   0  -5    0.11    0.36
   6   0   5    0.09    0.28
  -6   0  -4  486.48    9.59
   6   0   4  465.35    8.31
  -6   0  -3    0.06    0.26
   6   0   3    0.23    0.24
  -6   0  -1    0.04    0.22
   6   0   1    0.13    0.22
  -6   0   1   -0.02    0.22
   6   0  -1   -0.06    0.24
  -6   0   2 1121.39   17.94
   6   0  -2 1113.84   17.91
  -6   0   3    0.18    0.20
   6   0  -3    0.18    0.19
  -6   0   5    0.07    0.21
   6   0  -5    0.32    0.22
  -6   0   6 2332.41   37.25
   6   0  -6 2348.61   42.66
  -6   0   7    0.02    0.23
   6   0  -7    0.12    0.21
  -6   0   8  599.12   10.60
   6   0  -8  589.73   10.03
  -6   0   9   -0.16    0.32
   6   0  -9   -0.07    0.29
  -6   0  10 3729.36   68.41
   6   0 -10 3600.87  112.60
  -6   0  11    0.18    0.33
   6   0 -11   -0.12    0.30
  -6   0  12   83.28    1.84
   6   0 -12   81.08    1.78
  -6   0  13   -0.08    0.38
   6   0 -13    0.28    0.31
  -6   0  14  518.90   10.37
   6   0 -14  517.38    9.21
  -6   0  15   -0.26    0.45
   6   0 -15    0.15    0.39
  -6   0  16  828.59   13.94
   6   0 -16  817.33   14.16
  -6   0  17   -0.17    0.55
   6   0 -17    0.05    0.45
  -6   0  18    2.96    0.68
   6   0 -18    3.40    0.61
  -6   0  19   -1.14    0.69
   6   0 -19    0.32    0.60
  -6   0  20   32.70    1.26
   6   0 -20   34.67    1.18
  -6   0  21    0.40    0.99
   6   0 -21    0.17    0.76
  -6   0  22   53.69    2.77
   6   0 -22   67.02    3.06
  -8   0 -19    0.28    1.84
   8   0  19    0.77    2.14
  -8   0 -18   63.59    2.61
   8   0  18   62.98    3.79
  -8   0 -17   -0.02    0.94
   8   0  17   -0.13    0.85
  -8   0 -16   12.43    1.06
   8   0  16   11.16    1.16
  -8   0 -15    0.02    0.71
   8   0  15   -0.18    0.66
  -8   0 -14   44.41    1.99
   8   0  14   47.53    1.70
  -8   0 -13    1.07    0.90
   8   0  13   -0.73    0.70
  -8   0 -12  212.84    5.68
   8   0  12  210.99    4.84
  -8   0 -11   -0.44    0.50
   8   0  11    0.31    0.47
  -8   0 -10  275.74    5.90
   8   0  10  278.07    5.03
  -8   0  -9   -0.38    0.41
   8   0   9    0.10    0.38
  -8   0  -8  247.82    5.45
   8   0   8  239.87    4.51
  -8   0  -7   -0.21    0.43
   8   0   7   -0.11    0.33
  -8   0  -6   21.85    0.73
   8   0   6   22.40    0.75
  -8   0  -5   -0.09    0.37
   8   0   5    0.11    0.38
  -8   0  -4   62.43    1.73
   8   0   4   65.79    1.46
  -8   0  -3    0.32    0.31
   8   0   3    0.03    0.29
   8   0   2 4859.12  107.92
  -8   0  -1    0.03    0.28
   8   0   1   -0.13    0.33
  -8   0   0  773.15   13.51
   8   0   0  799.40   13.20
  -8   0   1   -0.29    0.37
   8   0  -1    0.04    0.38
  -8   0   2   31.44    0.84
   8   0  -2   31.41    0.81
  -8   0   3    0.04    0.25
   8   0  -3    0.34    0.25
  -8   0   5   -0.11    0.24
   8   0  -5    0.37    0.22
  -8   0   6  125.64    2.75
   8   0  -6  127.83    2.56
  -8   0   7    0.03    0.32
   8   0  -7   -0.28    0.28
  -8   0   8  824.17   14.11
   8   0  -8  825.42   14.04
  -8   0   9    0.13    0.34
   8   0  -9    0.42    0.31
  -8   0  10 1075.55   17.80
   8   0 -10 1048.95   17.53
  -8   0  11   -0.19    0.38
   8   0 -11    0.24    0.32
  -8   0  12    0.37    0.48
   8   0 -12    1.04    0.38
  -8   0  13    0.27    0.39
   8   0 -13   -0.24    0.33
  -8   0  14  230.24    4.47
   8   0 -14  224.21    4.12
  -8   0  15    0.19    0.51
   8   0 -15   -0.04    0.48
  -8   0  16  890.95   14.77
   8   0 -16  895.38   15.56
  -8   0  17    0.39    0.52
   8   0 -17    0.17    0.45
  -8   0  18   11.48    0.87
   8   0 -18   12.32    0.85
  -8   0  19    0.19    0.82
   8   0 -19   -0.30    0.58
  -8   0  20   50.99    1.71
   8   0 -20   52.39    1.68
  -8   0  21    1.01    0.79
   8   0 -21    0.28    0.69
  -8   0  22   53.41    3.90
   8   0 -22   56.88    3.03
 -10   0 -18   13.06    2.09
  10   0  18   18.31    2.84
 -10   0 -17    0.84    1.60
  10   0  17    0.25    1.75
 -10   0 -16   64.42    2.88
  10   0  16   64.59    2.82
 -10   0 -15   -0.01    0.97
  10   0  15    0.62    0.93
 -10   0 -14   18.26    1.06
  10   0  14   19.98    1.01
 -10   0 -13   -0.75    0.80
  10   0  13   -0.04    0.67
 -10   0 -12   69.14    2.30
  10   0  12   73.40    1.91
 -10   0 -11   -0.31    0.58
  10   0  11   -0.18    0.50
 -10   0 -10  161.06    3.47
  10   0  10  164.76    3.50
 -10   0  -9    0.32    0.49
  10   0   9    0.48    0.49
 -10   0  -8  471.68    8.58
  10   0   8  479.60    9.11
 -10   0  -7    0.12    0.42
  10   0   7    0.41    0.39
 -10   0  -6    1.26    0.54
  10   0   6    1.40    0.59
 -10   0  -5   -0.17    0.43
  10   0   5   -0.22    0.42
 -10   0  -4  208.58    4.29
  10   0   4  207.24    4.16
 -10   0  -3   -0.23    0.35
  10   0   3    0.49    0.37
 -10   0  -2 6129.35  195.93
 -10   0  -1    0.06    0.36
  10   0   1   -0.07    0.35
 -10   0   0 3019.52   49.19
  10   0   0 3076.49   55.28
 -10   0   1    0.52    0.31
  10   0  -1   -0.15    0.37
 -10   0   2 1101.16   21.27
  10   0  -2 1158.07   22.27
 -10   0   3   -0.02    0.27
  10   0  -3    0.05    0.27
 -10   0   4  243.72    4.55
  10   0  -4  245.90    4.64
 -10   0   5   -0.30    0.31
  10   0  -5    0.11    0.29
 -10   0   6   36.74    1.03
  10   0  -6   34.23    1.02
 -10   0   7   -0.03    0.36
  10   0  -7    0.23    0.34
 -10   0   8  317.53    6.62
  10   0  -8  311.23    5.82
 -10   0   9    0.02    0.32
  10   0  -9    0.09    0.30
 -10   0  10 1292.89   21.25
  10   0 -10 1329.12   22.09
 -10   0  11    0.00    0.41
  10   0 -11    0.01    0.35
 -10   0  12  206.13    4.11
  10   0 -12  203.96    3.94
 -10   0  13   -0.02    0.42
  10   0 -13    0.09    0.35
 -10   0  14  977.06   20.05
  10   0 -14  996.98   16.40
 -10   0  15   -0.46    0.67
  10   0 -15    0.05    0.53
 -10   0  16  472.31    8.73
  10   0 -16  471.63    8.16
 -10   0  17    0.45    0.75
  10   0 -17    0.25    0.59
 -10   0  18    6.04    1.06
  10   0 -18    8.21    0.86
 -10   0  19    0.28    0.80
  10   0 -19   -0.31    0.63
 -10   0  20   83.02    2.73
  10   0 -20   89.16    2.26
 -10   0  21   -0.32    0.99
  10   0 -21    0.25    0.79
 -10   0  22   14.30    2.20
  10   0 -22   18.25    1.37
 -12   0 -17    1.12    1.65
  12   0  17   -2.04    2.62
 -12   0 -16   11.42    1.88
  12   0  16   11.32    1.83
 -12   0 -15   -0.34    1.13
  12   0  15    0.28    0.93
 -12   0 -14   39.78    1.79
  12   0  14   45.44    1.68
 -12   0 -13   -0.19    0.83
  12   0  13   -0.29    0.74
 -12   0 -12   16.33    0.96
  12   0  12   17.10    0.94
 -12   0 -11   -0.10    0.63
  12   0  11    0.56    0.57
 -12   0 -10   53.23    2.17
  12   0  10   53.69    1.60
 -12   0  -9   -0.05    0.54
  12   0   9    0.17    0.49
 -12   0  -8  129.39    2.85
  12   0   8  131.80    2.75
 -12   0  -7    0.10    0.50
  12   0   7    0.02    0.53
 -12   0  -6   92.13    2.14
  12   0   6   91.13    2.08
 -12   0  -5   -0.28    0.42
  12   0   5    0.22    0.41
 -12   0  -4  150.94    3.41
  12   0   4  148.77    3.17
 -12   0  -3    0.16    0.40
  12   0   3   -0.01    0.39
 -12   0  -2  378.69    6.94
  12   0   2  398.28    7.35
 -12   0  -1    0.50    0.43
  12   0   1    0.01    0.38
 -12   0   0  724.57   14.32
  12   0   0  734.55   12.76
 -12   0   1    0.14    0.40
  12   0  -1   -0.12    0.39
 -12   0   2  828.30   14.46
  12   0  -2  825.80   20.17
 -12   0   3    0.15    0.31
  12   0  -3    0.10    0.34
 -12   0   4  922.85   15.71
  12   0  -4  943.11   16.22
 -12   0   5    0.10    0.35
  12   0  -5    0.41    0.40
 -12   0   6  432.98    7.53
  12   0  -6  422.12    7.41
 -12   0   7    0.02    0.37
  12   0  -7    0.13    0.35
 -12   0   8 2183.21   35.27
  12   0  -8 2214.47   35.11
 -12   0   9   -0.28    0.39
  12   0  -9    0.20    0.37
 -12   0  10  406.34    7.28
  12   0 -10  407.25    7.20
 -12   0  11   -0.32    0.44
  12   0 -11    0.17    0.38
 -12   0  12  121.83    2.64
  12   0 -12  124.95    2.63
 -12   0  13   -0.27    0.49
  12   0 -13   -0.28    0.41
 -12   0  14  905.00   15.20
  12   0 -14  922.49   15.42
 -12   0  15   -0.07    0.56
  12   0 -15   -0.25    0.46
 -12   0  16  351.42    6.45
  12   0 -16  359.39    6.58
 -12   0  17    0.10    0.66
  12   0 -17   -0.23    0.50
 -12   0  18   31.01    1.20
  12   0 -18   32.53    1.18
 -12   0  19   -0.25    0.80
  12   0 -19   -0.08    0.72
 -12   0  20   91.51    2.30
  12   0 -20   94.68    2.27
 -12   0  21    0.62    1.00
  12   0 -21   -0.17    0.86
 -12   0  22    8.81    2.21
  12   0 -22    7.91    1.19
 -14   0 -16   11.22    2.46
 -14   0 -15   -0.61    2.01
  14   0  15   -1.39    2.05
 -14   0 -14   13.25    1.90
  14   0  14    9.43    1.74
 -14   0 -13    0.92    1.15
  14   0  13    0.05    1.03
 -14   0 -12   59.66    1.79
  14   0  12   61.30    1.81
 -14   0 -11    0.09    0.88
  14   0  11   -0.59    0.86
 -14   0 -10   29.19    1.26
  14   0  10   30.80    1.33
 -14   0  -9   -0.11    0.68
  14   0   9   -0.04    0.70
 -14   0  -8   22.60    1.03
  14   0   8   25.67    0.98
 -14   0  -7    0.10    0.58
  14   0   7    0.46    0.56
 -14   0  -6   47.50    1.43
  14   0   6   46.88    1.32
 -14   0  -5   -0.11    0.53
  14   0   5   -0.18    0.50
 -14   0  -4  341.90    6.49
  14   0   4  347.59    6.20
 -14   0  -3    0.09    0.50
  14   0   3    0.02    0.44
 -14   0  -2  425.09    8.04
  14   0   2  435.64    7.68
 -14   0  -1    0.00    0.42
  14   0   1   -0.17    0.44
 -14   0   0   74.12    1.84
  14   0   0   69.89    1.80
 -14   0   1   -0.36    0.39
  14   0  -1    0.06    0.35
 -14   0   2  448.83    8.22
  14   0  -2  451.63    9.05
 -14   0   3    0.70    0.41
  14   0  -3    0.15    0.39
 -14   0   4   22.90    0.80
  14   0  -4   21.29    0.81
 -14   0   5   -0.02    0.39
  14   0  -5    0.05    0.37
 -14   0   6  152.28    3.04
  14   0  -6  151.78    3.04
 -14   0   7    0.00    0.43
  14   0  -7    0.15    0.42
 -14   0   8  329.99    5.90
  14   0  -8  333.82    6.13
 -14   0   9    0.87    0.46
  14   0  -9    0.22    0.43
 -14   0  10  295.86    5.46
  14   0 -10  287.26    5.44
 -14   0  11   -0.28    0.49
  14   0 -11   -0.38    0.42
 -14   0  12   84.90    2.03
  14   0 -12   82.57    1.94
 -14   0  13   -0.07    0.49
  14   0 -13    0.16    0.43
 -14   0  14  751.01   12.86
  14   0 -14  735.49   13.30
 -14   0  15   -0.16    0.57
  14   0 -15   -0.22    0.47
 -14   0  16   21.37    1.16
  14   0 -16   21.56    0.96
 -14   0  17    0.42    0.90
  14   0 -17   -0.25    0.64
 -14   0  18    7.54    0.97
  14   0 -18    9.38    0.77
 -14   0  19   -0.10    0.89
  14   0 -19    0.42    0.68
 -14   0  20   84.68    2.16
  14   0 -20   89.01    2.04
 -14   0  21    1.85    2.49
  14   0 -21    0.00    1.47
 -14   0  22    9.61    3.47
  14   0 -22    7.99    2.14
 -16   0 -14   13.58    3.02
  16   0  14   13.77    1.56
 -16   0 -13   -1.32    2.45
  16   0  13    0.68    2.42
 -16   0 -12   21.06    1.90
  16   0  12   21.21    1.90
 -16   0 -11   -0.41    1.11
  16   0  11   -0.81    0.98
 -16   0 -10   42.69    1.42
  16   0  10   45.29    1.50
 -16   0  -9   -0.01    0.79
  16   0   9   -0.16    0.75
 -16   0  -8   12.39    0.89
  16   0   8   12.78    0.92
 -16   0  -7   -0.61    0.66
  16   0   7    0.01    0.73
 -16   0  -6    1.89    0.70
  16   0   6    1.66    0.71
 -16   0  -5   -0.33    0.65
  16   0   5   -0.42    0.60
 -16   0  -4  154.16    3.28
  16   0   4  149.94    3.25
 -16   0  -3   -0.16    0.55
  16   0   3   -0.14    0.56
 -16   0  -2  254.70    5.06
  16   0   2  257.38    4.84
 -16   0  -1   -0.25    0.58
  16   0   1   -0.07    0.52
 -16   0   0  417.02    7.54
  16   0   0  418.01    7.35
 -16   0   1    0.90    0.50
  16   0  -1    0.09    0.48
 -16   0   2  234.64    6.82
  16   0  -2  227.13    6.38
 -16   0   3    0.53    0.49
  16   0  -3   -0.09    0.48
 -16   0   4  395.08    7.58
  16   0  -4  403.17    7.84
 -16   0   5   -0.06    0.46
  16   0  -5   -0.01    0.46
 -16   0   6  287.14    5.51
  16   0  -6  283.80    7.66
 -16   0   7   -0.42    0.49
  16   0  -7    0.12    0.45
 -16   0   8  803.62   16.14
  16   0  -8  806.87   14.27
 -16   0   9    0.25    0.48
  16   0  -9    0.52    0.43
 -16   0  10    2.61    0.57
  16   0 -10    2.55    0.50
 -16   0  11   -0.26    0.50
  16   0 -11    0.21    0.45
 -16   0  12  139.88    2.94
  16   0 -12  140.62    3.01
 -16   0  13   -0.36    0.62
  16   0 -13    0.33    0.52
 -16   0  14  468.05    8.11
  16   0 -14  457.06    8.34
 -16   0  15    0.18    0.67
  16   0 -15    0.00    0.57
 -16   0  16    6.42    0.92
  16   0 -16    6.85    0.79
 -16   0  17   -0.01    0.83
  16   0 -17   -0.20    0.68
 -16   0  18   19.05    1.27
  16   0 -18   19.65    1.07
 -16   0  19   -0.34    1.26
  16   0 -19    0.17    0.98
 -16   0  20   40.39    3.84
  16   0 -20   38.36    1.99
 -16   0  21   -3.35    3.09
  16   0 -21    0.70    1.67
 -18   0 -11    4.77    2.02
  18   0  11    0.24    1.26
 -18   0 -10   13.94    1.99
  18   0  10    8.32    1.39
 -18   0  -9   -0.02    1.12
  18   0   9    1.08    1.03
 -18   0  -8    4.17    0.95
  18   0   8    6.24    1.00
 -18   0  -7   -0.31    0.86
  18   0   7    0.36    0.84
 -18   0  -6    8.12    0.84
  18   0   6   10.32    0.89
 -18   0  -5    0.30    0.67
  18   0   5   -0.15    0.64
 -18   0  -4   30.41    1.15
  18   0   4   31.69    1.26
 -18   0  -3   -0.58    0.62
  18   0   3    0.21    0.63
 -18   0  -2   62.22    1.83
  18   0   2   64.08    1.73
 -18   0  -1    0.05    0.57
  18   0   1   -0.10    0.58
 -18   0   0   53.59    1.53
  18   0   0   51.79    1.47
 -18   0   1    0.44    0.58
  18   0  -1    0.06    0.57
 -18   0   2  183.85    3.96
  18   0  -2  185.61    4.55
 -18   0   3    0.09    0.55
  18   0  -3   -0.37    0.53
 -18   0   4   41.58    1.22
  18   0  -4   43.27    1.23
 -18   0   5    0.32    0.59
  18   0  -5    0.01    0.58
 -18   0   6  190.71    3.79
  18   0  -6  197.16    4.15
 -18   0   7    0.06    0.56
  18   0  -7    0.01    0.59
 -18   0   8  177.06    3.63
  18   0  -8  178.72    3.86
 -18   0   9   -0.07    0.61
  18   0  -9    0.17    0.56
 -18   0  10    0.49    0.53
  18   0 -10    0.90    0.52
 -18   0  11   -0.25    0.59
  18   0 -11    0.08    0.50
 -18   0  12   73.05    1.87
  18   0 -12   74.88    1.82
 -18   0  13   -0.99    0.71
  18   0 -13    0.15    0.63
 -18   0  14  169.42    3.50
  18   0 -14  165.47    3.23
 -18   0  15   -0.24    0.68
  18   0 -15    0.07    0.56
 -18   0  16   30.84    1.23
  18   0 -16   32.74    1.15
 -18   0  17    1.02    0.94
  18   0 -17    0.30    0.79
 -18   0  18   75.26    1.95
  18   0 -18   76.60    1.99
 -18   0  19    1.49    1.63
  18   0 -19   -0.71    1.21
 -18   0  20   14.31    2.48
  18   0 -20   24.80    1.88
 -18   0  21    0.46    1.82
  18   0 -21   -1.06    1.63
 -20   0  -8    3.58    1.68
  20   0   8    5.05    1.64
 -20   0  -7    0.57    0.90
  20   0   7    0.65    1.04
 -20   0  -6    6.15    1.05
  20   0   6    5.60    0.99
 -20   0  -5   -0.29    0.92
  20   0   5   -0.27    0.84
 -20   0  -4   48.19    1.70
  20   0   4   46.14    1.61
 -20   0  -3   -0.91    0.81
  20   0   3   -0.60    0.89
 -20   0  -2   88.26    2.08
  20   0   2   90.67    2.21
 -20   0  -1   -0.41    0.76
  20   0   1    0.26    0.71
 -20   0   0   64.64    1.72
  20   0   0   64.45    1.92
 -20   0   1   -0.07    0.58
  20   0  -1   -0.70    0.64
 -20   0   2   27.19    1.21
  20   0  -2   26.79    1.12
 -20   0   3    0.21    0.83
  20   0  -3    0.22    0.72
 -20   0   4    5.39    0.67
  20   0  -4    5.49    0.67
 -20   0   5    0.16    0.55
  20   0  -5    0.07    0.58
 -20   0   6   46.69    1.51
  20   0  -6   43.38    1.45
 -20   0   7   -0.45    0.58
  20   0  -7   -0.37    0.57
 -20   0   8   10.85    0.81
  20   0  -8   12.89    0.80
 -20   0   9    0.49    0.64
  20   0  -9   -0.41    0.58
 -20   0  10   -0.91    0.76
  20   0 -10    0.57    0.66
 -20   0  11    0.10    0.66
  20   0 -11    0.01    0.58
 -20   0  12   76.74    2.00
  20   0 -12   78.05    2.05
 -20   0  13   -0.04    0.76
  20   0 -13    0.06    0.69
 -20   0  14   78.29    2.09
  20   0 -14   78.92    1.93
 -20   0  15   -0.07    0.80
  20   0 -15   -0.32    0.66
 -20   0  16   16.26    1.35
  20   0 -16   17.29    1.08
 -20   0  17   -0.20    1.17
  20   0 -17   -0.08    0.77
 -20   0  18   54.80    2.93
  20   0 -18   57.68    2.68
 -20   0  19    1.60    2.31
  20   0 -19   -0.13    1.49
 -20   0  20   13.19    3.60
  20   0 -20   11.74    1.99
 -22   0  -4    6.82    1.72
  22   0   4    8.93    1.61
 -22   0  -3   -0.33    0.88
  22   0   3   -0.40    0.91
 -22   0  -2   15.93    1.16
  22   0   2   15.06    1.19
 -22   0  -1   -0.50    0.81
  22   0   1   -0.16    0.92
 -22   0   0   43.39    1.42
  22   0   0   44.98    1.48
 -22   0   1   -0.06    0.74
  22   0  -1   -0.59    0.80
 -22   0   2   26.78    1.24
  22   0  -2   27.58    1.22
 -22   0   3    0.24    0.80
  22   0  -3    0.49    1.00
 -22   0   4   27.17    1.31
  22   0  -4   27.16    1.16
 -22   0   5   -0.07    0.82
  22   0  -5   -0.10    0.87
 -22   0   6   44.21    1.67
  22   0  -6   44.11    1.58
 -22   0   7   -0.65    0.79
  22   0  -7    0.07    0.74
 -22   0   8   39.43    1.42
  22   0  -8   38.86    1.40
 -22   0   9   -0.38    0.80
  22   0  -9    0.56    0.83
 -22   0  10   27.38    1.29
  22   0 -10   30.91    1.36
 -22   0  11   -0.47    0.83
  22   0 -11    0.37    0.77
 -22   0  12  132.19    2.79
  22   0 -12  129.86    3.06
 -22   0  13   -0.04    0.90
  22   0 -13   -0.26    0.83
 -22   0  14   71.38    2.07
  22   0 -14   70.36    2.05
 -22   0  15   -0.35    1.02
  22   0 -15    0.18    0.84
 -22   0  16   26.61    2.24
  22   0 -16   30.00    1.84
 -22   0  17   -1.33    2.03
  22   0 -17    0.04    1.06
  24   0  -1   -1.43    1.50
 -24   0   2    5.96    1.42
  24   0  -2    6.10    1.62
 -24   0   3    0.27    1.04
  24   0  -3   -1.09    1.19
 -24   0   4   12.25    1.07
  24   0  -4   12.21    1.12
 -24   0   5   -0.32    0.80
  24   0  -5    0.30    0.89
 -24   0   6   18.80    1.05
  24   0  -6   21.06    1.03
 -24   0   7    0.23    0.88
  24   0  -7   -0.18    0.79
 -24   0   8    9.11    1.00
  24   0  -8    9.70    0.91
 -24   0   9    0.08    0.91
  24   0  -9   -0.42    0.83
 -24   0  10   18.51    1.19
  24   0 -10   18.99    1.11
 -24   0  11   -0.22    1.08
  24   0 -11    0.24    1.03
  25   1  -6   -1.04    2.43
  23   1 -14    2.46    1.22
 -23  -1  14    0.43    1.05
  23   1 -13   30.21    1.24
 -23  -1  13   30.50    1.36
  23   1 -12    2.37    0.95
 -23  -1  12    2.88    1.06
  23   1 -11   42.94    1.45
 -23  -1  11   44.20    1.54
  23   1 -10    0.65    0.78
 -23  -1  10    0.74    0.95
  23   1  -9   68.34    1.85
 -23  -1   9   64.43    1.70
  23   1  -8    0.25    0.80
 -23  -1   8   -0.43    0.80
  23   1  -7   20.63    1.05
 -23  -1   7   22.42    1.16
  23   1  -6    0.39    0.65
 -23  -1   6    0.99    0.76
  23   1  -5   14.54    1.21
 -23  -1   5   14.81    1.03
  23   1  -4   -0.09    0.80
 -23  -1   4    0.09    0.82
  23   1  -3   25.38    1.27
 -23  -1   3   26.00    1.22
  23   1  -2   -0.54    0.91
 -23  -1   2    0.26    0.86
  23   1  -1   10.09    0.98
 -23  -1   1    8.44    0.90
  23   1   0    0.41    1.12
 -23  -1   0    1.31    0.90
  23   1   1    5.11    0.89
 -23  -1  -1    3.71    0.96
  23   1   2   -0.16    1.21
 -23  -1  -2   -0.15    1.19
  21   1 -18    1.03    1.66
 -21  -1  18   -0.49    2.19
  21   1 -17   27.92    2.00
 -21  -1  17   26.08    2.95
  21   1 -16    2.43    0.81
 -21  -1  16    1.74    1.02
  21   1 -15   67.54    1.78
 -21  -1  15   69.36    1.85
  21   1 -14   -0.15    0.77
 -21  -1  14   -0.74    0.89
  21   1 -13   21.78    1.06
 -21  -1  13   19.65    1.09
  21   1 -12    0.85    0.88
 -21  -1  12    0.64    0.81
  21   1 -11   59.51    1.64
 -21  -1  11   59.02    1.68
  21   1 -10    0.50    0.64
 -21  -1  10    0.17    0.82
  21   1  -9  105.14    2.45
 -21  -1   9   98.15    2.23
  21   1  -8    2.18    0.63
 -21  -1   8    2.10    0.68
  21   1  -7    7.59    0.74
 -21  -1   7    9.94    0.79
  21   1  -6    2.26    0.75
 -21  -1   6    2.77    0.74
  21   1  -5   18.78    1.12
 -21  -1   5   15.83    1.14
  21   1  -4    0.67    1.26
 -21  -1   4    0.79    1.07
  21   1  -3   49.52    1.53
 -21  -1   3   48.57    1.74
  21   1  -2    2.60    0.79
 -21  -1   2    1.96    0.67
  21   1  -1   64.09    1.69
 -21  -1   1   65.91    1.71
  21   1   0    0.38    0.77
 -21  -1   0    0.56    0.77
  21   1   1   58.32    1.73
 -21  -1  -1   53.16    1.62
  21   1   2    0.59    0.79
 -21  -1  -2    0.37    0.76
  21   1   3   25.50    1.16
 -21  -1  -3   23.93    1.20
  21   1   4    0.78    1.09
 -21  -1  -4   -0.66    0.95
  21   1   5   10.76    1.21
 -21  -1  -5    9.39    1.20
  21   1   6    0.29    1.85
 -21  -1  -6    0.19    1.77
  21   1   7    5.07    2.96
  19   1 -20    1.77    1.57
 -19  -1  20   -0.05    2.26
  19   1 -19   20.56    1.77
 -19  -1  19   18.44    2.11
  19   1 -18    1.74    0.86
 -19  -1  18    0.53    1.12
  19   1 -17   61.96    1.77
 -19  -1  17   63.49    2.16
  19   1 -16    5.67    0.77
 -19  -1  16    6.20    0.94
  19   1 -15   83.88    1.98
 -19  -1  15   82.50    2.11
  19   1 -14   -0.16    0.61
 -19  -1  14   -0.12    0.75
  19   1 -13    0.60    0.56
 -19  -1  13    0.59    0.68
  19   1 -12    1.84    0.60
 -19  -1  12    1.02    0.76
  19   1 -11   61.13    1.57
 -19  -1  11   59.82    1.64
  19   1 -10    9.00    0.73
 -19  -1  10    8.51    0.76
  19   1  -9   73.57    1.86
 -19  -1   9   76.66    1.93
  19   1  -8    3.09    0.60
 -19  -1   8    3.68    0.65
  19   1  -7    3.30    0.73
 -19  -1   7    2.90    0.64
  19   1  -6   -0.26    0.52
 -19  -1   6   -0.22    0.51
  19   1  -5   49.79    1.64
 -19  -1   5   49.32    1.41
  19   1  -4    1.53    0.67
 -19  -1   4   -0.27    0.56
  19   1  -3   41.21    1.32
 -19  -1   3   41.29    1.43
  19   1  -2    0.43    0.58
 -19  -1   2    1.01    0.55
  19   1  -1   39.47    1.31
 -19  -1   1   37.38    1.28
  19   1   0    0.97    0.65
 -19  -1   0    0.44    0.64
  19   1   1   51.24    1.60
 -19  -1  -1   49.80    1.57
  19   1   2   -0.14    0.66
 -19  -1  -2   -0.28    0.67
  19   1   3   29.16    1.14
 -19  -1  -3   29.36    1.16
  19   1   4    1.36    0.73
 -19  -1  -4    0.99    0.78
  19   1   5   20.43    1.10
 -19  -1  -5   22.92    1.12
  19   1   6    0.39    0.82
 -19  -1  -6    0.51    0.81
  19   1   7   20.11    1.11
 -19  -1  -7   18.57    1.11
  19   1   8    0.18    1.03
 -19  -1  -8    0.71    0.96
  19   1   9   11.45    1.68
 -19  -1  -9   13.70    1.84
  19   1  10    0.76    1.68
 -19  -1 -10    1.07    2.48
  17   1 -21   53.85    2.21
 -17  -1  21   45.72    2.36
  17   1 -20   -1.02    1.95
 -17  -1  20   -1.04    4.35
  17   1 -19   12.00    1.07
 -17  -1  19   10.08    1.30
  17   1 -18    8.53    0.84
 -17  -1  18    7.93    1.16
  17   1 -17  110.79    2.55
 -17  -1  17  109.80    2.54
  17   1 -16    2.78    0.72
 -17  -1  16    3.66    0.91
  17   1 -15   74.34    1.85
 -17  -1  15   80.21    2.06
  17   1 -14    0.11    0.52
 -17  -1  14    0.64    0.64
  17   1 -13    9.00    0.66
 -17  -1  13    9.30    0.78
  17   1 -12    2.91    0.60
 -17  -1  12    2.96    0.66
  17   1 -11  339.88    6.14
 -17  -1  11  341.73    7.02
  17   1 -10   15.30    0.83
 -17  -1  10   17.11    1.00
  17   1  -9  154.87    3.33
 -17  -1   9  151.19    3.28
  17   1  -8   13.47    0.76
 -17  -1   8   12.68    0.73
  17   1  -7  125.46    2.71
 -17  -1   7  122.65    2.54
  17   1  -6    0.49    0.48
 -17  -1   6    0.55    0.50
  17   1  -5  427.76    7.73
 -17  -1   5  423.57    7.73
  17   1  -4    5.35    0.77
 -17  -1   4    4.92    0.56
  17   1  -3  349.99    6.28
 -17  -1   3  350.01    7.29
  17   1  -2   12.46    0.75
 -17  -1   2   12.67    0.75
  17   1  -1  126.06    2.72
 -17  -1   1  119.92    2.71
  17   1   0    2.83    0.61
 -17  -1   0    3.12    0.64
  17   1   1  199.10    4.17
 -17  -1  -1  202.86    4.04
  17   1   2    0.24    0.57
 -17  -1  -2   -0.02    0.55
  17   1   3   20.80    1.01
 -17  -1  -3   20.12    0.92
  17   1   4    6.43    0.75
 -17  -1  -4    5.35    0.73
  17   1   5   22.42    1.04
 -17  -1  -5   22.21    0.98
  17   1   6    1.61    0.73
 -17  -1  -6    0.53    0.74
  17   1   7   27.55    1.20
 -17  -1  -7   27.48    1.17
  17   1   8   -0.60    0.75
 -17  -1  -8   -0.88    0.75
  17   1   9   20.22    1.19
 -17  -1  -9   17.87    1.16
  17   1  10    0.25    1.01
 -17  -1 -10    0.55    1.01
  17   1  11   13.15    1.65
 -17  -1 -11   17.30    1.86
  17   1  12    0.72    1.77
 -17  -1 -12    0.67    2.24
  17   1  13    0.18    1.01
 -17  -1 -13    0.09    1.13
  15   1 -22    1.76    1.43
 -15  -1  22    1.89    2.09
  15   1 -21   43.52    2.34
 -15  -1  21   39.64    2.82
  15   1 -20   -0.36    0.86
 -15  -1  20    0.14    1.00
  15   1 -19    4.65    0.91
 -15  -1  19    3.91    1.05
  15   1 -18   13.84    0.91
 -15  -1  18   10.51    1.11
  15   1 -17  124.94    2.84
 -15  -1  17  123.52    2.79
  15   1 -16   -0.12    0.57
 -15  -1  16   -0.49    0.70
  15   1 -15   19.80    0.88
 -15  -1  15   21.17    1.03
  15   1 -14   16.33    0.77
 -15  -1  14   17.39    0.83
  15   1 -13   44.88    1.32
 -15  -1  13   42.55    1.35
  15   1 -12    9.56    0.70
 -15  -1  12   11.25    0.76
  15   1 -11  673.22   12.06
 -15  -1  11  682.81   12.06
  15   1 -10   23.44    0.91
 -15  -1  10   23.37    0.89
  15   1  -9  205.74    4.13
 -15  -1   9  204.55    4.09
  15   1  -8   15.94    0.88
 -15  -1   8   14.40    0.77
  15   1  -7   30.44    1.01
 -15  -1   7   30.61    0.99
  15   1  -6    0.68    0.41
 -15  -1   6    0.52    0.42
  15   1  -5  906.26   15.55
 -15  -1   5  907.15   15.72
  15   1  -4   13.81    0.75
 -15  -1   4   14.26    0.68
  15   1  -3   44.40    1.30
 -15  -1   3   45.64    1.46
  15   1  -2   34.73    1.26
 -15  -1   2   34.04    1.31
  15   1  -1  284.10    5.49
 -15  -1   1  285.23    6.05
  15   1   0   37.15    1.12
 -15  -1   0   34.57    1.19
  15   1   1  157.56    3.23
 -15  -1  -1  156.07    3.34
  15   1   2   29.27    0.98
 -15  -1  -2   27.09    1.05
  15   1   3  178.87    3.70
 -15  -1  -3  174.17    3.76
  15   1   4   14.11    0.80
 -15  -1  -4   13.55    0.77
  15   1   5  142.42    3.15
 -15  -1  -5  139.20    3.60
  15   1   6    0.47    0.53
 -15  -1  -6    0.47    0.53
  15   1   7   66.71    1.79
 -15  -1  -7   69.34    1.91
  15   1   8    3.02    0.78
 -15  -1  -8    2.96    0.76
  15   1   9   28.32    1.16
 -15  -1  -9   26.53    1.15
  15   1  10    0.61    0.78
 -15  -1 -10    0.45    0.79
  15   1  11   22.65    1.26
 -15  -1 -11   22.31    1.36
  15   1  12    0.71    1.10
 -15  -1 -12    0.91    1.11
  15   1  13   26.24    2.05
 -15  -1 -13   30.67    2.12
  15   1  14   -0.06    1.80
 -15  -1 -14    2.83    1.81
  15   1  15   -0.30    2.22
 -15  -1 -15    1.85    2.51
  13   1 -22    9.13    1.80
 -13  -1  22    7.97    1.90
  13   1 -21   40.50    1.42
 -13  -1  21   37.62    1.68
  13   1 -20   -0.78    0.81
 -13  -1  20   -0.19    0.89
  13   1 -19   37.32    1.39
 -13  -1  19   35.04    1.40
  13   1 -18   11.03    0.77
 -13  -1  18    9.77    0.96
  13   1 -17  291.92    5.62
 -13  -1  17  301.22    6.26
  13   1 -16   -0.29    0.53
 -13  -1  16    0.12    0.72
  13   1 -15   27.22    0.94
 -13  -1  15   25.89    0.99
  13   1 -14    1.27    0.51
 -13  -1  14    0.26    0.53
  13   1 -13  204.42    4.25
 -13  -1  13  204.86    4.20
  13   1 -12   47.46    1.26
 -13  -1  12   49.62    1.26
  13   1 -11 1697.95   31.79
 -13  -1  11 1682.36   27.26
  13   1 -10    0.10    0.37
 -13  -1  10   -0.72    0.42
  13   1  -9    0.68    0.36
 -13  -1   9    0.93    0.39
  13   1  -8   11.20    0.58
 -13  -1   8   10.70    0.58
  13   1  -7  478.69    8.78
 -13  -1   7  487.60    8.73
  13   1  -6   10.44    0.54
 -13  -1   6   10.20    0.56
  13   1  -5  282.65    5.15
 -13  -1   5  283.31    5.40
  13   1  -4   27.75    0.91
 -13  -1   4   28.10    0.94
  13   1  -3  178.13    5.03
 -13  -1   3  177.56    4.71
  13   1  -2  118.84    2.53
 -13  -1   2  118.72    2.42
  13   1  -1   95.18    1.90
 -13  -1   1   95.66    2.39
  13   1   0   21.55    0.77
 -13  -1   0   22.64    0.84
  13   1   1  178.06    3.65
 -13  -1  -1  176.95    3.50
  13   1   2   35.21    1.10
 -13  -1  -2   33.98    1.07
  13   1   3    1.25    0.58
 -13  -1  -3    0.62    0.43
  13   1   4  128.50    2.98
 -13  -1  -4  123.08    2.68
  13   1   5  383.43    6.85
 -13  -1  -5  373.72    7.09
  13   1   6    6.27    0.57
 -13  -1  -6    7.32    0.63
  13   1   7  217.78    4.31
 -13  -1  -7  215.98    4.19
  13   1   8   23.61    0.98
 -13  -1  -8   21.59    1.02
  13   1   9   17.29    0.88
 -13  -1  -9   15.68    0.86
  13   1  10    9.13    0.74
 -13  -1 -10    8.28    0.76
  13   1  11   25.48    1.15
 -13  -1 -11   26.08    1.10
  13   1  12    0.42    0.80
 -13  -1 -12    0.88    0.90
  13   1  13   17.60    1.23
 -13  -1 -13   20.20    1.33
  13   1  14    1.08    1.17
 -13  -1 -14    0.53    1.22
  13   1  15   27.66    1.92
 -13  -1 -15   25.81    1.70
  13   1  16   -1.17    2.54
 -13  -1 -16   -1.21    2.34
  11   1 -22    5.09    1.47
 -11  -1  22    2.51    1.70
  11   1 -21   11.22    1.04
 -11  -1  21    9.24    1.22
  11   1 -20    0.09    0.75
 -11  -1  20   -0.66    0.81
  11   1 -19  122.44    2.70
 -11  -1  19  119.92    2.67
  11   1 -18    6.08    0.74
 -11  -1  18    5.31    1.00
  11   1 -17  434.60    7.86
 -11  -1  17  432.67    7.96
  11   1 -16    7.89    0.66
 -11  -1  16    8.59    0.75
  11   1 -15    0.48    0.47
 -11  -1  15    0.60    0.54
  11   1 -14    1.19    0.50
 -11  -1  14    0.92    0.57
  11   1 -13  736.50   12.69
 -11  -1  13  740.93   12.52
  11   1 -12    3.20    0.47
 -11  -1  12    2.20    0.54
  11   1 -11  965.76   16.38
 -11  -1  11  959.10   15.73
  11   1 -10   22.81    0.86
 -11  -1  10   22.86    0.79
  11   1  -9  111.60    2.40
 -11  -1   9  113.07    2.46
  11   1  -8  126.19    2.57
 -11  -1   8  127.88    2.95
  11   1  -7  219.74    4.21
 -11  -1   7  225.81    4.20
  11   1  -6   14.23    0.71
 -11  -1   6   14.70    0.58
  11   1  -5 1245.18   23.86
 -11  -1   5 1256.80   20.81
  11   1  -4   38.69    1.07
 -11  -1   4   37.06    0.96
  11   1  -3   50.19    1.39
 -11  -1   3   47.44    1.78
  11   1  -2    1.32    0.38
 -11  -1   2    1.13    0.35
  11   1  -1 4012.34  126.40
 -11  -1   1 4012.99   89.97
  11   1   0   12.15    0.54
 -11  -1   0   11.49    0.59
  11   1   1  884.87   14.55
 -11  -1  -1  855.54   14.70
  11   1   2   15.16    0.62
 -11  -1  -2   13.83    0.68
  11   1   3  225.15    4.28
 -11  -1  -3  223.69    4.36
  11   1   4   64.15    1.62
 -11  -1  -4   62.24    1.75
  11   1   5  525.29    9.26
 -11  -1  -5  510.59    8.61
  11   1   6   27.59    0.91
 -11  -1  -6   26.39    0.90
  11   1   7  246.13    4.78
 -11  -1  -7  237.78    5.46
  11   1   8    9.14    0.64
 -11  -1  -8   10.56    0.69
  11   1   9  117.53    2.43
 -11  -1  -9  117.21    2.62
  11   1  10   18.71    0.98
 -11  -1 -10   20.80    0.93
  11   1  11   29.79    1.21
 -11  -1 -11   28.33    1.12
  11   1  12    0.45    0.65
 -11  -1 -12    0.52    0.71
  11   1  13   39.99    1.42
 -11  -1 -13   39.84    1.38
  11   1  14    1.68    0.89
 -11  -1 -14    2.53    0.94
  11   1  15   28.61    1.59
 -11  -1 -15   32.29    1.74
  11   1  16    0.96    1.49
 -11  -1 -16   -0.81    1.75
  11   1  17   17.05    2.64
 -11  -1 -17   20.02    2.14
   9   1 -22    4.51    1.40
  -9  -1  22    5.09    1.70
   9   1 -21   20.42    1.21
  -9  -1  21   17.23    1.39
   9   1 -20   -0.07    0.72
  -9  -1  20   -0.15    0.80
   9   1 -19  148.26    3.13
  -9  -1  19  138.14    3.34
   9   1 -18    5.82    0.71
  -9  -1  18    5.79    0.80
   9   1 -17  272.63    5.14
  -9  -1  17  272.22    5.43
   9   1 -16    2.71    0.53
  -9  -1  16    2.69    0.59
   9   1 -15    3.61    0.47
  -9  -1  15    3.93    0.54
   9   1 -14   18.11    0.76
  -9  -1  14   17.22    0.74
   9   1 -13  381.04    7.07
  -9  -1  13  397.35    7.49
   9   1 -12   61.06    1.53
  -9  -1  12   61.91    1.54
   9   1 -11  618.63   10.54
  -9  -1  11  617.60   10.81
   9   1 -10   62.23    1.50
  -9  -1  10   64.73    1.58
   9   1  -9  127.51    2.53
  -9  -1   9  127.39    2.51
   9   1  -8   36.27    1.01
  -9  -1   8   35.12    0.96
   9   1  -7 3239.26   58.80
  -9  -1   7 3250.27   51.12
   9   1  -6   47.04    1.13
  -9  -1   6   47.87    1.14
   9   1  -5   37.13    0.97
  -9  -1   5   36.91    0.94
   9   1  -4   18.79    0.63
  -9  -1   4   17.94    0.59
   9   1  -3  237.89    5.02
  -9  -1   3  226.90    4.38
   9   1  -2   86.06    1.79
  -9  -1   2   86.27    2.09
   9   1  -1 3432.71   76.21
  -9  -1   1 3329.13   76.31
   9   1   0    0.98    0.31
  -9  -1   0    1.24    0.28
   9   1   1 1270.71   20.83
  -9  -1  -1 1235.67   20.14
   9   1   2   14.59    0.57
  -9  -1  -2   14.54    0.56
   9   1   3  340.45    5.91
  -9  -1  -3  324.72    6.55
   9   1   4   11.32    0.55
  -9  -1  -4   10.45    0.52
   9   1   5 1290.47   21.03
  -9  -1  -5 1249.38   20.35
   9   1   6    6.10    0.43
  -9  -1  -6    6.51    0.48
   9   1   7  150.26    3.05
  -9  -1  -7  141.63    3.33
   9   1   8   20.67    0.79
  -9  -1  -8   20.26    0.83
   9   1   9  157.29    3.34
  -9  -1  -9  154.44    3.23
   9   1  10   13.95    0.72
  -9  -1 -10   13.89    0.74
   9   1  11  188.89    3.80
  -9  -1 -11  192.35    3.70
   9   1  12    1.23    0.59
  -9  -1 -12    1.07    0.69
   9   1  13   32.14    1.23
  -9  -1 -13   32.33    1.25
   9   1  14    1.24    0.80
  -9  -1 -14    0.97    0.91
   9   1  15   69.45    1.76
  -9  -1 -15   72.59    1.97
   9   1  16    1.01    0.92
  -9  -1 -16    0.07    0.94
   9   1  17   19.43    1.49
  -9  -1 -17   21.66    1.90
   9   1  18   -0.03    2.54
  -9  -1 -18    0.88    1.98
   7   1 -22    2.45    1.59
  -7  -1  22    2.90    1.96
   7   1 -21   26.20    1.16
  -7  -1  21   27.10    1.26
   7   1 -20    4.43    0.82
  -7  -1  20    4.29    0.89
   7   1 -19  205.52    3.96
  -7  -1  19  199.44    3.95
   7   1 -18    6.42    0.60
  -7  -1  18    5.92    0.67
   7   1 -17  112.03    2.44
  -7  -1  17  113.89    2.44
   7   1 -16    0.95    0.52
  -7  -1  16    0.35    0.58
   7   1 -15   11.06    0.62
  -7  -1  15   11.48    0.67
   7   1 -14    0.27    0.39
  -7  -1  14   -0.17    0.40
   7   1 -13 2134.78   34.90
  -7  -1  13 2258.81   36.32
   7   1 -12   26.41    0.78
  -7  -1  12   26.33    0.87
   7   1 -11   89.14    2.05
  -7  -1  11   85.17    1.86
   7   1 -10   44.75    1.15
  -7  -1  10   44.83    1.12
   7   1  -9  189.66    3.67
  -7  -1   9  190.67    4.30
   7   1  -8  174.73    3.21
  -7  -1   8  181.03    3.39
   7   1  -6  292.90    5.24
  -7  -1   6  305.65    5.41
   7   1  -5 2781.96   50.28
  -7  -1   5 2702.70   49.51
   7   1  -4  519.61    9.14
  -7  -1   4  518.22   10.29
   7   1  -3 1264.22   23.85
  -7  -1   3 1221.11   20.07
   7   1  -2 2019.41   45.44
   7   1   0   16.35    0.47
  -7  -1   0   14.47    0.46
   7   1   1  155.17    3.06
  -7  -1  -1  152.36    3.09
   7   1   2  169.82    3.23
  -7  -1  -2  164.34    3.34
   7   1   3  797.39   13.00
  -7  -1  -3  783.96   13.41
   7   1   4   66.15    1.49
  -7  -1  -4   64.58    1.47
   7   1   5  538.58    9.33
  -7  -1  -5  542.46    9.51
   7   1   6   11.74    0.55
  -7  -1  -6   12.15    0.60
   7   1   7   29.29    0.87
  -7  -1  -7   29.76    1.08
   7   1   8   13.48    0.66
  -7  -1  -8   14.09    0.67
   7   1   9  238.04    4.33
  -7  -1  -9  256.51    4.72
   7   1  10    0.93    0.42
  -7  -1 -10    0.77    0.43
   7   1  11  304.59    5.66
  -7  -1 -11  298.98    5.57
   7   1  12    1.03    0.49
  -7  -1 -12    0.67    0.53
   7   1  13  105.79    2.46
  -7  -1 -13  103.07    2.79
   7   1  14    5.10    0.72
  -7  -1 -14    4.30    0.70
   7   1  15   35.04    1.22
  -7  -1 -15   35.17    1.37
   7   1  16    0.18    0.65
  -7  -1 -16    0.26    0.81
   7   1  17   26.31    1.39
  -7  -1 -17   29.62    1.39
   7   1  18    2.58    1.08
  -7  -1 -18    1.62    1.16
   7   1  19   12.05    2.38
  -7  -1 -19   17.40    3.61
   5   1 -22    3.89    1.37
  -5  -1  22    1.71    1.52
   5   1 -21   49.39    1.53
  -5  -1  21   47.25    1.66
   5   1 -20    8.04    0.88
  -5  -1  20    7.09    0.84
   5   1 -19  158.18    3.18
  -5  -1  19  160.10    3.21
   5   1 -18   13.46    0.79
  -5  -1  18   12.86    0.81
   5   1 -17    8.87    0.64
  -5  -1  17    9.24    0.64
   5   1 -16   -0.20    0.47
  -5  -1  16   -0.13    0.49
   5   1 -15   74.83    2.00
  -5  -1  15   73.43    1.76
   5   1 -14   29.90    0.99
  -5  -1  14   28.45    0.98
   5   1 -13 1942.01   31.18
  -5  -1  13 1968.70   31.91
   5   1 -12   34.27    0.95
  -5  -1  12   34.83    1.02
   5   1 -11  535.98    8.94
  -5  -1  11  541.50    9.47
   5   1 -10   40.44    0.99
  -5  -1  10   39.97    1.05
   5   1  -9  485.90    9.68
  -5  -1   9  496.35    8.53
   5   1  -8    2.84    0.30
  -5  -1   8    2.90    0.31
   5   1  -6  134.38    2.50
  -5  -1   6  138.16    3.10
   5   1  -5  117.88    2.31
  -5  -1   5  116.58    2.22
   5   1  -4  987.90   16.18
  -5  -1   4 1017.04   16.58
   5   1  -1 2180.83   48.83
  -5  -1   1 2109.04   47.60
   5   1   0    2.08    0.21
  -5  -1   0    2.02    0.22
   5   1   1   28.87    0.70
  -5  -1  -1   26.65    0.75
   5   1   2 1088.86   17.54
  -5  -1  -2 1077.07   17.76
   5   1   3 2888.11   90.52
  -5  -1  -3 2840.24   89.76
   5   1   4 1133.88   18.78
  -5  -1  -4 1140.82   19.05
   5   1   6   24.09    0.78
  -5  -1  -6   23.21    0.70
   5   1   7    4.03    0.33
  -5  -1  -7    4.40    0.35
   5   1   8   57.19    1.29
  -5  -1  -8   55.90    1.33
   5   1   9  829.81   13.92
  -5  -1  -9  816.85   13.49
   5   1  10    0.22    0.31
  -5  -1 -10   -0.16    0.34
   5   1  11  419.80    7.56
  -5  -1 -11  406.19    7.12
   5   1  12   10.63    0.57
  -5  -1 -12   11.05    0.62
   5   1  13  221.16    4.36
  -5  -1 -13  212.35    4.28
   5   1  14    7.19    0.61
  -5  -1 -14    6.03    0.66
   5   1  15  180.62    3.62
  -5  -1 -15  180.63    3.66
   5   1  16    0.93    0.60
  -5  -1 -16    0.96    0.71
   5   1  17    4.44    0.82
  -5  -1 -17    4.04    0.87
   5   1  18    3.89    0.94
  -5  -1 -18    2.11    1.03
   5   1  19   25.21    1.97
  -5  -1 -19   30.58    2.46
   3   1 -22    2.84    1.84
  -3  -1  22    2.95    1.78
   3   1 -21   30.55    1.48
  -3  -1  21   27.65    1.50
   3   1 -20   -0.76    0.76
  -3  -1  20    0.39    0.76
   3   1 -19  213.01    3.94
  -3  -1  19  210.04    3.99
   3   1 -18   16.07    0.80
  -3  -1  18   14.08    0.80
   3   1 -17    9.72    0.70
  -3  -1  17   10.24    0.73
   3   1 -16    6.44    0.62
  -3  -1  16    6.21    0.64
   3   1 -15  159.35    3.41
  -3  -1  15  162.54    3.31
   3   1 -14   22.46    0.77
  -3  -1  14   22.60    0.92
   3   1 -13 1571.26   25.92
  -3  -1  13 1546.09   25.73
   3   1 -12   70.46    1.57
  -3  -1  12   73.38    1.69
   3   1 -11   66.23    1.45
  -3  -1  11   64.92    1.53
   3   1 -10   26.28    0.76
  -3  -1  10   28.29    0.81
   3   1  -9 1570.17   25.15
  -3  -1   9 1580.59   25.59
   3   1  -8   17.65    0.55
  -3  -1   8   17.02    0.53
   3   1  -7  836.20   13.65
  -3  -1   7  816.54   13.48
   3   1  -6  295.09    5.09
  -3  -1   6  297.13    5.34
   3   1  -5  491.54    8.20
  -3  -1   5  495.36    8.19
   3   1  -4  884.26   14.28
  -3  -1   4  897.89   15.02
   3   1  -3 1114.98   21.01
  -3  -1   3 1103.72   17.64
   3   1  -2  796.19   14.88
  -3  -1   2  797.80   18.35
   3   1   0  184.71    2.91
  -3  -1   0  182.67    3.17
   3   1   4 1489.55   27.45
  -3  -1  -4 1481.22   23.96
   3   1   5 1841.35   34.92
  -3  -1  -5 1812.35   33.56
   3   1   6   42.12    1.23
  -3  -1  -6   42.67    0.99
   3   1   7 1430.34   23.22
  -3  -1  -7 1407.06   23.00
   3   1   8  864.62   14.46
  -3  -1  -8  861.76   14.52
   3   1   9  764.85   13.03
  -3  -1  -9  738.86   12.28
   3   1  10    6.33    0.37
  -3  -1 -10    6.88    0.38
   3   1  11  125.42    2.49
  -3  -1 -11  127.85    2.47
   3   1  12    0.03    0.38
  -3  -1 -12    0.91    0.36
   3   1  13  236.87    5.36
  -3  -1 -13  235.30    4.80
   3   1  14   -0.04    0.41
  -3  -1 -14    0.71    0.41
   3   1  15  277.94    5.00
  -3  -1 -15  268.84    6.00
   3   1  16    0.39    0.56
  -3  -1 -16    0.19    0.54
   3   1  17   37.56    1.46
  -3  -1 -17   40.65    1.59
   3   1  18    0.72    0.84
  -3  -1 -18    0.85    0.87
   3   1  19   11.50    1.24
  -3  -1 -19   12.15    1.30
   3   1  20    1.55    1.22
  -3  -1 -20    3.88    1.68
   1   1 -22    1.56    1.72
  -1  -1  22    1.03    1.72
   1   1 -21   40.20    1.47
  -1  -1  21   35.62    1.46
   1   1 -20   -0.45    0.84
  -1  -1  20   -0.02    0.83
   1   1 -19  109.72    2.42
  -1  -1  19  107.77    2.54
   1   1 -18    0.93    0.69
  -1  -1  18    0.64    0.60
   1   1 -17   75.10    1.82
  -1  -1  17   75.03    1.85
   1   1 -16   17.44    0.82
  -1  -1  16   18.65    0.83
   1   1 -15  339.74    6.23
  -1  -1  15  329.33    6.19
   1   1 -14   -0.07    0.39
  -1  -1  14    0.12    0.39
   1   1 -13  740.54   12.78
  -1  -1  13  757.84   13.24
   1   1 -12   31.67    0.96
  -1  -1  12   31.67    0.94
   1   1 -11  131.62    2.53
  -1  -1  11  136.80    3.20
   1   1 -10    9.73    0.48
  -1  -1  10   10.95    0.51
   1   1  -9 2005.48   31.69
  -1  -1   9 1954.97   31.83
   1   1  -8  156.03    3.00
  -1  -1   8  154.03    2.90
   1   1  -7 1437.57   23.15
  -1  -1   7 1440.87   23.11
   1   1  -6    8.36    0.36
  -1  -1   6    8.94    0.36
   1   1  -5  875.09   14.40
  -1  -1   5  896.96   14.47
   1   1  -4  119.17    2.47
  -1  -1   4  111.86    2.14
   1   1  -2  198.13    3.80
  -1  -1   2  195.98    3.93
   1   1  -1  881.77   27.76
  -1  -1   1  910.53   28.40
   1   1   0  194.17    3.75
  -1  -1   0  186.32    3.19
   1   1   2   32.56    0.77
  -1  -1  -2   30.44    0.79
   1   1   5 2376.14   75.87
  -1  -1  -5 2461.42   78.04
   1   1   6   59.37    1.26
  -1  -1  -6   58.98    1.25
   1   1   7   80.23    1.93
  -1  -1  -7   81.78    1.62
   1   1   8  135.83    3.09
  -1  -1  -8  133.73    2.53
   1   1   9 2872.25   64.63
  -1  -1  -9 2835.67   51.17
   1   1  10  108.22    2.27
  -1  -1 -10  110.85    2.34
   1   1  11    2.47    0.37
  -1  -1 -11    2.84    0.47
   1   1  12    0.68    0.40
  -1  -1 -12    1.00    0.44
   1   1  13  182.81    3.57
  -1  -1 -13  181.04    4.17
   1   1  14    0.47    0.47
  -1  -1 -14    0.08    0.39
   1   1  15  416.10    8.32
  -1  -1 -15  434.28    9.01
   1   1  16    2.33    0.66
  -1  -1 -16    1.37    0.55
   1   1  17   28.05    1.21
  -1  -1 -17   28.34    1.36
   1   1  18    0.79    0.72
  -1  -1 -18    0.66    0.65
   1   1  19   62.31    2.11
  -1  -1 -19   61.13    1.91
   1   1  20    0.19    1.34
  -1  -1 -20    0.52    0.90
  -1   1 -21   16.20    1.90
   1  -1  21   14.48    2.45
  -1   1 -20    0.59    0.92
   1  -1  20   -0.63    0.94
  -1   1 -19   66.22    1.88
   1  -1  19   65.38    1.86
  -1   1 -18    1.32    0.79
   1  -1  18    0.19    0.68
  -1   1 -17   26.90    1.01
   1  -1  17   27.92    1.08
  -1   1 -16    1.17    0.56
   1  -1  16    1.44    0.56
  -1   1 -15  421.93    7.70
   1  -1  15  420.61    7.90
  -1   1 -14    0.37    0.54
   1  -1  14    0.35    0.48
  -1   1 -13  187.07    3.58
   1  -1  13  178.68    3.62
  -1   1 -12    0.90    0.38
   1  -1  12    0.85    0.38
  -1   1 -11    2.57    0.42
   1  -1  11    3.23    0.42
  -1   1 -10  110.96    2.30
   1  -1  10  112.61    2.42
  -1   1  -9 2807.01   44.42
   1  -1   9 2834.48   45.02
  -1   1  -8  137.85    2.67
   1  -1   8  137.59    2.79
  -1   1  -7   84.91    1.78
   1  -1   7   85.07    1.69
  -1   1  -6   58.91    1.31
   1  -1   6   60.07    1.37
  -1   1  -5 2385.73   43.60
   1  -1   5 2380.56   52.43
   1  -1   4 2841.96   89.06
   1  -1   3 2170.09   67.27
  -1   1  -2   30.65    0.83
   1  -1   2   31.82    0.77
  -1   1   0  194.92    3.22
   1  -1   0  189.96    3.23
  -1   1   2  209.00    3.91
   1  -1  -2  190.10    3.66
  -1   1   4  110.52    2.00
   1  -1  -4  109.35    2.05
  -1   1   5  862.39   13.74
   1  -1  -5  885.10   20.40
  -1   1   6    8.56    0.29
   1  -1  -6    8.50    0.33
  -1   1   7 1351.63   30.50
   1  -1  -7 1334.96   24.94
  -1   1   8  148.42    2.73
   1  -1  -8  147.92    3.18
  -1   1   9 1899.34   35.12
   1  -1  -9 2011.27   45.47
  -1   1  10    9.57    0.44
   1  -1 -10   10.60    0.54
  -1   1  11  130.72    2.62
   1  -1 -11  132.15    2.93
  -1   1  12   32.38    1.06
   1  -1 -12   32.46    1.20
  -1   1  13  722.23   23.65
   1  -1 -13  727.49   17.99
  -1   1  14    0.46    0.45
   1  -1 -14   -0.04    0.49
   1  -1 -15  333.45    5.90
  -1   1  16   18.42    1.03
   1  -1 -16   18.59    0.81
  -1   1  17   74.75    2.41
   1  -1 -17   69.78    1.72
  -1   1  18   -0.17    0.64
   1  -1 -18    0.75    0.62
  -1   1  19  102.42    2.47
   1  -1 -19  104.65    2.28
  -1   1  20    0.29    0.88
   1  -1 -20    0.06    0.85
   1  -1 -21   38.29    1.89
  -3   1 -21   50.15    3.34
   3  -1  21   41.60    5.68
  -3   1 -20    3.41    2.22
   3  -1  20   -0.38    2.45
  -3   1 -19   12.81    1.04
   3  -1  19   11.72    1.00
  -3   1 -18    1.32    0.84
   3  -1  18    0.66    0.88
  -3   1 -17   40.43    1.33
   3  -1  17   38.41    1.26
  -3   1 -16    0.09    0.55
   3  -1  16    0.09    0.58
  -3   1 -15  275.41    5.19
   3  -1  15  290.98    5.58
  -3   1 -14    0.05    0.53
   3  -1  14    0.12    0.59
  -3   1 -13  238.76    4.41
   3  -1  13  244.26    4.78
  -3   1 -12    0.98    0.42
   3  -1  12    0.60    0.42
  -3   1 -11  118.31    2.42
   3  -1  11  123.71    2.73
  -3   1 -10    6.82    0.62
   3  -1  10    7.39    0.48
  -3   1  -9  751.25   12.64
   3  -1   9  752.15   13.07
  -3   1  -8  870.53   14.59
   3  -1   8  847.66   14.40
  -3   1  -7 1442.09   23.29
   3  -1   7 1437.46   23.49
  -3   1  -6   42.60    1.05
   3  -1   6   43.85    1.10
  -3   1  -5 1877.29   29.54
   3  -1   5 1827.00   29.38
  -3   1  -4 1444.42   23.17
   3  -1   4 1437.56   23.29
  -3   1   0  181.35    3.23
   3  -1   0  175.85    3.26
  -3   1   2  772.89   12.52
   3  -1  -2  786.59   13.00
  -3   1   3 1132.68   25.84
   3  -1  -3 1109.07   20.68
  -3   1   4  867.00   14.15
   3  -1  -4  864.24   16.24
  -3   1   5  475.21    7.99
   3  -1  -5  479.53    9.32
  -3   1   6  276.36    4.84
   3  -1  -6  279.15    5.60
  -3   1   7  800.29   13.37
   3  -1  -7  811.18   15.47
  -3   1   8   15.18    0.58
   3  -1  -8   16.17    0.61
  -3   1   9 1465.36   34.04
   3  -1  -9 1491.92   34.42
  -3   1  10   27.70    0.97
   3  -1 -10   27.21    1.04
  -3   1  11   61.67    1.79
   3  -1 -11   60.50    1.97
  -3   1  12   70.64    1.78
   3  -1 -12   70.25    1.41
  -3   1  13 1487.38   27.47
   3  -1 -13 1491.81   24.79
  -3   1  14   23.22    0.89
   3  -1 -14   22.37    0.90
  -3   1  15  161.67    3.56
   3  -1 -15  154.56    3.21
  -3   1  16    5.07    0.53
   3  -1 -16    5.99    0.54
  -3   1  17    9.70    0.66
   3  -1 -17   11.10    0.62
  -3   1  18   13.55    0.91
   3  -1 -18   14.63    0.85
  -3   1  19  197.04    4.19
   3  -1 -19  205.17    4.02
  -3   1  20    0.16    0.84
   3  -1 -20    0.36    0.76
  -3   1  21   28.00    1.56
   3  -1 -21   27.95    1.47
  -5   1 -20    1.24    1.76
   5  -1  20    0.93    1.48
  -5   1 -19   25.99    1.36
   5  -1  19   26.07    1.24
  -5   1 -18    3.85    1.21
   5  -1  18    4.85    1.13
  -5   1 -17    4.58    0.82
   5  -1  17    4.40    0.76
  -5   1 -16    1.10    0.72
   5  -1  16    1.30    0.67
  -5   1 -15  187.09    3.74
   5  -1  15  187.22    4.03
  -5   1 -14    6.31    0.61
   5  -1  14    6.33    0.69
  -5   1 -13  215.40    4.31
   5  -1  13  218.74    4.69
  -5   1 -12   12.05    0.69
   5  -1  12   10.86    0.72
  -5   1 -11  406.56    7.50
   5  -1  11  411.04    7.76
  -5   1 -10    0.09    0.37
   5  -1  10    0.05    0.33
  -5   1  -9  835.23   13.59
   5  -1   9  825.66   14.32
  -5   1  -8   53.35    1.49
   5  -1   8   58.09    1.39
  -5   1  -7    5.27    0.39
   5  -1   7    4.35    0.37
  -5   1  -6   22.93    0.70
   5  -1   6   23.10    0.70
  -5   1  -4 1136.44   18.80
   5  -1   4 1135.34   18.34
  -5   1  -3 2710.44   50.04
   5  -1   3 2757.61   86.00
  -5   1  -2 1042.70   19.51
   5  -1   2 1056.97   17.17
  -5   1  -1   26.92    0.95
   5  -1   1   27.31    0.93
  -5   1   0    2.05    0.22
   5  -1   0    2.23    0.27
  -5   1   1 2168.17   47.95
  -5   1   4 1014.41   23.39
   5  -1  -4 1033.05   19.47
  -5   1   5  117.19    2.71
   5  -1  -5  116.62    2.65
  -5   1   6  139.75    3.78
   5  -1  -6  136.91    3.72
  -5   1   8    2.27    0.35
   5  -1  -8    2.39    0.31
  -5   1   9  461.69    9.14
   5  -1  -9  474.44    8.25
  -5   1  10   39.18    1.41
   5  -1 -10   36.78    0.93
  -5   1  11  521.93   10.27
   5  -1 -11  510.77    8.74
  -5   1  12   32.68    1.20
   5  -1 -12   33.71    0.92
  -5   1  13 1881.18   34.41
   5  -1 -13 1903.16   30.86
  -5   1  14   29.04    0.89
   5  -1 -14   28.25    0.90
  -5   1  15   70.74    2.07
   5  -1 -15   70.38    1.66
  -5   1  16    0.32    0.65
   5  -1 -16    0.01    0.46
  -5   1  17    8.44    0.72
   5  -1 -17    8.42    0.59
  -5   1  18   11.99    1.04
   5  -1 -18   11.83    0.76
  -5   1  19  152.30    3.06
   5  -1 -19  156.45    3.17
  -5   1  20    7.15    0.94
   5  -1 -20    6.92    0.78
  -5   1  21   45.20    1.47
   5  -1 -21   44.90    1.41
  -7   1 -19   13.65    1.75
   7  -1  19   17.14    2.13
  -7   1 -18    0.72    1.25
   7  -1  18    1.67    1.05
  -7   1 -17   27.18    1.26
   7  -1  17   25.94    1.17
  -7   1 -16   -0.35    0.81
   7  -1  16    0.10    0.66
  -7   1 -15   38.81    1.38
   7  -1  15   35.05    1.22
  -7   1 -14    3.86    0.65
   7  -1  14    5.57    0.75
  -7   1 -13  104.66    2.35
   7  -1  13  105.31    2.49
  -7   1 -12    0.95    0.51
   7  -1  12    0.66    0.45
  -7   1 -11  299.56    5.82
   7  -1  11  300.20    5.92
  -7   1 -10    0.71    0.42
   7  -1  10    1.00    0.40
  -7   1  -9  255.17    4.78
   7  -1   9  248.59    5.02
  -7   1  -8   12.82    0.58
   7  -1   8   13.73    0.64
  -7   1  -7   30.11    0.90
   7  -1   7   29.60    0.93
  -7   1  -6   12.35    0.56
   7  -1   6   12.32    0.54
  -7   1  -5  552.17    9.65
   7  -1   5  535.01    9.15
  -7   1  -4   65.65    1.52
   7  -1   4   66.43    1.66
  -7   1  -3  782.44   13.28
   7  -1   3  784.35   12.97
  -7   1  -2  159.46    3.03
   7  -1   2  158.69    3.61
  -7   1  -1  147.41    3.20
   7  -1   1  143.11    3.18
  -7   1   0   14.34    0.54
   7  -1   0   14.76    0.83
  -7   1   2 2052.31   46.53
   7  -1  -2 2119.38   48.60
  -7   1   3 1239.59   28.11
   7  -1  -3 1234.16   28.67
  -7   1   4  525.59   12.48
   7  -1  -4  504.90   11.99
  -7   1   5 2743.64   61.15
   7  -1  -5 2851.27   92.15
  -7   1   6  294.52    5.79
   7  -1  -6  286.07    5.13
  -7   1   8  177.11    3.90
   7  -1  -8  173.74    3.29
  -7   1   9  189.29    4.23
   7  -1  -9  189.88    3.64
  -7   1  10   44.80    1.16
   7  -1 -10   43.02    1.14
  -7   1  11   83.28    1.84
   7  -1 -11   87.70    1.99
  -7   1  12   25.96    0.88
   7  -1 -12   25.90    0.75
  -7   1  13 2200.89   35.25
   7  -1 -13 2151.64   34.72
  -7   1  14    0.25    0.39
   7  -1 -14   -0.09    0.33
  -7   1  15   11.19    0.70
   7  -1 -15   11.25    0.56
  -7   1  16    0.93    0.48
   7  -1 -16    1.02    0.40
  -7   1  17  106.98    2.66
   7  -1 -17  110.62    2.40
  -7   1  18    5.90    0.74
   7  -1 -18    6.23    0.66
  -7   1  19  196.07    3.88
   7  -1 -19  196.93    3.98
  -7   1  20    3.30    0.77
   7  -1 -20    3.61    0.70
  -7   1  21   21.95    1.33
   7  -1 -21   25.48    1.13
  -9   1 -19   14.99    1.51
   9  -1  19   12.36    1.79
  -9   1 -18   -0.32    2.19
   9  -1  18    1.04    2.17
  -9   1 -17   22.38    1.62
   9  -1  17   19.28    1.17
  -9   1 -16    0.63    0.99
   9  -1  16    0.56    1.02
  -9   1 -15   70.23    1.94
   9  -1  15   66.68    1.85
  -9   1 -14    1.42    0.71
   9  -1  14    1.51    0.64
  -9   1 -13   30.42    1.25
   9  -1  13   30.00    1.20
  -9   1 -12    1.28    0.60
   9  -1  12    0.51    0.55
  -9   1 -11  187.07    3.77
   9  -1  11  191.41    3.98
  -9   1 -10   13.38    0.78
   9  -1  10   13.65    0.75
  -9   1  -9  154.25    3.06
   9  -1   9  155.03    3.28
  -9   1  -8   20.38    0.74
   9  -1   8   21.01    0.78
  -9   1  -7  137.24    2.87
   9  -1   7  140.12    2.99
  -9   1  -6    5.85    0.54
   9  -1   6    6.17    0.56
  -9   1  -5 1250.82   23.45
   9  -1   5 1275.84   23.80
  -9   1  -4   11.10    0.57
   9  -1   4   11.05    0.65
  -9   1  -3  314.39    5.80
   9  -1   3  329.65    6.74
  -9   1  -2   13.85    0.56
   9  -1   2   13.09    0.61
  -9   1  -1 1187.53   40.55
   9  -1   1 1193.76   27.82
  -9   1   0    1.57    0.52
   9  -1   0   -0.21    0.51
  -9   1   1 3401.10   76.11
   9  -1  -1 3572.47  118.19
  -9   1   2   81.78    2.10
   9  -1  -2   81.53    2.06
  -9   1   3  228.86    4.79
   9  -1  -3  229.62    4.57
  -9   1   4   19.97    0.76
   9  -1  -4   17.61    0.62
  -9   1   5   35.75    1.09
   9  -1  -5   38.56    1.14
  -9   1   6   47.88    1.38
   9  -1  -6   43.67    1.08
  -9   1   7 3238.25   51.05
   9  -1  -7 3193.25   72.38
  -9   1   8   35.16    0.97
   9  -1  -8   35.18    0.99
  -9   1   9  125.91    2.74
   9  -1  -9  126.03    2.57
  -9   1  10   59.61    1.41
   9  -1 -10   59.10    1.38
  -9   1  11  611.17   12.11
   9  -1 -11  613.25   10.63
  -9   1  12   62.95    1.51
   9  -1 -12   61.57    1.50
  -9   1  13  387.05    7.15
   9  -1 -13  403.84    7.20
  -9   1  14   18.14    0.80
   9  -1 -14   16.33    0.73
  -9   1  15    3.34    0.55
   9  -1 -15    3.75    0.46
  -9   1  16    1.82    0.53
   9  -1 -16    2.27    0.47
  -9   1  17  268.68    5.04
   9  -1 -17  267.69    5.04
  -9   1  18    6.23    0.76
   9  -1 -18    6.65    0.69
  -9   1  19  137.11    3.38
   9  -1 -19  140.54    2.75
  -9   1  20    0.07    0.86
   9  -1 -20    0.77    0.73
  -9   1  21   15.37    1.12
   9  -1 -21   17.41    1.03
 -11   1 -18   -1.80    2.31
  11  -1  18    1.00    2.11
 -11   1 -17   23.29    1.83
  11  -1  17   24.50    2.16
 -11   1 -16   -0.38    1.96
  11  -1  16   -0.19    1.74
 -11   1 -15   31.07    1.62
  11  -1  15   30.25    1.54
 -11   1 -14    1.40    0.93
  11  -1  14    2.23    0.95
 -11   1 -13   40.89    1.55
  11  -1  13   37.61    1.35
 -11   1 -12    1.74    0.65
  11  -1  12    0.96    0.61
 -11   1 -11   27.29    1.18
  11  -1  11   28.95    1.09
 -11   1 -10   20.47    0.96
  11  -1  10   19.74    0.91
 -11   1  -9  112.54    3.08
  11  -1   9  115.57    2.55
 -11   1  -8    8.99    0.67
  11  -1   8    9.22    0.75
 -11   1  -7  239.23    5.50
  11  -1   7  250.74    5.79
 -11   1  -6   25.91    0.89
  11  -1   6   25.96    1.13
 -11   1  -5  506.54    8.74
  11  -1   5  526.95   10.74
 -11   1  -4   65.40    2.31
  11  -1   4   67.87    2.27
 -11   1  -3  226.80    8.35
  11  -1   3  220.65    6.11
 -11   1  -2   15.02    0.97
  11  -1   2   12.78    0.86
 -11   1  -1  841.42   20.23
  11  -1   1  847.63   14.35
  11  -1   0   11.41    0.81
 -11   1   1 4002.93   72.84
  11  -1  -1 3984.15   62.49
 -11   1   2    1.21    0.43
  11  -1  -2    0.32    0.35
 -11   1   3   48.51    1.27
  11  -1  -3   47.32    1.19
 -11   1   4   37.11    1.02
  11  -1  -4   37.50    1.10
 -11   1   5 1236.22   20.39
  11  -1  -5 1244.52   20.76
 -11   1   6   14.42    0.62
  11  -1  -6   14.32    0.61
 -11   1   7  225.11    4.34
  11  -1  -7  214.41    4.01
 -11   1   8  122.71    2.44
  11  -1  -8  123.04    2.60
 -11   1   9  110.57    2.23
  11  -1  -9  113.05    2.35
 -11   1  10   24.11    0.84
  11  -1 -10   22.03    0.75
 -11   1  11  972.50   16.20
  11  -1 -11  933.36   16.27
 -11   1  12    1.88    0.49
  11  -1 -12    1.74    0.43
 -11   1  13  726.27   12.88
  11  -1 -13  719.93   12.09
 -11   1  14    1.02    0.48
  11  -1 -14    0.60    0.38
 -11   1  15    0.53    0.62
  11  -1 -15    0.67    0.50
 -11   1  16    9.67    0.73
  11  -1 -16    9.41    0.66
 -11   1  17  425.01    8.82
  11  -1 -17  421.60    7.53
 -11   1  18    3.88    0.85
  11  -1 -18    4.43    0.69
 -11   1  19  116.20    2.61
  11  -1 -19  121.12    2.63
 -11   1  20    0.21    1.00
  11  -1 -20    0.68    0.81
 -11   1  21    8.61    1.06
  11  -1 -21    9.30    0.95
 -13   1 -16    0.20    1.90
  13  -1  16    1.30    1.53
 -13   1 -15   25.28    2.04
  13  -1  15   23.52    1.96
 -13   1 -14    0.31    1.12
  13  -1  14    0.88    1.02
 -13   1 -13   18.52    1.20
  13  -1  13   15.71    1.17
 -13   1 -12   -0.04    0.88
  13  -1  12    0.17    0.88
 -13   1 -11   24.14    1.19
  13  -1  11   26.63    1.31
 -13   1 -10    9.08    0.77
  13  -1  10    9.22    0.85
 -13   1  -9   18.19    0.89
  13  -1   9   17.62    0.98
 -13   1  -8   22.85    1.16
  13  -1   8   22.53    0.93
 -13   1  -7  216.27    6.26
  13  -1   7  219.70    5.17
 -13   1  -6    5.15    1.02
  13  -1   6    5.64    0.94
 -13   1  -5  389.73   10.17
  13  -1   5  375.31    7.88
 -13   1  -4  125.31    3.21
  13  -1   4  124.06    2.88
 -13   1  -3   -0.21    0.51
  13  -1   3    0.81    0.51
 -13   1  -2   36.38    1.24
  13  -1   2   33.78    1.11
 -13   1  -1  179.68    4.33
  13  -1   1  179.82    3.55
 -13   1   0   23.07    1.16
  13  -1   0   21.53    0.91
 -13   1   1   93.01    2.07
  13  -1  -1   90.84    2.42
 -13   1   2  120.35    2.65
  13  -1  -2  117.71    2.59
 -13   1   3  175.96    3.54
  13  -1  -3  175.75    3.43
 -13   1   4   28.52    0.91
  13  -1  -4   28.14    0.92
 -13   1   5  280.26    5.15
  13  -1  -5  277.82    5.31
 -13   1   6   10.33    0.60
  13  -1  -6   10.47    0.59
 -13   1   7  478.82    8.31
  13  -1  -7  477.23    9.05
 -13   1   8   11.27    0.69
  13  -1  -8   10.49    0.61
 -13   1   9    0.72    0.46
  13  -1  -9    0.85    0.39
 -13   1  10    0.38    0.43
  13  -1 -10   -0.41    0.35
 -13   1  11 1702.96   27.37
  13  -1 -11 1650.55   26.67
 -13   1  12   47.61    1.31
  13  -1 -12   47.64    1.28
 -13   1  13  204.03    4.07
  13  -1 -13  204.51    4.13
 -13   1  14    0.71    0.64
  13  -1 -14    0.90    0.55
 -13   1  15   25.95    1.03
  13  -1 -15   26.27    0.97
 -13   1  16   -0.58    0.62
  13  -1 -16   -0.10    0.54
 -13   1  17  292.02    5.58
  13  -1 -17  293.17    5.22
 -13   1  18   10.29    0.92
  13  -1 -18   10.54    0.77
 -13   1  19   32.84    1.65
  13  -1 -19   34.55    1.34
 -13   1  20    0.84    0.98
  13  -1 -20    0.56    0.85
 -13   1  21   40.20    2.88
  13  -1 -21   42.54    2.29
 -15   1 -14    0.17    2.48
  15  -1  14    0.42    1.75
 -15   1 -13   28.19    2.06
  15  -1  13   23.36    1.84
 -15   1 -12   -0.26    1.04
  15  -1  12    0.51    1.02
 -15   1 -11   21.73    1.48
  15  -1  11   23.75    1.42
 -15   1 -10    0.10    1.16
  15  -1  10    1.29    1.38
 -15   1  -9   28.03    1.33
  15  -1   9   29.99    1.60
 -15   1  -8    4.95    0.75
  15  -1   8    4.05    0.78
 -15   1  -7   67.60    2.28
  15  -1   7   64.77    1.72
 -15   1  -6    0.36    0.66
  15  -1   6   -0.33    0.67
 -15   1  -5  143.67    3.70
  15  -1   5  140.49    3.12
 -15   1  -4   13.86    0.84
  15  -1   4   15.00    0.84
 -15   1  -3  174.86    4.08
  15  -1   3  167.82    3.50
 -15   1  -2   27.46    1.05
  15  -1   2   27.77    0.99
 -15   1  -1  152.37    3.34
  15  -1   1  152.89    3.30
 -15   1   0   35.98    1.42
  15  -1   0   35.97    1.20
 -15   1   1  278.50    6.23
  15  -1  -1  286.71    5.62
 -15   1   2   34.56    1.12
  15  -1  -2   35.13    1.11
 -15   1   3   45.65    1.29
  15  -1  -3   44.75    1.24
 -15   1   4   13.20    0.67
  15  -1  -4   13.97    0.72
 -15   1   5  922.93   15.88
  15  -1  -5  924.51   15.52
 -15   1   6    0.71    0.49
  15  -1  -6    0.27    0.44
 -15   1   7   29.54    1.14
  15  -1  -7   30.56    0.99
 -15   1   8   13.46    0.68
  15  -1  -8   13.05    0.66
 -15   1   9  197.60    4.88
  15  -1  -9  194.94    3.80
 -15   1  10   23.10    0.90
  15  -1 -10   22.61    0.84
 -15   1  11  675.30   11.67
  15  -1 -11  678.00   11.68
 -15   1  12    9.61    0.69
  15  -1 -12    8.65    0.64
 -15   1  13   41.84    1.34
  15  -1 -13   43.00    1.29
 -15   1  14   16.86    0.88
  15  -1 -14   16.97    0.80
 -15   1  15   20.97    0.95
  15  -1 -15   21.56    0.90
 -15   1  16    0.02    0.77
  15  -1 -16    0.68    0.59
 -15   1  17  121.63    2.61
  15  -1 -17  126.66    2.67
 -15   1  18   11.28    1.09
  15  -1 -18   10.26    0.84
 -15   1  19    5.42    1.11
  15  -1 -19    4.65    0.82
 -15   1  20   -2.28    2.20
  15  -1 -20    0.32    1.15
 -15   1  21   39.29    2.82
  15  -1 -21   41.23    2.36
 -17   1 -12   -0.05    1.53
  17  -1  12    1.62    1.81
 -17   1 -11   16.17    1.79
  17  -1  11   12.82    1.52
 -17   1 -10    0.58    0.99
  17  -1  10   -0.31    0.95
 -17   1  -9   17.37    1.44
  17  -1   9   18.36    1.24
 -17   1  -8   -0.27    0.78
  17  -1   8    0.19    0.79
 -17   1  -7   28.60    1.23
  17  -1   7   27.57    1.24
 -17   1  -6    0.83    0.83
  17  -1   6    0.43    0.70
 -17   1  -5   20.07    0.97
  17  -1   5   21.41    1.10
 -17   1  -4    5.28    0.65
  17  -1   4    4.84    0.66
 -17   1  -3   19.86    0.92
  17  -1   3   20.57    0.92
 -17   1  -2    0.19    0.51
  17  -1   2    0.31    0.55
 -17   1  -1  200.85    4.05
  17  -1   1  200.16    4.02
 -17   1   0    2.80    0.56
  17  -1   0    3.34    0.53
 -17   1   1  121.09    2.98
  17  -1  -1  120.93    3.10
 -17   1   2   13.31    0.78
  17  -1  -2   13.13    0.78
 -17   1   3  346.42    6.46
  17  -1  -3  348.38    6.65
 -17   1   4    4.81    0.53
  17  -1  -4    4.01    0.53
 -17   1   5  428.90    7.79
  17  -1  -5  435.22    8.19
 -17   1   6    0.03    0.57
  17  -1  -6   -0.07    0.53
 -17   1   7  123.82    2.79
  17  -1  -7  126.03    2.86
 -17   1   8   13.71    0.74
  17  -1  -8   13.26    0.73
 -17   1   9  150.90    3.45
  17  -1  -9  153.69    3.09
 -17   1  10   14.35    0.81
  17  -1 -10   13.55    0.82
 -17   1  11  337.29    6.29
  17  -1 -11  335.31    6.01
 -17   1  12    2.81    0.63
  17  -1 -12    3.21    0.54
 -17   1  13    9.08    0.79
  17  -1 -13    9.28    0.73
 -17   1  14    0.53    0.64
  17  -1 -14    0.56    0.53
 -17   1  15   77.84    2.23
  17  -1 -15   77.27    1.88
 -17   1  16    2.91    1.01
  17  -1 -16    3.02    0.82
 -17   1  17  113.07    2.75
  17  -1 -17  118.76    3.02
 -17   1  18    6.99    1.17
  17  -1 -18    8.50    0.91
 -17   1  19   11.97    1.64
  17  -1 -19   10.28    1.39
 -17   1  20    0.48    1.64
  17  -1 -20    0.49    1.27
 -19   1  -9   10.84    1.91
  19  -1   9   11.39    2.19
 -19   1  -8   -0.49    1.06
  19  -1   8   -0.08    1.04
 -19   1  -7   17.49    1.13
  19  -1   7   16.66    1.11
 -19   1  -6    0.56    0.86
  19  -1   6    0.29    0.84
 -19   1  -5   20.90    1.08
  19  -1   5   21.41    1.15
 -19   1  -4    0.76    0.82
  19  -1   4    0.53    0.83
 -19   1  -3   30.09    1.28
  19  -1   3   30.30    1.36
 -19   1  -2    0.11    0.67
  19  -1   2    0.62    0.73
 -19   1  -1   50.10    1.49
  19  -1   1   48.59    1.53
 -19   1   0    0.15    0.58
  19  -1   0    1.11    0.61
 -19   1   1   36.40    1.66
  19  -1  -1   38.86    1.42
 -19   1   2    0.65    0.63
  19  -1  -2    0.71    0.60
 -19   1   3   40.79    1.36
  19  -1  -3   39.38    1.27
 -19   1   4    0.89    0.58
  19  -1  -4   -0.17    0.54
 -19   1   5   50.43    1.42
  19  -1  -5   49.65    1.51
 -19   1   6    0.26    0.60
  19  -1  -6   -0.18    0.61
 -19   1   7    3.23    0.59
  19  -1  -7    3.91    0.58
 -19   1   8    2.84    0.62
  19  -1  -8    4.27    0.61
 -19   1   9   76.21    1.83
  19  -1  -9   73.86    1.80
 -19   1  10    7.97    0.79
  19  -1 -10    9.49    0.78
 -19   1  11   61.22    1.67
  19  -1 -11   60.42    1.86
 -19   1  12    1.86    0.77
  19  -1 -12    1.61    0.59
 -19   1  13    0.46    0.69
  19  -1 -13    0.31    0.56
 -19   1  14    0.01    0.72
  19  -1 -14    0.40    0.60
 -19   1  15   78.85    2.14
  19  -1 -15   78.95    1.96
 -19   1  16    5.45    1.10
  19  -1 -16    6.32    0.90
 -19   1  17   56.92    1.74
  19  -1 -17   63.08    1.68
 -19   1  18    2.79    1.75
  19  -1 -18    1.29    1.22
 -19   1  19   16.74    2.27
  19  -1 -19   16.95    1.64
 -19   1  20   -1.07    1.69
  19  -1 -20    0.16    1.30
  21  -1   6    0.68    2.49
 -21   1  -5    8.11    1.05
  21  -1   5    9.61    1.02
 -21   1  -4   -0.58    0.90
  21  -1   4    0.64    0.97
 -21   1  -3   22.64    1.19
  21  -1   3   24.79    1.27
 -21   1  -2    0.00    0.78
  21  -1   2    0.26    0.81
 -21   1  -1   49.92    1.61
  21  -1   1   50.93    1.65
 -21   1   0   -0.34    0.80
  21  -1   0   -0.04    0.80
 -21   1   1   60.72    1.88
  21  -1  -1   64.76    2.53
 -21   1   2    1.95    0.74
  21  -1  -2    1.63    0.74
 -21   1   3   49.22    1.61
  21  -1  -3   50.21    1.71
 -21   1   4    0.71    0.79
  21  -1  -4    0.10    0.80
 -21   1   5   18.87    1.13
  21  -1  -5   19.29    1.13
 -21   1   6    2.30    0.72
  21  -1  -6    2.95    0.83
 -21   1   7    8.16    0.82
  21  -1  -7    8.34    0.76
 -21   1   8    3.59    0.70
  21  -1  -8    2.61    0.77
 -21   1   9  102.36    2.28
  21  -1  -9   97.30    2.20
 -21   1  10    0.30    0.87
  21  -1 -10    0.20    0.69
 -21   1  11   62.35    1.73
  21  -1 -11   60.65    1.59
 -21   1  12   -0.13    0.94
  21  -1 -12   -0.22    0.67
 -21   1  13   19.69    1.28
  21  -1 -13   22.37    1.10
 -21   1  14    0.02    0.90
  21  -1 -14    0.57    0.83
 -21   1  15   64.03    1.71
  21  -1 -15   68.47    1.73
 -21   1  16    1.87    1.64
  21  -1 -16    1.94    1.14
 -21   1  17   27.28    2.58
  21  -1 -17   25.01    1.78
 -21   1  18   -0.50    1.69
  21  -1 -18    0.63    1.48
 -21   1  19   12.33    2.15
  21  -1 -19   14.99    1.92
 -23   1  -1    3.47    1.16
  23  -1   1    4.59    1.37
 -23   1   0   -0.44    0.90
  23  -1   0   -0.05    1.05
 -23   1   1   10.75    1.08
  23  -1  -1    8.42    1.12
 -23   1   2   -0.40    0.78
  23  -1  -2   -0.47    0.85
 -23   1   3   24.87    1.19
  23  -1  -3   22.52    1.21
 -23   1   4   -0.33    0.78
  23  -1  -4    0.29    0.78
 -23   1   5   13.29    1.02
  23  -1  -5   12.86    0.96
 -23   1   6    0.19    0.85
  23  -1  -6    1.29    0.78
 -23   1   7   23.97    1.13
  23  -1  -7   22.21    1.07
 -23   1   8    0.21    0.91
  23  -1  -8    0.32    0.75
 -23   1   9   68.97    1.82
  23  -1  -9   62.89    1.76
 -23   1  10   -0.05    0.86
  23  -1 -10    0.75    0.82
 -23   1  11   46.41    1.66
  23  -1 -11   47.15    1.87
 -23   1  12    2.38    0.95
  23  -1 -12    2.97    0.84
 -23   1  13   28.23    2.28
  23  -1 -13   33.06    2.81
 -23   1  14    0.54    2.11
  23  -1 -14   -0.02    1.40
 -23   1  15   42.37    2.92
  23  -1 -15   42.47    2.38
 -23   1  16   -0.03    2.28
  23  -1 -16    1.56    1.68
  24   2 -12   20.05    1.44
 -24  -2  12   19.73    1.38
  24   2 -11    0.21    1.49
 -24  -2  11    0.25    1.19
  24   2 -10   19.77    1.75
 -24  -2  10   23.18    1.68
  24   2  -9    0.99    1.31
 -24  -2   9    1.33    1.17
  24   2  -8   16.27    1.48
 -24  -2   8   14.53    1.32
  24   2  -7   -0.25    0.91
 -24  -2   7    0.54    0.99
  24   2  -6   16.95    1.51
 -24  -2   6   20.79    1.34
  24   2  -5    1.34    1.92
 -24  -2   5   -0.28    1.21
  24   2  -4    7.50    2.01
 -24  -2   4    9.54    1.45
  24   2  -3    3.04    1.31
 -24  -2   3    1.38    1.19
  24   2  -2    4.63    1.19
 -24  -2   2    5.24    1.33
  24   2  -1    0.52    1.11
 -24  -2   1    1.01    1.05
  24   2   0   -1.01    1.75
  22   2 -16   18.52    2.60
  22   2 -15    1.02    1.25
 -22  -2  15    0.45    1.22
  22   2 -14   18.88    1.14
 -22  -2  14   18.93    1.33
  22   2 -13    0.87    1.00
 -22  -2  13    1.08    0.99
  22   2 -12   62.68    1.68
 -22  -2  12   63.00    1.70
  22   2 -11    0.96    0.75
 -22  -2  11    1.67    0.90
  22   2 -10   32.91    1.29
 -22  -2  10   30.90    1.24
  22   2  -9    1.06    0.71
 -22  -2   9    1.61    0.76
  22   2  -8   49.43    1.48
 -22  -2   8   49.67    1.59
  22   2  -7   -0.17    0.73
 -22  -2   7    0.10    0.82
  22   2  -6   68.74    1.86
 -22  -2   6   67.24    1.83
  22   2  -5    0.05    0.81
 -22  -2   5   -1.09    0.77
  22   2  -4   24.10    1.08
 -22  -2   4   26.51    1.15
  22   2  -3    0.47    0.71
 -22  -2   3   -0.51    0.71
  22   2  -2   29.48    1.20
 -22  -2   2   27.82    1.19
  22   2  -1    0.66    0.88
 -22  -2   1   -0.56    0.77
  22   2   0   25.28    1.20
 -22  -2   0   24.72    1.16
  22   2   1    0.86    0.92
 -22  -2  -1    0.05    0.86
  22   2   2    8.19    1.15
 -22  -2  -2    8.82    1.13
  22   2   3   -0.07    1.02
 -22  -2  -3   -0.49    1.01
  22   2   4    5.65    1.18
 -22  -2  -4    4.46    1.07
  20   2 -18   70.18    2.27
 -20  -2  18   70.07    3.32
  20   2 -17    4.10    0.85
 -20  -2  17    6.59    1.14
  20   2 -16    6.68    0.98
 -20  -2  16    8.17    1.27
  20   2 -15    2.59    0.82
 -20  -2  15    3.41    1.10
  20   2 -14   21.32    1.03
 -20  -2  14   21.85    1.12
  20   2 -13    4.55    0.78
 -20  -2  13    4.94    0.86
  20   2 -12   71.00    1.77
 -20  -2  12   68.49    1.78
  20   2 -11   -0.33    0.61
 -20  -2  11    0.59    0.75
  20   2 -10    8.92    0.73
 -20  -2  10   10.33    0.79
  20   2  -9    0.29    0.56
 -20  -2   9    0.29    0.64
  20   2  -8   54.67    1.58
 -20  -2   8   52.22    1.47
  20   2  -7    1.69    0.61
 -20  -2   7    1.59    0.58
  20   2  -6   54.82    1.82
 -20  -2   6   53.69    1.61
  20   2  -5    0.02    0.66
 -20  -2   5   -0.25    0.64
  20   2  -4   29.82    1.13
 -20  -2   4   28.33    1.15
  20   2  -3    0.55    0.66
 -20  -2   3    1.23    0.65
  20   2  -2   43.29    1.42
 -20  -2   2   41.26    1.48
  20   2  -1    7.93    0.78
 -20  -2   1    7.34    0.73
  20   2   0   31.92    1.17
 -20  -2   0   33.33    1.25
  20   2   1    3.60    0.75
 -20  -2  -1    3.71    0.79
  20   2   2   34.37    1.40
 -20  -2  -2   31.40    1.20
  20   2   3    0.80    0.85
 -20  -2  -3    0.81    0.81
  20   2   4   33.14    1.27
 -20  -2  -4   31.10    1.25
  20   2   5    2.20    0.96
 -20  -2  -5    0.89    0.94
  20   2   6   17.99    1.30
 -20  -2  -6   19.03    1.30
  20   2   7   -0.34    1.05
 -20  -2  -7    0.11    1.00
  20   2   8   16.18    2.91
 -20  -2  -8    3.38    1.17
  20   2   9    0.98    1.60
 -20  -2  -9    0.24    1.59
  18   2 -20   50.77    2.40
 -18  -2  20   49.14    4.18
  18   2 -19   -0.05    0.84
 -18  -2  19    0.48    0.99
  18   2 -18  112.13    2.46
 -18  -2  18  107.16    2.52
  18   2 -17    2.59    0.72
 -18  -2  17    2.14    0.98
  18   2 -16    8.36    0.82
 -18  -2  16    9.11    1.03
  18   2 -15   10.10    0.76
 -18  -2  15    8.65    0.86
  18   2 -14   65.32    1.70
 -18  -2  14   62.36    1.66
  18   2 -13    5.91    0.69
 -18  -2  13    4.54    0.79
  18   2 -12   63.29    1.70
 -18  -2  12   63.10    1.76
  18   2 -11    5.24    0.64
 -18  -2  11    6.11    0.69
  18   2 -10   34.23    1.16
 -18  -2  10   31.34    1.23
  18   2  -9   23.70    0.96
 -18  -2   9   23.03    0.99
  18   2  -8  220.16    4.11
 -18  -2   8  218.70    4.24
  18   2  -7   78.71    1.86
 -18  -2   7   74.69    1.72
  18   2  -6  135.09    3.12
 -18  -2   6  139.03    3.01
  18   2  -5   -0.15    0.88
 -18  -2   5   -0.04    0.68
  18   2  -4   41.41    1.55
 -18  -2   4   39.31    1.22
  18   2  -3    2.58    0.58
 -18  -2   3    2.29    0.57
  18   2  -2  161.94    3.28
 -18  -2   2  160.44    3.30
  18   2  -1    0.31    0.58
 -18  -2   1    0.11    0.63
  18   2   0   34.63    1.15
 -18  -2   0   32.35    1.18
  18   2   1    5.10    0.63
 -18  -2  -1    5.32    0.62
  18   2   2    4.18    0.62
 -18  -2  -2    4.20    0.64
  18   2   3    0.16    0.65
 -18  -2  -3    0.65    0.78
  18   2   4   31.93    1.21
 -18  -2  -4   31.69    1.27
  18   2   5    0.42    0.73
 -18  -2  -5    0.61    0.77
  18   2   6   35.74    1.37
 -18  -2  -6   36.84    1.40
  18   2   7    1.30    0.97
 -18  -2  -7    0.39    0.84
  18   2   8   24.64    1.23
 -18  -2  -8   27.23    1.20
  18   2   9   -0.10    1.02
 -18  -2  -9    0.83    1.07
  18   2  10    6.17    2.04
 -18  -2 -10    4.62    1.86
  18   2  11    0.19    1.64
 -18  -2 -11    0.63    1.66
  18   2  12    8.31    2.19
  16   2 -22    8.22    2.20
 -16  -2  22    2.87    3.41
  16   2 -21    7.21    1.42
 -16  -2  21    7.65    2.34
  16   2 -20   78.53    1.95
 -16  -2  20   77.76    2.08
  16   2 -19    0.45    0.77
 -16  -2  19   -0.22    0.93
  16   2 -18   67.59    1.80
 -16  -2  18   62.15    1.73
  16   2 -17    7.24    0.75
 -16  -2  17    6.75    0.85
  16   2 -16    2.89    0.65
 -16  -2  16    3.02    0.83
  16   2 -15    0.59    0.56
 -16  -2  15    0.29    0.67
  16   2 -14  186.43    3.75
 -16  -2  14  180.50    3.74
  16   2 -13    3.85    0.63
 -16  -2  13    5.11    0.72
  16   2 -12   79.98    1.93
 -16  -2  12   78.59    1.89
  16   2 -11    0.49    0.44
 -16  -2  11    0.79    0.53
  16   2 -10   28.07    1.00
 -16  -2  10   28.08    1.02
  16   2  -9   27.23    0.94
 -16  -2   9   25.71    0.91
  16   2  -8  756.64   13.01
 -16  -2   8  743.13   12.48
  16   2  -7   35.60    1.12
 -16  -2   7   34.06    1.14
  16   2  -6  269.24    5.21
 -16  -2   6  264.86    5.31
  16   2  -5    4.96    0.78
 -16  -2   5    5.17    0.85
  16   2  -4  205.00    3.91
 -16  -2   4  194.64    3.87
  16   2  -3   87.44    2.35
 -16  -2   3   91.65    2.52
  16   2  -2  303.12    5.72
 -16  -2   2  299.67    5.77
  16   2  -1    8.96    0.69
 -16  -2   1    9.05    0.77
  16   2   0  162.78    3.25
 -16  -2   0  158.63    3.28
  16   2   1    0.67    0.52
 -16  -2  -1    0.79    0.49
  16   2   2   95.74    2.11
 -16  -2  -2   94.82    2.25
  16   2   3    0.85    0.52
 -16  -2  -3    0.70    0.49
  16   2   4   73.90    2.00
 -16  -2  -4   69.87    2.03
  16   2   5    5.92    0.69
 -16  -2  -5    5.24    0.74
  16   2   6   43.91    1.35
 -16  -2  -6   41.32    1.39
  16   2   7    0.72    0.68
 -16  -2  -7   -0.23    0.70
  16   2   8   57.36    1.73
 -16  -2  -8   56.46    1.70
  16   2   9    6.12    0.88
 -16  -2  -9    5.80    0.85
  16   2  10   33.28    1.38
 -16  -2 -10   31.04    1.41
  16   2  11   -0.64    1.08
 -16  -2 -11    1.39    1.07
  16   2  12    4.86    1.76
 -16  -2 -12    4.88    2.12
  16   2  13    1.87    2.34
  16   2  14    0.26    1.39
  14   2 -22    8.59    1.60
 -14  -2  22   10.55    1.79
  14   2 -21    2.79    1.07
 -14  -2  21    2.90    1.37
  14   2 -20  148.44    2.89
 -14  -2  20  138.00    2.96
  14   2 -19    8.47    0.82
 -14  -2  19    4.94    0.93
  14   2 -18   45.28    1.31
 -14  -2  18   44.12    1.45
  14   2 -17    2.09    0.71
 -14  -2  17    1.91    0.87
  14   2 -16    6.41    0.63
 -14  -2  16    6.86    0.74
  14   2 -15    3.42    0.53
 -14  -2  15    2.89    0.64
  14   2 -14  357.76    7.10
 -14  -2  14  343.75    7.54
  14   2 -13   19.33    0.84
 -14  -2  13   19.36    0.93
  14   2 -12   36.37    1.17
 -14  -2  12   37.83    1.25
  14   2 -11    4.12    0.52
 -14  -2  11    4.46    0.57
  14   2 -10  177.02    3.55
 -14  -2  10  176.04    3.44
  14   2  -9    6.19    0.49
 -14  -2   9    4.94    0.50
  14   2  -8  595.85   10.57
 -14  -2   8  596.93   10.17
  14   2  -7   59.59    1.45
 -14  -2   7   54.65    1.36
  14   2  -6  132.05    3.58
 -14  -2   6  132.50    2.79
  14   2  -5  143.30    3.26
 -14  -2   5  139.98    2.91
  14   2  -4  236.02    4.31
 -14  -2   4  234.83    5.24
  14   2  -3   53.74    1.35
 -14  -2   3   53.70    1.32
  14   2  -2  374.36    7.03
 -14  -2   2  362.20    6.73
  14   2  -1    4.58    0.47
 -14  -2   1    4.56    0.51
  14   2   0   28.98    0.98
 -14  -2   0   27.33    1.01
  14   2   1   38.05    1.10
 -14  -2  -1   37.26    1.15
  14   2   2  176.10    3.39
 -14  -2  -2  174.23    3.55
  14   2   3   15.31    0.73
 -14  -2  -3   13.38    0.69
  14   2   4  270.13    5.59
 -14  -2  -4  273.29    5.13
  14   2   5    0.13    0.54
 -14  -2  -5    0.10    0.56
  14   2   6  120.17    2.67
 -14  -2  -6  120.73    3.14
  14   2   7    7.61    0.70
 -14  -2  -7    6.58    0.71
  14   2   8   77.38    1.94
 -14  -2  -8   72.83    1.88
  14   2   9    0.79    0.60
 -14  -2  -9   -0.38    0.64
  14   2  10   36.38    1.28
 -14  -2 -10   35.16    1.29
  14   2  11    1.12    0.96
 -14  -2 -11    0.31    0.89
  14   2  12   25.24    1.31
 -14  -2 -12   27.41    1.29
  14   2  13   -0.83    1.08
 -14  -2 -13    0.70    1.10
  14   2  14    3.83    1.65
 -14  -2 -14    4.71    1.66
  14   2  15   -0.40    3.53
 -14  -2 -15    0.67    1.16
 -12  -2  23    1.25    3.83
  12   2 -22   20.82    1.98
 -12  -2  22   17.30    2.33
  12   2 -21   -0.06    0.85
 -12  -2  21   -0.93    1.00
  12   2 -20  182.52    3.71
 -12  -2  20  182.78    3.92
  12   2 -19   26.85    1.15
 -12  -2  19   24.90    1.21
  12   2 -18   50.62    1.52
 -12  -2  18   50.29    1.54
  12   2 -17    0.33    0.55
 -12  -2  17   -0.12    0.71
  12   2 -16  110.51    2.35
 -12  -2  16  112.03    2.48
  12   2 -15   22.12    0.85
 -12  -2  15   20.76    0.92
  12   2 -14  479.80    8.83
 -12  -2  14  473.44    8.33
  12   2 -13    7.46    0.56
 -12  -2  13    5.91    0.57
  12   2 -12   24.01    0.92
 -12  -2  12   25.33    0.95
  12   2 -11   63.66    1.54
 -12  -2  11   59.10    1.46
  12   2 -10  529.54    9.34
 -12  -2  10  524.02    9.10
  12   2  -9   13.39    0.60
 -12  -2   9   13.22    0.60
  12   2  -8 1726.15   28.92
 -12  -2   8 1716.93   28.00
  12   2  -7   11.62    0.54
 -12  -2   7   12.88    0.57
  12   2  -6    2.22    0.38
 -12  -2   6    1.31    0.37
  12   2  -5   13.53    0.63
 -12  -2   5   12.91    0.55
  12   2  -4 1339.34   22.08
 -12  -2   4 1358.95   25.37
  12   2  -3   16.68    0.62
 -12  -2   3   16.78    0.63
  12   2  -2  684.39   11.79
 -12  -2   2  671.38   11.24
  12   2  -1  156.78    3.06
 -12  -2   1  150.88    3.08
  12   2   0   89.07    1.91
 -12  -2   0   85.77    1.84
  12   2   1   25.39    0.88
 -12  -2  -1   24.06    0.83
  12   2   2   63.09    1.56
 -12  -2  -2   61.01    1.52
  12   2   3   25.55    0.88
 -12  -2  -3   23.97    0.87
  12   2   4  321.81    5.93
 -12  -2  -4  310.44    6.07
  12   2   5   27.98    1.00
 -12  -2  -5   27.77    1.07
  12   2   6  224.90    4.24
 -12  -2  -6  221.57    4.26
  12   2   7    0.99    0.56
 -12  -2  -7    2.01    0.59
  12   2   8  218.63    4.13
 -12  -2  -8  211.76    4.17
  12   2   9    1.84    0.56
 -12  -2  -9    1.97    0.64
  12   2  10   30.13    1.12
 -12  -2 -10   28.23    1.16
  12   2  11    1.11    0.79
 -12  -2 -11    2.67    0.76
  12   2  12   13.44    1.01
 -12  -2 -12   12.50    1.09
  12   2  13    0.47    0.80
 -12  -2 -13   -0.11    0.82
  12   2  14   28.48    1.51
 -12  -2 -14   29.69    1.54
  12   2  15   -0.68    1.20
 -12  -2 -15    0.92    1.54
  12   2  16    6.82    1.68
 -12  -2 -16    5.13    1.28
  10   2 -23   -0.50    1.69
 -10  -2  23    1.97    2.47
  10   2 -22   33.81    2.11
 -10  -2  22   27.80    2.32
  10   2 -21   -0.29    0.75
 -10  -2  21   -0.37    0.87
  10   2 -20  216.69    4.24
 -10  -2  20  211.68    4.26
  10   2 -19   30.17    1.17
 -10  -2  19   30.18    1.26
  10   2 -18   16.95    0.93
 -10  -2  18   17.00    1.00
  10   2 -17    3.21    0.56
 -10  -2  17    3.89    0.67
  10   2 -16  190.19    3.92
 -10  -2  16  191.80    4.29
  10   2 -15   12.08    0.67
 -10  -2  15   12.47    0.86
  10   2 -14  422.88    7.90
 -10  -2  14  431.91    9.00
  10   2 -13   35.78    1.05
 -10  -2  13   34.22    1.03
  10   2 -12   38.20    1.16
 -10  -2  12   37.72    1.14
  10   2 -11   -0.03    0.42
 -10  -2  11   -0.08    0.43
  10   2 -10 1159.43   19.34
 -10  -2  10 1198.69   20.17
  10   2  -9   79.66    1.77
 -10  -2   9   80.44    1.72
  10   2  -8  622.35   10.64
 -10  -2   8  608.59   10.28
  10   2  -7   24.37    0.76
 -10  -2   7   25.28    0.79
  10   2  -6  370.73    6.58
 -10  -2   6  381.13    6.65
  10   2  -5  370.29    7.26
 -10  -2   5  363.44    7.55
  10   2  -4 1387.25   32.16
 -10  -2   4 1396.15   32.50
  10   2  -3  454.62    7.62
 -10  -2   3  465.62    8.52
  10   2  -2 1150.34   19.23
 -10  -2   2 1150.91   19.33
  10   2  -1  430.27    6.93
 -10  -2   1  415.76    7.55
  10   2   0   44.37    1.09
 -10  -2   0   41.48    1.02
  10   2   1    0.59    0.33
 -10  -2  -1    1.06    0.34
  10   2   2 2489.93   40.01
 -10  -2  -2 2400.02   38.28
  10   2   3  165.64    3.18
 -10  -2  -3  167.30    3.36
  10   2   4  192.28    3.65
 -10  -2  -4  186.57    3.58
  10   2   5    4.55    0.45
 -10  -2  -5    4.35    0.49
  10   2   6  376.34    7.00
 -10  -2  -6  362.23    6.68
  10   2   7   12.02    0.61
 -10  -2  -7   12.79    0.62
  10   2   8  479.29    8.82
 -10  -2  -8  471.94    8.72
  10   2   9    2.98    0.48
 -10  -2  -9    2.05    0.48
  10   2  10   90.61    2.14
 -10  -2 -10   86.26    2.11
  10   2  11   11.90    0.79
 -10  -2 -11   10.17    0.76
  10   2  12   37.99    1.26
 -10  -2 -12   38.06    1.36
  10   2  13    0.65    0.61
 -10  -2 -13    0.62    0.63
  10   2  14   17.90    1.10
 -10  -2 -14   18.14    1.16
  10   2  15    8.09    1.07
 -10  -2 -15   10.52    1.25
  10   2  16   28.03    1.34
 -10  -2 -16   34.24    1.52
  10   2  17    0.25    2.95
 -10  -2 -17    1.77    2.30
   8   2 -23   -0.13    1.69
  -8  -2  23    0.68    1.98
   8   2 -22   77.91    2.89
  -8  -2  22   71.55    3.05
   8   2 -21    0.17    0.70
  -8  -2  21   -0.07    0.86
   8   2 -20  147.53    3.13
  -8  -2  20  148.27    3.15
   8   2 -19   11.75    0.86
  -8  -2  19   10.88    0.88
   8   2 -18   40.03    1.30
  -8  -2  18   36.86    1.21
   8   2 -17    0.40    0.59
  -8  -2  17    0.62    0.62
   8   2 -16  373.23    7.15
  -8  -2  16  373.90    6.84
   8   2 -15    8.40    0.61
  -8  -2  15    9.13    0.65
   8   2 -14   80.68    1.90
  -8  -2  14   82.23    1.84
   8   2 -13    7.93    0.51
  -8  -2  13    7.41    0.59
   8   2 -12    8.17    0.49
  -8  -2  12    8.15    0.54
   8   2 -11    0.59    0.35
  -8  -2  11    0.76    0.44
   8   2 -10 1562.94   25.49
  -8  -2  10 1573.29   25.44
   8   2  -9 1330.00   21.93
  -8  -2   9 1325.30   21.44
   8   2  -8  932.48   15.70
  -8  -2   8  967.36   16.49
   8   2  -7   90.18    2.18
  -8  -2   7   92.83    1.96
   8   2  -6   24.92    0.71
  -8  -2   6   24.42    0.71
   8   2  -5  271.54    5.03
  -8  -2   5  277.73    5.07
   8   2  -3   40.18    0.97
  -8  -2   3   39.41    1.06
   8   2  -2    5.96    0.37
  -8  -2   2    5.28    0.34
   8   2  -1  113.94    2.33
  -8  -2   1  111.70    2.10
   8   2   0   65.61    1.60
  -8  -2   0   66.39    1.47
   8   2   1   68.77    1.60
  -8  -2  -1   66.02    1.54
   8   2   2  539.25    9.31
  -8  -2  -2  534.42   10.65
   8   2   3   40.87    0.98
  -8  -2  -3   39.67    1.03
   8   2   4  614.09   10.19
  -8  -2  -4  612.47   12.32
   8   2   5  143.78    2.89
  -8  -2  -5  145.29    2.90
   8   2   6  411.59    7.24
  -8  -2  -6  401.99    6.96
   8   2   7   31.45    0.96
  -8  -2  -7   29.98    0.92
   8   2   8  557.47    9.59
  -8  -2  -8  544.78    9.22
   8   2   9   31.42    0.98
  -8  -2  -9   32.04    0.95
   8   2  10   90.65    2.10
  -8  -2 -10   86.58    2.06
   8   2  11   31.23    1.13
  -8  -2 -11   31.73    1.09
   8   2  12   99.84    2.53
  -8  -2 -12   92.94    2.24
   8   2  13   17.53    0.80
  -8  -2 -13   15.94    0.80
   8   2  14   57.80    1.59
  -8  -2 -14   55.97    1.58
   8   2  15    2.22    0.70
  -8  -2 -15    2.22    0.82
   8   2  16   11.43    1.01
  -8  -2 -16   11.13    1.22
   8   2  17    6.75    0.98
  -8  -2 -17    5.60    1.12
   8   2  18   37.35    4.60
  -8  -2 -18   38.82    2.97
   6   2 -23    3.07    1.62
  -6  -2  23    3.23    2.35
   6   2 -22   69.11    2.27
  -6  -2  22   68.93    3.09
   6   2 -21   -0.67    0.76
  -6  -2  21   -0.14    0.90
   6   2 -20  113.93    2.70
  -6  -2  20  111.59    3.06
   6   2 -19   -0.11    0.73
  -6  -2  19   -0.24    0.72
   6   2 -18   19.70    0.93
  -6  -2  18   20.47    0.96
   6   2 -17    0.49    0.49
  -6  -2  17    0.00    0.51
   6   2 -16  459.63    8.19
  -6  -2  16  471.50    8.24
   6   2 -15   15.52    0.73
  -6  -2  15   16.22    0.79
   6   2 -14  127.81    2.59
  -6  -2  14  133.37    2.79
   6   2 -13   34.63    0.97
  -6  -2  13   34.34    1.09
   6   2 -12    6.80    0.47
  -6  -2  12    6.21    0.51
   6   2 -11    0.06    0.32
  -6  -2  11    0.23    0.37
   6   2 -10 3806.85   85.57
  -6  -2  10 3885.73   71.03
   6   2  -9  385.50    6.84
  -6  -2   9  366.48    6.59
   6   2  -8  380.26    6.80
  -6  -2   8  386.08    6.60
   6   2  -7   15.88    0.57
  -6  -2   7   15.49    0.55
  -6  -2   6 3657.02  113.82
   6   2  -5  791.17   13.36
  -6  -2   5  800.18   13.23
   6   2  -3   30.62    0.76
  -6  -2   3   31.40    0.93
   6   2  -2 1008.44   16.41
  -6  -2   2 1014.31   17.01
   6   2  -1  610.81   10.05
  -6  -2   1  594.04    9.99
   6   2   0  196.80    4.23
  -6  -2   0  184.30    3.38
   6   2   1   43.26    1.12
  -6  -2  -1   40.37    0.96
   6   2   2 2613.69   58.56
  -6  -2  -2 2495.42   45.42
   6   2   3    2.39    0.26
  -6  -2  -3    1.79    0.25
   6   2   4   44.08    1.09
  -6  -2  -4   44.25    1.09
   6   2   5    2.31    0.31
  -6  -2  -5    2.62    0.32
   6   2   6 2222.13   35.61
  -6  -2  -6 2177.30   34.54
   6   2   7   47.93    1.17
  -6  -2  -7   45.90    1.14
   6   2   8  948.22   15.63
  -6  -2  -8  928.40   15.53
   6   2   9  156.52    3.00
  -6  -2  -9  158.68    3.52
   6   2  10   54.69    1.28
  -6  -2 -10   55.32    1.45
   6   2  11    6.87    0.53
  -6  -2 -11    5.98    0.52
   6   2  12  221.81    4.19
  -6  -2 -12  221.25    4.28
   6   2  13   16.67    0.78
  -6  -2 -13   16.06    0.87
   6   2  14   56.49    1.67
  -6  -2 -14   56.09    1.52
   6   2  15   -0.52    0.51
  -6  -2 -15    0.25    0.57
   6   2  16   38.10    1.35
  -6  -2 -16   37.41    1.43
   6   2  17    1.93    0.81
  -6  -2 -17    2.88    0.90
   6   2  18   18.00    1.42
  -6  -2 -18   17.99    1.37
   4   2 -22   86.07    2.78
  -4  -2  22   84.08    2.86
   4   2 -21    0.01    0.85
  -4  -2  21    0.38    0.88
   4   2 -20   65.78    1.73
  -4  -2  20   65.32    1.79
   4   2 -19   -0.15    0.71
  -4  -2  19    0.49    0.66
   4   2 -18   57.82    1.52
  -4  -2  18   55.93    1.57
   4   2 -17    6.19    0.62
  -4  -2  17    5.86    0.64
   4   2 -16  300.81    5.74
  -4  -2  16  292.37    5.59
   4   2 -15   27.38    0.92
  -4  -2  15   27.95    1.06
   4   2 -14   10.46    0.62
  -4  -2  14   11.55    0.65
   4   2 -13    2.71    0.46
  -4  -2  13    2.29    0.45
   4   2 -12  672.18   11.93
  -4  -2  12  686.07   11.67
   4   2 -11    3.20    0.37
  -4  -2  11    2.39    0.39
   4   2 -10 1401.45   22.94
  -4  -2  10 1424.49   23.53
   4   2  -9   92.84    1.92
  -4  -2   9   90.66    1.93
   4   2  -8   98.25    2.07
  -4  -2   8  101.62    2.09
   4   2  -7  933.55   15.43
  -4  -2   7  943.01   15.37
   4   2  -6 3204.78   58.00
  -4  -2   6 3293.64   73.28
   4   2  -5  158.28    3.12
  -4  -2   5  158.53    2.95
   4   2  -3  155.70    2.98
  -4  -2   3  156.26    3.28
   4   2  -1   22.63    0.66
  -4  -2   1   23.22    0.58
  -4  -2   0 2839.03   90.36
   4   2   1  144.31    2.54
  -4  -2  -1  148.84    2.85
   4   2   2 2074.29   46.47
  -4  -2  -2 2083.53   46.95
   4   2   3 1444.65   27.20
  -4  -2  -3 1460.68   23.50
   4   2   4 1057.32   17.46
  -4  -2  -4 1071.76   17.34
   4   2   5   83.04    1.84
  -4  -2  -5   82.38    2.08
   4   2   6 2939.45   53.81
  -4  -2  -6 2940.89   53.47
   4   2   7   37.55    0.90
  -4  -2  -7   37.08    0.87
   4   2   8 1365.85   22.21
  -4  -2  -8 1392.30   22.65
   4   2   9   16.12    0.59
  -4  -2  -9   16.50    0.67
   4   2  10  210.12    4.06
  -4  -2 -10  198.48    3.93
   4   2  11   12.37    0.62
  -4  -2 -11   11.60    0.58
   4   2  12  380.25    6.86
  -4  -2 -12  364.82    6.86
   4   2  13    0.38    0.45
  -4  -2 -13    1.01    0.47
   4   2  14   83.12    1.88
  -4  -2 -14   80.67    2.11
   4   2  15    0.21    0.47
  -4  -2 -15    0.30    0.48
   4   2  16   33.51    1.37
  -4  -2 -16   31.46    1.18
   4   2  17    0.80    0.66
  -4  -2 -17    0.54    0.74
   4   2  18   71.49    1.90
  -4  -2 -18   72.91    1.84
   4   2  19    0.58    0.91
  -4  -2 -19   -0.37    1.13
   2   2 -22   33.39    1.99
  -2  -2  22   31.29    2.21
   2   2 -21   10.45    1.03
  -2  -2  21   11.18    1.09
   2   2 -20   69.99    1.90
  -2  -2  20   68.02    2.07
   2   2 -19    4.58    0.77
  -2  -2  19    4.00    0.72
   2   2 -18  119.88    3.17
  -2  -2  18  119.17    2.85
   2   2 -17    3.40    0.64
  -2  -2  17    2.50    0.65
   2   2 -16  302.77    5.67
  -2  -2  16  312.10    5.75
   2   2 -15   17.95    0.79
  -2  -2  15   16.94    0.84
   2   2 -14    3.55    0.52
  -2  -2  14    3.59    0.50
   2   2 -13    8.83    0.52
  -2  -2  13    8.61    0.56
   2   2 -12  596.61    9.99
  -2  -2  12  582.54    9.96
   2   2 -11  172.11    3.27
  -2  -2  11  176.41    3.52
   2   2 -10 2277.99   36.87
  -2  -2  10 2325.88   37.66
   2   2  -9    8.29    0.42
  -2  -2   9    8.10    0.43
   2   2  -8   12.16    0.47
  -2  -2   8   12.34    0.44
   2   2  -7  359.89    6.38
  -2  -2   7  352.78    6.21
   2   2  -5   30.08    0.74
  -2  -2   5   29.10    0.75
   2   2  -4 2092.22   47.04
  -2  -2   4 2099.55   47.75
  -2  -2   3   -0.98    0.50
   2   2  -2  310.19    5.01
  -2  -2   2  321.66    5.40
   2   2  -1  274.45    6.33
  -2  -2   1  331.04    8.12
   2   2   0  152.22    3.14
  -2  -2   0  156.52    2.84
   2   2   1  254.37    4.35
  -2  -2  -1  254.21    5.06
   2   2   2  284.93    4.77
  -2  -2  -2  302.08    5.05
   2   2   3   78.29    1.71
  -2  -2  -3   78.63    1.57
   2   2   4  305.74    5.24
  -2  -2  -4  298.96    5.22
   2   2   5  463.78    7.90
  -2  -2  -5  462.85    9.46
   2   2   7    7.65    0.43
  -2  -2  -7    6.56    0.36
   2   2   8  230.43    4.20
  -2  -2  -8  230.77    4.31
   2   2   9  111.06    2.13
  -2  -2  -9  111.62    2.20
   2   2  10  129.94    3.17
  -2  -2 -10  136.29    2.78
   2   2  11  270.63    5.16
  -2  -2 -11  260.52    5.59
   2   2  12  579.54    9.78
  -2  -2 -12  574.54   10.35
   2   2  13   31.61    0.96
  -2  -2 -13   29.70    0.88
   2   2  14   25.60    1.21
  -2  -2 -14   25.33    0.85
   2   2  15   15.07    0.72
  -2  -2 -15   13.40    0.61
   2   2  16   87.34    2.26
  -2  -2 -16   87.72    2.09
   2   2  17    1.94    0.61
  -2  -2 -17    2.23    0.59
   2   2  18   56.67    2.00
  -2  -2 -18   55.98    1.53
   2   2  19   -0.11    0.79
  -2  -2 -19    0.09    0.83
   0   2 -22   41.24    2.24
   0  -2  22   46.81    2.41
   0   2 -21    0.13    1.76
   0  -2  21    1.33    2.35
   0   2 -20   24.32    1.32
   0  -2  20   24.13    1.41
   0   2 -19   17.25    1.05
   0  -2  19   14.48    0.95
   0   2 -18  134.92    2.85
   0  -2  18  125.10    2.82
   0   2 -17    0.19    0.56
   0  -2  17    0.33    0.56
   0   2 -16  173.24    3.45
   0  -2  16  172.47    3.39
   0   2 -15   46.38    1.38
   0  -2  15   43.94    1.24
   0   2 -14   20.00    0.79
   0  -2  14   21.23    0.80
   0   2 -13   49.92    1.42
   0  -2  13   47.76    1.26
   0   2 -12  581.84   10.23
   0  -2  12  567.48   10.35
   0   2 -11  127.88    2.69
   0  -2  11  129.09    2.74
   0   2 -10  371.19    6.55
   0  -2  10  378.57    6.96
   0   2  -9  279.41    5.13
   0  -2   9  274.28    4.99
   0   2  -8  781.98   13.10
   0  -2   8  784.90   13.42
   0   2  -7 1374.85   22.45
   0  -2   7 1373.81   22.12
   0   2  -5  238.02    4.28
   0  -2   5  241.05    4.30
   0   2  -4 1558.66   28.69
   0  -2   4 1534.25   28.22
   0  -2   3 1620.22   51.99
   0   2  -2   14.15    0.43
   0  -2   2   13.68    0.45
   0   2   2   15.15    0.35
   0  -2  -2   15.59    0.40
   0   2   3 1616.04   50.36
   0  -2  -3 1787.16   58.39
   0   2   4 1718.98   38.05
   0  -2  -4 1670.50   36.98
   0   2   5  254.84    6.12
   0  -2  -5  242.26    6.24
   0   2   7 1415.91   32.85
   0  -2  -7 1376.93   31.28
   0   2   8  785.80   14.88
   0  -2  -8  786.88   12.82
   0   2   9  271.70    4.70
   0  -2  -9  275.51    5.66
   0   2  10  370.31    9.56
   0  -2 -10  374.83    6.50
   0   2  11  124.32    2.58
   0  -2 -11  124.00    2.61
   0   2  12  568.77   11.42
   0  -2 -12  572.91    9.71
   0   2  13   47.01    1.36
   0  -2 -13   46.55    1.46
   0   2  14   18.80    0.68
   0  -2 -14   19.03    0.86
   0   2  15   44.62    1.29
   0  -2 -15   42.90    1.35
   0   2  16  168.24    3.75
   0  -2 -16  174.80    3.52
   0   2  17    0.35    0.55
   0  -2 -17    0.19    0.45
   0   2  18  128.11    2.96
   0  -2 -18  126.50    2.78
   0   2  19   13.11    1.07
   0  -2 -19   14.38    0.89
   0   2  20   17.69    1.43
   0  -2 -20   18.75    1.02
  -2   2 -21    0.85    2.03
   2  -2  21   -0.39    1.71
  -2   2 -20   47.75    1.61
   2  -2  20   42.71    1.59
  -2   2 -19    0.36    0.83
   2  -2  19    1.04    0.77
  -2   2 -18   60.52    1.70
   2  -2  18   58.58    1.71
  -2   2 -17    2.39    0.69
   2  -2  17    2.16    0.73
  -2   2 -16   88.08    2.09
   2  -2  16   87.84    1.99
  -2   2 -15   13.29    0.79
   2  -2  15   14.53    0.86
  -2   2 -14   25.41    0.98
   2  -2  14   27.52    1.10
  -2   2 -13   31.05    0.94
   2  -2  13   30.51    1.01
  -2   2 -12  583.05   10.03
   2  -2  12  589.34    9.98
  -2   2 -11  268.89    5.07
   2  -2  11  257.73    4.92
  -2   2 -10  131.15    2.59
   2  -2  10  129.59    2.88
  -2   2  -9  111.63    2.23
   2  -2   9  113.70    2.35
  -2   2  -8  236.54    4.28
   2  -2   8  234.98    4.40
  -2   2  -7    7.59    0.41
   2  -2   7    7.26    0.40
  -2   2  -5  470.42    8.17
   2  -2   5  464.09    8.17
  -2   2  -4  298.91    5.21
   2  -2   4  302.32    5.24
  -2   2  -3   80.27    1.84
   2  -2   3   79.53    1.83
  -2   2  -2  299.07    4.66
   2  -2   2  292.13    5.87
  -2   2  -1  255.06    4.30
   2  -2   1  252.05    3.96
  -2   2   0  164.11    2.87
   2  -2   0  154.80    3.42
  -2   2   1  305.01    7.55
   2  -2  -1  312.10    5.44
  -2   2   2  318.64    6.21
   2  -2  -2  324.15    5.73
  -2   2   4 2374.62   52.18
   2  -2  -4 2249.26   70.84
  -2   2   5   31.02    0.95
   2  -2  -5   28.99    0.60
  -2   2   7  342.68    8.24
   2  -2  -7  344.65    6.77
  -2   2   8   11.83    0.50
   2  -2  -8   11.94    0.37
  -2   2   9    7.52    0.65
   2  -2  -9    7.58    0.31
  -2   2  10 2188.97   49.58
   2  -2 -10 2246.43   51.49
  -2   2  11  167.16    3.03
   2  -2 -11  173.99    3.46
  -2   2  12  591.53   10.12
   2  -2 -12  581.00   10.39
  -2   2  13    9.27    0.55
   2  -2 -13    8.42    0.44
  -2   2  14    3.43    0.51
   2  -2 -14    3.57    0.36
  -2   2  15   17.34    0.80
   2  -2 -15   16.29    0.68
  -2   2  16  294.12    5.34
   2  -2 -16  300.40    5.18
  -2   2  17    3.64    0.54
   2  -2 -17    3.07    0.43
  -2   2  18  105.81    2.53
   2  -2 -18  111.05    2.34
  -2   2  19    3.40    0.71
   2  -2 -19    3.47    0.60
  -2   2  20   57.65    2.39
   2  -2 -20   60.09    1.63
  -4   2 -21   -0.48    1.64
   4  -2  21    0.42    1.47
  -4   2 -20   18.19    1.76
   4  -2  20   18.05    1.79
  -4   2 -19   -0.18    1.27
   4  -2  19    0.25    1.00
  -4   2 -18   74.44    1.87
   4  -2  18   73.35    1.90
  -4   2 -17    0.10    0.72
   4  -2  17    0.23    0.62
  -4   2 -16   32.28    1.39
   4  -2  16   33.32    1.22
  -4   2 -15   -0.03    0.67
   4  -2  15    0.39    0.59
  -4   2 -14   80.98    1.98
   4  -2  14   80.44    2.08
  -4   2 -13    0.87    0.51
   4  -2  13    0.14    0.51
  -4   2 -12  374.62    6.74
   4  -2  12  362.68    6.80
  -4   2 -11   12.60    0.63
   4  -2  11   12.73    0.64
  -4   2 -10  212.54    3.98
   4  -2  10  211.94    4.01
  -4   2  -9   16.34    0.66
   4  -2   9   15.38    0.62
  -4   2  -8 1396.31   22.98
   4  -2   8 1375.18   22.62
  -4   2  -7   38.19    1.03
   4  -2   7   37.59    1.05
  -4   2  -6 2939.10   46.20
   4  -2   6 2981.23   54.72
  -4   2  -5   82.84    1.76
   4  -2   5   82.45    1.75
  -4   2  -4 1063.27   17.68
   4  -2   4 1054.27   17.50
  -4   2  -3 1434.29   26.26
   4  -2   3 1423.00   26.62
  -4   2  -2 1949.59   44.21
   4  -2   2 2002.17   44.74
  -4   2  -1  134.59    2.41
   4  -2   1  149.88    3.31
  -4   2   1   23.45    0.58
   4  -2  -1   22.93    0.63
  -4   2   3  158.77    2.96
   4  -2  -3  157.41    2.94
  -4   2   5  157.56    2.88
   4  -2  -5  155.97    3.39
  -4   2   6 3201.91   71.04
   4  -2  -6 3232.75   99.05
  -4   2   7  924.63   17.59
   4  -2  -7  894.18   14.82
  -4   2   8   92.02    2.09
   4  -2  -8   97.86    2.00
  -4   2   9   86.79    1.86
   4  -2  -9   83.98    1.67
  -4   2  10 1363.49   25.16
   4  -2 -10 1343.18   22.01
  -4   2  11    2.51    0.31
   4  -2 -11    2.67    0.28
  -4   2  12  649.31   13.04
   4  -2 -12  626.92   10.76
  -4   2  13    1.85    0.32
   4  -2 -13    1.87    0.29
  -4   2  14   10.26    0.53
   4  -2 -14    9.79    0.44
  -4   2  15   27.53    0.82
   4  -2 -15   25.22    0.79
  -4   2  16  284.19    6.14
   4  -2 -16  289.88    5.43
  -4   2  17    6.25    0.69
   4  -2 -17    6.43    0.48
  -4   2  18   48.53    1.52
   4  -2 -18   51.75    1.61
  -4   2  19   -0.35    0.74
   4  -2 -19   -0.06    0.53
  -4   2  20   53.87    2.15
   4  -2 -20   55.34    1.78
  -4   2  21   -0.22    1.03
   4  -2 -21    0.95    1.19
  -6   2 -20   24.11    2.48
   6  -2  20   24.30    2.70
  -6   2 -19   -0.06    1.99
   6  -2  19    0.69    1.94
  -6   2 -18   16.58    1.14
   6  -2  18   16.24    1.14
  -6   2 -17    2.47    0.81
   6  -2  17    1.14    0.74
  -6   2 -16   36.46    1.26
   6  -2  16   39.72    1.32
  -6   2 -15   -0.28    0.60
   6  -2  15    0.02    0.63
  -6   2 -14   56.02    1.64
   6  -2  14   55.00    1.62
  -6   2 -13   14.89    0.88
   6  -2  13   15.84    0.87
  -6   2 -12  223.31    4.30
   6  -2  12  219.31    4.35
  -6   2 -11    6.57    0.61
   6  -2  11    6.46    0.56
  -6   2 -10   52.06    1.48
   6  -2  10   53.07    1.81
  -6   2  -9  159.71    3.18
   6  -2   9  157.07    3.22
  -6   2  -8  947.75   15.78
   6  -2   8  927.54   15.48
  -6   2  -7   45.91    1.20
   6  -2   7   45.62    1.20
  -6   2  -6 2208.65   35.35
   6  -2   6 2194.38   34.92
  -6   2  -5    2.37    0.35
   6  -2   5    2.70    0.33
  -6   2  -4   42.81    1.10
   6  -2   4   44.03    1.06
  -6   2  -3    1.87    0.31
   6  -2   3    1.54    0.33
  -6   2  -2 2438.72   54.76
   6  -2   2 2583.89   60.57
  -6   2  -1   40.03    0.98
   6  -2   1   40.41    1.27
  -6   2   0  187.76    3.86
   6  -2   0  188.80    3.60
  -6   2   1  608.05   10.29
   6  -2  -1  611.28   10.50
  -6   2   2 1008.19   19.20
   6  -2  -2 1026.51   16.78
  -6   2   3   30.79    0.77
   6  -2  -3   31.19    0.78
  -6   2   5  835.82   13.73
   6  -2  -5  825.36   13.96
  -6   2   6 3676.68  116.74
   6  -2  -6 3714.79  117.03
  -6   2   7   15.51    0.50
   6  -2  -7   15.42    0.51
  -6   2   8  363.45    7.24
   6  -2  -8  367.45    6.44
  -6   2   9  367.72    6.30
   6  -2  -9  364.98    6.25
  -6   2  10 3732.95   67.28
   6  -2 -10 3570.99   80.01
  -6   2  11    0.06    0.27
   6  -2 -11    0.08    0.19
  -6   2  12    7.07    0.43
   6  -2 -12    5.91    0.34
  -6   2  13   32.54    1.06
   6  -2 -13   32.76    0.86
  -6   2  14  131.69    2.72
   6  -2 -14  128.34    2.51
  -6   2  15   14.85    0.76
   6  -2 -15   15.34    0.73
  -6   2  16  447.40   11.80
   6  -2 -16  462.94    9.00
  -6   2  17   -0.27    0.55
   6  -2 -17    0.31    0.32
  -6   2  18   18.50    0.84
   6  -2 -18   19.69    0.82
  -6   2  19    0.14    0.77
   6  -2 -19    0.35    0.68
  -6   2  20   96.49    3.98
   6  -2 -20  102.38    3.18
  -6   2  21   -0.14    1.69
   6  -2 -21    0.20    0.81
  -8   2 -19    0.09    2.69
   8  -2  19   -0.15    2.56
  -8   2 -18   38.93    2.52
   8  -2  18   29.61    2.13
  -8   2 -17    5.47    1.14
   8  -2  17    6.22    1.04
  -8   2 -16   12.60    1.07
   8  -2  16   11.15    1.09
  -8   2 -15    3.14    0.94
   8  -2  15    2.84    0.91
  -8   2 -14   59.04    1.83
   8  -2  14   56.07    1.91
  -8   2 -13   17.02    0.97
   8  -2  13   17.66    0.97
  -8   2 -12   93.99    2.37
   8  -2  12   93.41    2.54
  -8   2 -11   32.50    1.12
   8  -2  11   31.54    1.18
  -8   2 -10   87.23    2.16
   8  -2  10   88.57    2.17
  -8   2  -9   33.08    1.15
   8  -2   9   33.53    1.07
  -8   2  -8  555.40    9.66
   8  -2   8  564.11   10.03
  -8   2  -7   29.97    0.99
   8  -2   7   31.48    0.96
  -8   2  -6  416.59    8.66
   8  -2   6  417.42    7.75
  -8   2  -5  142.46    2.87
   8  -2   5  135.81    2.69
  -8   2  -4  615.72   10.59
   8  -2   4  613.75   10.55
  -8   2  -3   40.09    1.06
   8  -2   3   41.85    1.26
  -8   2  -2  490.75   12.30
   8  -2   2  534.06   12.60
  -8   2  -1   63.54    1.37
   8  -2   1   65.98    1.44
  -8   2   0   63.56    1.42
   8  -2   0   67.44    1.58
  -8   2   1  113.66    2.41
   8  -2  -1  109.81    2.16
  -8   2   2    6.12    0.39
   8  -2  -2    5.25    0.34
  -8   2   3   39.77    0.95
   8  -2  -3   39.53    1.05
  -8   2   5  284.15    5.21
   8  -2  -5  276.34    6.00
  -8   2   6   26.70    0.70
   8  -2  -6   24.12    0.67
  -8   2   7   91.14    1.95
   8  -2  -7   90.25    1.94
  -8   2   8  917.66   15.55
   8  -2  -8  932.92   15.61
  -8   2   9 1303.07   20.69
   8  -2  -9 1286.94   21.32
  -8   2  10 1558.98   25.06
   8  -2 -10 1553.67   25.45
  -8   2  11    0.32    0.39
   8  -2 -11    0.83    0.39
  -8   2  12    8.33    0.60
   8  -2 -12    7.87    0.52
  -8   2  13    7.74    0.56
   8  -2 -13    7.78    0.50
  -8   2  14   76.47    1.80
   8  -2 -14   77.28    2.05
  -8   2  15    8.73    0.58
   8  -2 -15    7.98    0.44
  -8   2  16  346.31    8.51
   8  -2 -16  345.05    8.16
  -8   2  17   -0.15    1.18
   8  -2 -17    0.45    0.52
  -8   2  18   36.73    1.19
   8  -2 -18   36.12    1.15
  -8   2  19   11.44    1.00
   8  -2 -19   11.71    0.77
   8  -2 -20  130.52    2.74
  -8   2  21    0.87    0.85
   8  -2 -21    0.04    0.68
 -10   2 -18   13.73    1.93
  10  -2  18   11.88    3.18
 -10   2 -17    1.26    2.38
  10  -2  17   -0.45    1.66
 -10   2 -16   33.98    1.62
  10  -2  16   31.23    1.45
 -10   2 -15    9.35    1.25
  10  -2  15   10.12    1.21
 -10   2 -14   17.07    1.04
  10  -2  14   17.56    1.06
 -10   2 -13    0.64    0.74
  10  -2  13    1.32    0.78
 -10   2 -12   37.29    1.36
  10  -2  12   36.92    1.28
 -10   2 -11   10.38    0.88
  10  -2  11   11.53    0.86
 -10   2 -10   89.52    2.47
  10  -2  10   88.52    2.25
 -10   2  -9    1.96    0.64
  10  -2   9    2.24    0.55
 -10   2  -8  468.70    8.31
  10  -2   8  482.47    8.88
 -10   2  -7   13.30    0.80
  10  -2   7   11.51    0.68
 -10   2  -6  366.35    6.75
  10  -2   6  368.87    6.93
 -10   2  -5    4.33    0.47
  10  -2   5    4.25    0.46
 -10   2  -4  182.73    3.64
  10  -2   4  188.22    3.51
 -10   2  -3  157.94    2.98
  10  -2   3  162.95    3.82
 -10   2  -2 2336.80   52.49
  10  -2   2 2465.19   40.19
 -10   2  -1    1.18    0.46
  10  -2   1   -0.06    0.68
 -10   2   0   41.74    1.05
  10  -2   0   42.08    1.13
 -10   2   1  426.28    7.10
  10  -2  -1  408.58    8.36
 -10   2   2 1151.66   18.99
  10  -2  -2 1124.75   19.08
 -10   2   3  463.83    7.90
  10  -2  -3  462.08    8.36
 -10   2   4 1367.71   22.59
  10  -2  -4 1385.50   23.28
 -10   2   5  364.05    6.57
  10  -2  -5  363.89    6.91
 -10   2   6  371.04    6.56
  10  -2  -6  372.64    7.86
 -10   2   7   25.68    0.77
  10  -2  -7   25.25    0.81
 -10   2   8  610.67   10.13
  10  -2  -8  599.69   14.41
 -10   2   9   77.04    1.69
  10  -2  -9   79.57    2.03
 -10   2  10 1153.03   18.76
  10  -2 -10 1145.67   21.57
 -10   2  11    0.23    0.37
  10  -2 -11   -0.09    0.38
 -10   2  12   36.71    1.18
  10  -2 -12   38.15    1.15
 -10   2  13   39.56    1.52
  10  -2 -13   35.35    1.36
 -10   2  14  433.72    9.01
  10  -2 -14  420.79   10.35
 -10   2  15   13.69    1.02
  10  -2 -15   13.19    0.68
 -10   2  16  179.31    5.22
  10  -2 -16  180.41    3.57
 -10   2  17    2.41    0.68
  10  -2 -17    2.89    0.52
 -10   2  18   16.51    1.12
  10  -2 -18   18.30    0.86
 -10   2  19   25.25    1.31
  10  -2 -19   29.57    1.14
 -10   2  20  191.38    3.90
  10  -2 -20  190.77    3.86
 -10   2  21   -1.06    2.49
  10  -2 -21    0.69    1.34
 -12   2 -16    6.87    1.77
  12  -2  16    7.65    1.62
 -12   2 -15   -0.44    2.06
  12  -2  15    1.35    1.72
 -12   2 -14   31.48    1.33
  12  -2  14   27.31    1.27
 -12   2 -13    0.80    0.84
  12  -2  13    0.15    0.74
 -12   2 -12   11.31    0.92
  12  -2  12   11.31    0.84
 -12   2 -11    1.65    0.79
  12  -2  11    2.28    0.74
 -12   2 -10   29.68    1.07
  12  -2  10   30.57    1.12
 -12   2  -9    2.15    0.67
  12  -2   9    2.29    0.57
 -12   2  -8  212.16    4.04
  12  -2   8  208.67    4.12
 -12   2  -7    1.96    0.58
  12  -2   7    1.95    0.60
 -12   2  -6  219.72    4.45
  12  -2   6  226.55    4.55
 -12   2  -5   28.05    1.02
  12  -2   5   27.74    1.07
 -12   2  -4  328.56    6.12
  12  -2   4  321.94    6.07
 -12   2  -3   25.56    0.90
  12  -2   3   26.33    0.88
 -12   2  -2   62.34    1.70
  12  -2   2   60.76    1.48
 -12   2  -1   23.77    0.84
  12  -2   1   24.35    1.05
 -12   2   0   81.06    1.79
  12  -2   0   84.31    2.24
 -12   2   1  153.22    3.03
  12  -2  -1  148.30    3.07
 -12   2   2  677.53   11.68
  12  -2  -2  665.55   11.41
 -12   2   3   15.78    0.65
  12  -2  -3   16.57    0.70
 -12   2   4 1307.31   21.17
  12  -2  -4 1321.08   25.20
 -12   2   5   13.70    0.62
  12  -2  -5   14.30    0.80
 -12   2   6    1.04    0.45
  12  -2  -6    0.50    0.34
 -12   2   7   12.11    0.58
  12  -2  -7   12.29    0.65
 -12   2   8 1757.88   32.95
  12  -2  -8 1710.10   31.92
 -12   2   9   14.97    0.98
  12  -2  -9   13.16    0.98
 -12   2  10  541.85   13.26
  12  -2 -10  492.58   12.14
 -12   2  11   60.50    2.20
  12  -2 -11   60.37    2.01
 -12   2  12   26.34    1.04
  12  -2 -12   24.62    0.85
 -12   2  13    7.29    0.66
  12  -2 -13    5.99    0.52
 -12   2  14  479.95    9.96
  12  -2 -14  483.23    8.55
 -12   2  15   19.46    1.02
  12  -2 -15   20.12    0.79
 -12   2  16  112.96    2.53
  12  -2 -16  109.92    2.39
 -12   2  17    0.46    0.71
  12  -2 -17    0.13    0.53
 -12   2  18   45.75    1.77
  12  -2 -18   47.54    1.54
 -12   2  19   23.39    1.25
  12  -2 -19   25.02    1.21
 -12   2  20  152.07    3.55
  12  -2 -20  162.89    3.20
  12  -2 -21    0.31    1.72
  14  -2  15   -0.07    1.68
  14  -2  14    2.81    1.14
 -14   2 -13    1.36    1.00
  14  -2  13   -0.44    0.96
 -14   2 -12   28.28    1.33
  14  -2  12   29.52    1.27
 -14   2 -11    0.11    0.79
  14  -2  11    0.54    0.79
 -14   2 -10   33.74    1.32
  14  -2  10   37.57    1.35
 -14   2  -9   -0.06    0.65
  14  -2   9    0.03    0.64
 -14   2  -8   74.12    1.99
  14  -2   8   68.96    2.25
 -14   2  -7    6.89    0.72
  14  -2   7    7.30    0.69
 -14   2  -6  114.93    2.81
  14  -2   6  116.69    3.37
 -14   2  -5    0.59    0.52
  14  -2   5   -0.15    0.52
 -14   2  -4  264.37    6.05
  14  -2   4  269.01    5.04
 -14   2  -3   15.21    0.91
  14  -2   3   12.83    0.78
 -14   2  -2  173.93    4.11
  14  -2   2  169.46    3.83
 -14   2  -1   36.40    1.14
  14  -2   1   37.97    1.41
 -14   2   0   29.08    1.07
  14  -2   0   28.39    1.06
 -14   2   1    4.69    0.53
  14  -2  -1    5.45    0.50
 -14   2   2  367.16    6.94
  14  -2  -2  366.88    8.46
 -14   2   3   52.83    1.35
  14  -2  -3   53.44    1.69
 -14   2   4  232.39    4.46
  14  -2  -4  225.33    5.25
 -14   2   5  140.92    2.81
  14  -2  -5  140.65    3.46
 -14   2   6  136.97    4.04
  14  -2  -6  138.40    4.03
 -14   2   7   56.12    2.06
  14  -2  -7   56.98    2.16
 -14   2   8  599.55   12.67
  14  -2  -8  595.28   11.57
 -14   2   9    5.28    0.63
  14  -2  -9    5.60    0.54
 -14   2  10  175.02    4.01
  14  -2 -10  175.43    3.47
 -14   2  11    2.47    0.56
  14  -2 -11    3.63    0.59
 -14   2  12   36.00    1.30
  14  -2 -12   34.16    1.11
 -14   2  13   19.14    0.85
  14  -2 -13   20.99    0.85
 -14   2  14  353.28    7.19
  14  -2 -14  351.36    6.49
 -14   2  15    3.21    0.68
  14  -2 -15    3.33    0.57
 -14   2  16    5.70    0.77
  14  -2 -16    6.49    0.70
 -14   2  17    1.83    0.81
  14  -2 -17    2.22    0.67
 -14   2  18   41.50    1.62
  14  -2 -18   41.10    1.43
 -14   2  19    5.70    1.01
  14  -2 -19    5.58    0.87
 -14   2  20  147.44    4.63
  14  -2 -20  142.08    4.13
 -16   2 -12    6.46    1.56
  16  -2  12    5.48    1.63
 -16   2 -11    0.89    0.99
  16  -2  11    0.97    1.00
 -16   2 -10   29.08    1.27
  16  -2  10   29.26    1.30
 -16   2  -9    6.50    0.99
  16  -2   9    5.46    1.04
 -16   2  -8   57.23    1.64
  16  -2   8   53.07    1.58
 -16   2  -7    0.60    0.71
  16  -2   7    1.06    0.68
 -16   2  -6   44.59    1.39
  16  -2   6   43.73    1.44
 -16   2  -5    4.61    0.79
  16  -2   5    6.23    0.78
 -16   2  -4   70.78    1.91
  16  -2   4   73.11    1.95
 -16   2  -3    0.23    0.56
  16  -2   3    1.14    0.60
 -16   2  -2   89.87    2.10
  16  -2   2   89.35    2.46
 -16   2  -1    1.73    0.68
  16  -2   1   -0.28    0.65
 -16   2   0  151.95    3.38
  16  -2   0  153.37    3.71
 -16   2   1    7.34    0.60
  16  -2  -1    8.36    0.75
 -16   2   2  308.20    6.84
  16  -2  -2  302.56    7.24
 -16   2   3   92.37    3.19
  16  -2  -3   93.94    3.26
 -16   2   4  208.46    5.51
  16  -2  -4  201.44    5.80
 -16   2   5    3.56    0.61
  16  -2  -5    4.37    0.56
 -16   2   6  276.30    6.67
  16  -2  -6  267.31    5.39
 -16   2   7   34.91    1.58
  16  -2  -7   33.57    1.13
 -16   2   8  764.99   14.80
  16  -2  -8  745.23   12.84
 -16   2   9   27.98    1.10
  16  -2  -9   25.20    0.95
 -16   2  10   28.64    1.06
  16  -2 -10   28.63    1.04
 -16   2  11    0.36    0.53
  16  -2 -11    0.97    0.55
 -16   2  12   74.63    1.91
  16  -2 -12   81.15    1.91
 -16   2  13    5.04    0.67
  16  -2 -13    4.44    0.56
 -16   2  14  186.23    3.75
  16  -2 -14  184.88    3.66
 -16   2  15    0.38    0.75
  16  -2 -15    0.52    0.58
 -16   2  16    3.36    0.86
  16  -2 -16    2.62    0.67
 -16   2  17    6.67    1.02
  16  -2 -17    6.94    0.87
 -16   2  18   63.38    2.23
  16  -2 -18   63.39    1.84
 -16   2  19    0.12    1.09
  16  -2 -19   -0.79    0.83
 -16   2  20   80.01    3.66
  16  -2 -20   80.53    2.73
 -18   2 -10    7.94    1.95
  18  -2  10    4.56    1.70
 -18   2  -9    2.12    1.07
  18  -2   9   -0.27    1.04
 -18   2  -8   22.68    1.24
  18  -2   8   23.46    1.34
 -18   2  -7    0.29    0.95
  18  -2   7    0.60    0.90
 -18   2  -6   36.49    1.51
  18  -2   6   37.20    1.40
 -18   2  -5    0.87    0.74
  18  -2   5    0.71    0.80
 -18   2  -4   30.24    1.22
  18  -2   4   29.77    1.43
 -18   2  -3    0.81    0.69
  18  -2   3   -0.15    0.64
 -18   2  -2    4.48    0.72
  18  -2   2    3.32    0.64
 -18   2  -1    3.90    0.80
  18  -2   1    5.31    1.02
 -18   2   0   30.87    1.62
 -18   2   1    1.28    0.79
  18  -2  -1    0.09    1.07
 -18   2   2  152.76    3.80
  18  -2  -2  153.36    2.93
 -18   2   3    2.00    0.59
  18  -2  -3    2.95    0.59
 -18   2   4   40.03    1.58
  18  -2  -4   40.00    1.34
 -18   2   5   -0.42    0.61
  18  -2  -5    0.18    0.55
 -18   2   6  142.14    3.09
  18  -2  -6  136.95    3.04
 -18   2   7   76.70    1.80
  18  -2  -7   73.89    1.83
 -18   2   8  220.52    4.26
  18  -2  -8  216.82    4.29
 -18   2   9   25.23    1.03
  18  -2  -9   25.88    1.05
 -18   2  10   30.34    1.10
  18  -2 -10   33.62    1.11
 -18   2  11    4.97    0.74
  18  -2 -11    4.45    0.61
 -18   2  12   60.84    1.74
  18  -2 -12   61.15    1.63
 -18   2  13    5.26    0.86
  18  -2 -13    5.51    0.70
 -18   2  14   63.44    1.70
  18  -2 -14   66.08    1.87
 -18   2  15   11.64    0.91
  18  -2 -15    9.98    0.80
 -18   2  16    8.08    1.01
  18  -2 -16    9.21    0.87
 -18   2  17    2.86    1.08
  18  -2 -17    2.18    0.79
 -18   2  18  110.61    3.76
  18  -2 -18  112.17    3.74
 -18   2  19   -0.99    1.96
  18  -2 -19    0.72    1.44
  20  -2   7   -1.72    2.39
 -20   2  -6   16.30    1.37
  20  -2   6   13.79    1.25
 -20   2  -5    0.78    0.89
  20  -2   5    1.58    0.98
 -20   2  -4   30.84    1.71
  20  -2   4   29.14    1.97
 -20   2  -3    0.06    1.23
  20  -2   3    0.16    1.19
 -20   2  -2   32.63    1.89
  20  -2   2   31.43    1.56
 -20   2  -1    4.30    0.86
  20  -2   1    4.22    0.95
 -20   2   0   30.93    1.37
  20  -2   0   29.84    1.41
 -20   2   1    3.59    0.75
  20  -2  -1    7.50    0.83
 -20   2   2   43.24    1.71
  20  -2  -2   40.11    1.46
 -20   2   3    0.93    0.65
  20  -2  -3    0.58    0.56
 -20   2   4   29.01    1.22
  20  -2  -4   27.97    1.11
 -20   2   5    0.46    0.69
  20  -2  -5   -0.15    0.68
 -20   2   6   56.41    1.57
  20  -2  -6   55.33    1.48
 -20   2   7    1.48    0.70
  20  -2  -7    2.11    0.70
 -20   2   8   51.21    1.52
  20  -2  -8   49.77    1.48
 -20   2   9    0.34    0.72
  20  -2  -9   -0.05    0.69
 -20   2  10   10.43    0.88
  20  -2 -10    8.82    0.80
 -20   2  11    0.25    0.76
  20  -2 -11    0.27    0.64
 -20   2  12   72.30    1.91
  20  -2 -12   68.45    2.06
 -20   2  13    4.45    0.85
  20  -2 -13    6.02    0.81
 -20   2  14   19.81    1.14
  20  -2 -14   20.07    1.11
 -20   2  15    1.36    0.92
  20  -2 -15    2.62    0.76
 -20   2  16    5.29    1.04
  20  -2 -16    7.46    0.96
 -20   2  17    4.33    2.05
  20  -2 -17    3.89    1.43
 -20   2  18   72.65    2.76
  20  -2 -18   79.45    2.56
 -20   2  19   -1.58    2.75
  20  -2 -19   -0.49    2.43
 -22   2  -2    2.58    1.01
  22  -2   2    7.24    1.07
 -22   2  -1   -0.79    0.92
  22  -2   1    0.15    0.93
 -22   2   0   23.72    1.34
  22  -2   0   20.10    1.33
 -22   2   1    0.62    0.78
  22  -2  -1    0.55    0.86
 -22   2   2   25.56    1.12
  22  -2  -2   26.26    1.26
 -22   2   3    0.39    0.78
  22  -2  -3   -0.26    0.82
 -22   2   4   26.03    1.20
  22  -2  -4   24.22    1.00
 -22   2   5   -0.69    0.78
  22  -2  -5    0.08    0.69
 -22   2   6   67.50    1.81
  22  -2  -6   69.01    1.80
 -22   2   7    0.00    0.81
  22  -2  -7   -0.10    0.74
 -22   2   8   46.32    1.45
  22  -2  -8   48.15    1.62
 -22   2   9    1.01    0.80
  22  -2  -9    0.26    0.77
 -22   2  10   32.39    1.28
  22  -2 -10   32.36    1.27
 -22   2  11    1.11    0.87
  22  -2 -11    1.34    0.82
 -22   2  12   57.91    1.80
  22  -2 -12   62.24    2.09
 -22   2  13    1.40    1.06
  22  -2 -13    2.72    0.93
 -22   2  14   17.70    1.97
  22  -2 -14   21.71    1.62
 -22   2  15    0.57    2.05
  22  -2 -15    1.00    1.31
 -22   2  16   20.87    2.06
  22  -2 -16   20.33    1.88
 -22   2  17    3.96    2.53
  22  -2 -17    5.14    1.79
 -22   2  18   35.00    2.20
  22  -2 -18   34.43    1.97
 -24   2   4    8.49    2.11
  24  -2  -4    5.35    2.11
 -24   2   5   -1.57    1.33
  24  -2  -5   -0.02    0.94
 -24   2   6   16.28    1.40
  24  -2  -6   16.11    1.60
 -24   2   7    0.73    1.34
  24  -2  -7    0.85    1.16
 -24   2   8   16.28    1.69
  24  -2  -8   13.66    1.50
 -24   2   9    1.24    1.75
  24  -2  -9    0.50    1.42
 -24   2  10   19.22    1.88
  24  -2 -10   19.47    1.66
 -24   2  11    1.49    1.83
  24  -2 -11   -0.38    1.39
 -24   2  12   15.93    2.46
  24  -2 -12   20.38    2.62
 -24   2  13   -0.46    1.84
  24  -2 -13   -0.88    1.47
  25   3 -10    0.43    1.29
  25   3  -9    3.37    1.10
 -25  -3   9    9.55    1.19
  25   3  -8    0.22    1.47
 -25  -3   8    0.69    1.24
 -25  -3   7   11.57    1.27
 -25  -3   6    1.07    1.12
  25   3  -5    5.70    1.38
 -25  -3   5    9.17    1.06
  25   3  -4    0.61    1.01
 -25  -3   4   -0.14    1.55
  23   3 -14    3.89    1.89
 -23  -3  14    5.61    1.78
  23   3 -13   18.49    1.52
 -23  -3  13   24.10    1.31
  23   3 -12    0.22    1.25
 -23  -3  12    0.51    1.29
  23   3 -11   12.32    1.41
 -23  -3  11   12.68    1.49
  23   3 -10    0.37    1.16
 -23  -3  10    0.54    1.07
  23   3  -9   17.01    1.17
 -23  -3   9   19.17    1.28
  23   3  -8   -0.27    1.04
 -23  -3   8    0.35    0.95
  23   3  -7   20.38    1.21
 -23  -3   7   20.36    1.25
  23   3  -6   -0.29    0.90
 -23  -3   6   -0.71    0.94
  23   3  -5   30.00    1.36
 -23  -3   5   28.36    1.32
  23   3  -4   -0.69    1.09
 -23  -3   4    0.34    0.98
  23   3  -3   15.06    1.13
 -23  -3   3   15.71    1.22
  23   3  -2    0.61    0.90
 -23  -3   2    0.08    0.82
  23   3  -1    2.91    0.87
 -23  -3   1    4.75    0.92
  23   3   0    0.76    0.87
 -23  -3   0    1.23    1.02
  23   3   1    3.87    1.59
 -23  -3  -1    5.15    1.16
  23   3   2   -0.23    1.07
 -23  -3  -2    0.67    1.09
  21   3 -17   12.51    1.47
 -21  -3  17   17.93    1.71
  21   3 -16    0.03    0.82
 -21  -3  16    0.00    1.20
  21   3 -15   55.29    1.52
 -21  -3  15   50.99    1.51
  21   3 -14    2.27    0.96
 -21  -3  14    3.27    1.16
  21   3 -13   21.83    1.10
 -21  -3  13   22.73    1.25
  21   3 -12    1.70    0.74
 -21  -3  12    3.05    1.02
  21   3 -11   18.76    1.03
 -21  -3  11   19.85    1.10
  21   3 -10    9.56    0.89
 -21  -3  10    9.01    0.87
  21   3  -9   40.54    1.36
 -21  -3   9   39.61    1.35
  21   3  -8    2.60    0.74
 -21  -3   8    2.18    0.73
  21   3  -7   43.80    1.91
 -21  -3   7   41.95    1.70
  21   3  -6    2.17    0.68
 -21  -3   6    1.82    0.77
  21   3  -5   76.74    1.97
 -21  -3   5   73.97    1.86
  21   3  -4   10.86    1.00
 -21  -3   4   10.15    1.01
  21   3  -3   67.16    1.77
 -21  -3   3   65.68    1.76
  21   3  -2    9.52    0.89
 -21  -3   2    9.89    0.88
  21   3  -1   15.53    0.96
 -21  -3   1   15.49    0.98
  21   3   0    1.37    0.80
 -21  -3   0    0.74    0.76
  21   3   1   21.94    1.11
 -21  -3  -1   22.52    1.13
  21   3   2    0.41    1.04
 -21  -3  -2    0.14    0.95
  21   3   3   25.81    1.44
 -21  -3  -3   26.01    1.23
  21   3   4    0.39    1.09
 -21  -3  -4   -0.58    1.05
  21   3   5   12.84    1.11
 -21  -3  -5   10.85    1.09
  21   3   6    0.02    1.31
 -21  -3  -6   -0.18    1.33
  21   3   7   -0.70    1.83
  19   3 -18    0.25    1.27
 -19  -3  18   -0.19    1.44
  19   3 -17   30.88    1.33
 -19  -3  17   28.66    1.62
  19   3 -16    0.32    0.77
 -19  -3  16   -0.09    0.99
  19   3 -15  102.27    2.38
 -19  -3  15   99.44    2.68
  19   3 -14    1.01    0.82
 -19  -3  14    2.70    1.08
  19   3 -13   17.65    0.97
 -19  -3  13   17.28    1.07
  19   3 -12    5.44    0.72
 -19  -3  12    5.80    0.80
  19   3 -11   48.84    1.43
 -19  -3  11   45.42    1.39
  19   3 -10    3.67    0.60
 -19  -3  10    4.20    0.69
  19   3  -9   78.21    1.93
 -19  -3   9   77.82    2.16
  19   3  -8    1.90    0.61
 -19  -3   8    1.11    0.65
  19   3  -7   22.01    0.95
 -19  -3   7   18.51    0.97
  19   3  -6    0.96    0.59
 -19  -3   6    2.17    0.77
  19   3  -5  112.28    2.36
 -19  -3   5  111.37    2.52
  19   3  -4   11.61    0.78
 -19  -3   4   11.13    0.75
  19   3  -3   49.25    1.52
 -19  -3   3   45.92    1.44
  19   3  -2   16.59    0.93
 -19  -3   2   16.45    0.86
  19   3  -1   11.08    0.89
 -19  -3   1   10.82    0.86
  19   3   0    0.24    0.67
 -19  -3   0    0.15    0.62
  19   3   1   31.34    1.30
 -19  -3  -1   33.16    1.44
  19   3   2    0.94    0.90
 -19  -3  -2    0.06    0.74
  19   3   3   31.42    1.22
 -19  -3  -3   29.74    1.19
  19   3   4    1.14    0.82
 -19  -3  -4    0.20    0.84
  19   3   5   36.14    1.39
 -19  -3  -5   31.36    1.33
  19   3   6    0.62    0.89
 -19  -3  -6   -0.65    0.92
  19   3   7    9.72    1.01
 -19  -3  -7   12.48    1.12
  19   3   8   -0.04    0.91
 -19  -3  -8   -1.18    1.17
  19   3   9   10.15    1.50
 -19  -3  -9    9.46    1.69
  19   3  10   -0.27    1.31
 -19  -3 -10    0.30    1.54
  19   3  11    9.44    1.53
  17   3 -20   -0.12    2.21
  17   3 -19    5.92    1.09
 -17  -3  19    4.45    1.30
  17   3 -18    5.42    0.91
 -17  -3  18    3.59    1.16
  17   3 -17  101.34    2.33
 -17  -3  17  105.44    3.23
  17   3 -16    5.68    0.73
 -17  -3  16    6.92    0.89
  17   3 -15  134.63    2.76
 -17  -3  15  134.54    2.90
  17   3 -14    0.30    0.58
 -17  -3  14    0.96    0.75
  17   3 -13    9.42    0.72
 -17  -3  13    7.93    0.74
  17   3 -12    4.04    0.62
 -17  -3  12    3.45    0.68
  17   3 -11  181.24    3.60
 -17  -3  11  180.27    3.54
  17   3 -10    7.46    0.61
 -17  -3  10    7.95    0.66
  17   3  -9  112.51    2.54
 -17  -3   9  114.96    2.51
  17   3  -8   25.32    1.03
 -17  -3   8   23.80    1.01
  17   3  -7  118.63    2.76
 -17  -3   7  113.97    2.49
  17   3  -6    0.15    0.46
 -17  -3   6    0.30    0.50
  17   3  -5  290.01    5.47
 -17  -3   5  284.95    6.17
  17   3  -4   48.51    1.14
 -17  -3   4   49.29    1.35
  17   3  -3   78.47    1.87
 -17  -3   3   81.69    2.04
  17   3  -2    0.85    0.51
 -17  -3   2    0.76    0.54
  17   3  -1   45.18    1.30
 -17  -3   1   44.83    1.37
  17   3   0    2.89    0.64
 -17  -3   0    2.89    0.59
  17   3   1   95.00    2.17
 -17  -3  -1   96.36    2.28
  17   3   2    3.37    0.66
 -17  -3  -2    3.13    0.60
  17   3   3   47.88    1.45
 -17  -3  -3   45.19    1.56
  17   3   4    2.50    0.67
 -17  -3  -4    1.97    0.74
  17   3   5   23.71    1.18
 -17  -3  -5   20.65    1.01
  17   3   6    0.92    0.72
 -17  -3  -6    0.14    0.69
  17   3   7   34.53    1.38
 -17  -3  -7   33.70    1.28
  17   3   8    2.34    0.87
 -17  -3  -8    3.42    0.91
  17   3   9   15.45    1.09
 -17  -3  -9   17.01    1.20
  17   3  10    1.26    1.27
 -17  -3 -10    1.45    1.16
  17   3  11   10.01    1.55
 -17  -3 -11    9.69    2.09
  17   3  12    0.06    1.94
 -17  -3 -12   -1.00    3.50
  15   3 -21   34.53    1.78
 -15  -3  21   26.12    2.15
  15   3 -20   -0.51    0.89
 -15  -3  20    0.27    1.20
  15   3 -19    2.87    0.91
 -15  -3  19    1.98    1.19
  15   3 -18    2.58    0.78
 -15  -3  18    2.92    0.97
  15   3 -17  202.42    4.00
 -15  -3  17  203.80    3.97
  15   3 -16   45.53    1.39
 -15  -3  16   46.99    1.51
  15   3 -15  118.99    2.56
 -15  -3  15  114.30    2.60
  15   3 -14   38.93    1.18
 -15  -3  14   38.40    1.30
  15   3 -13   12.00    0.72
 -15  -3  13   12.15    0.86
  15   3 -12    4.19    0.61
 -15  -3  12    4.46    0.69
  15   3 -11  183.69    3.69
 -15  -3  11  186.45    3.73
  15   3 -10   18.35    0.79
 -15  -3  10   18.98    0.82
  15   3  -9   70.90    1.85
 -15  -3   9   70.22    1.77
  15   3  -8   31.29    1.04
 -15  -3   8   32.50    1.23
  15   3  -7  186.48    4.24
 -15  -3   7  183.44    3.58
  15   3  -6    1.51    0.57
 -15  -3   6    1.23    0.46
  15   3  -5  570.00   10.36
 -15  -3   5  557.08    9.57
  15   3  -4    4.64    0.52
 -15  -3   4    4.68    0.67
  15   3  -3   38.65    1.01
 -15  -3   3   35.84    1.10
  15   3  -2    5.24    0.50
 -15  -3   2    5.22    0.49
  15   3  -1  107.50    2.40
 -15  -3   1  106.61    2.98
  15   3   0    5.19    0.61
 -15  -3   0    4.74    0.56
  15   3   1  346.05    7.63
 -15  -3  -1  342.51    6.21
  15   3   2   10.23    0.72
 -15  -3  -2    8.49    0.74
  15   3   3  134.69    2.94
 -15  -3  -3  129.25    2.79
  15   3   4    4.63    0.62
 -15  -3  -4    5.37    0.74
  15   3   5   57.84    1.55
 -15  -3  -5   56.93    1.51
  15   3   6    4.87    0.67
 -15  -3  -6    3.79    0.70
  15   3   7   38.73    1.29
 -15  -3  -7   37.92    1.25
  15   3   8    0.54    0.84
 -15  -3  -8    1.13    0.90
  15   3   9   52.03    1.58
 -15  -3  -9   48.39    1.51
  15   3  10    3.89    0.99
 -15  -3 -10    3.31    0.94
  15   3  11   29.41    1.46
 -15  -3 -11   30.72    1.51
  15   3  12    0.66    1.07
 -15  -3 -12    1.63    1.15
  15   3  13    3.26    1.16
 -15  -3 -13    7.10    1.27
  13   3 -22    8.32    2.09
 -13  -3  22    3.46    1.89
  13   3 -21   27.08    1.35
 -13  -3  21   26.65    1.67
  13   3 -20    0.10    0.76
 -13  -3  20    0.24    0.97
  13   3 -19    9.18    0.84
 -13  -3  19    9.81    1.01
  13   3 -18    0.43    0.67
 -13  -3  18   -0.16    0.81
  13   3 -17  271.46    4.91
 -13  -3  17  273.94    5.29
  13   3 -16   68.41    1.69
 -13  -3  16   68.83    1.76
  13   3 -15   92.31    2.43
 -13  -3  15   90.70    2.06
  13   3 -14    0.38    0.47
 -13  -3  14   -0.20    0.63
  13   3 -13   83.13    1.91
 -13  -3  13   84.60    1.94
  13   3 -12    0.92    0.46
 -13  -3  12    1.48    0.59
  13   3 -11  384.04    7.00
 -13  -3  11  388.24    7.16
  13   3 -10    4.03    0.46
 -13  -3  10    3.86    0.50
  13   3  -9   12.51    0.67
 -13  -3   9   11.69    0.62
  13   3  -8  103.22    2.28
 -13  -3   8  104.33    2.33
  13   3  -7  630.44   12.84
 -13  -3   7  612.66   10.76
  13   3  -6    1.75    0.61
 -13  -3   6    1.36    0.63
  13   3  -5  979.33   16.05
 -13  -3   5  965.47   17.90
  13   3  -4  215.35    3.86
 -13  -3   4  212.44    4.00
  13   3  -3    7.46    0.49
 -13  -3   3    6.75    0.47
  13   3  -2   33.72    1.01
 -13  -3   2   33.85    1.01
  13   3  -1  100.19    2.17
 -13  -3   1   99.91    2.48
  13   3   0    0.94    0.39
 -13  -3   0    0.69    0.40
  13   3   1  471.02    8.44
 -13  -3  -1  470.63    8.24
  13   3   2   15.14    0.66
 -13  -3  -2   13.52    0.66
  13   3   3   93.46    2.43
 -13  -3  -3   90.43    2.17
  13   3   4   23.31    0.84
 -13  -3  -4   21.51    0.87
  13   3   5  170.13    3.83
 -13  -3  -5  166.44    3.27
  13   3   6    1.03    0.48
 -13  -3  -6    0.77    0.49
  13   3   7   46.00    1.31
 -13  -3  -7   44.68    1.42
  13   3   8    6.15    0.64
 -13  -3  -8    6.18    0.70
  13   3   9   53.45    1.78
 -13  -3  -9   52.10    1.56
  13   3  10   -0.15    0.72
 -13  -3 -10   -0.16    0.73
  13   3  11   67.83    2.08
 -13  -3 -11   65.36    2.12
  13   3  12    3.34    0.91
 -13  -3 -12    2.51    0.90
  13   3  13   12.23    1.14
 -13  -3 -13   11.99    1.21
  13   3  14   -0.45    1.41
 -13  -3 -14   -0.18    1.08
 -11  -3  23   43.74    4.43
  11   3 -22    4.44    1.55
 -11  -3  22    4.62    2.05
  11   3 -21   13.13    1.01
 -11  -3  21   13.25    1.31
  11   3 -20    0.33    0.71
 -11  -3  20    0.57    0.93
  11   3 -19   55.55    1.55
 -11  -3  19   52.19    1.68
  11   3 -18    3.43    0.66
 -11  -3  18    2.64    0.82
  11   3 -17  311.86    6.12
 -11  -3  17  309.63    5.61
  11   3 -16   22.90    1.01
 -11  -3  16   22.21    1.27
  11   3 -15   25.66    1.00
 -11  -3  15   26.67    1.24
  11   3 -14   25.14    0.93
 -11  -3  14   24.78    1.06
  11   3 -13  265.80    5.48
 -11  -3  13  266.34    5.25
  11   3 -12   20.46    0.77
 -11  -3  12   22.11    0.82
  11   3 -11  526.59    9.28
 -11  -3  11  512.94    9.17
  11   3 -10   -0.02    0.34
 -11  -3  10    0.22    0.43
  11   3  -9   18.96    0.70
 -11  -3   9   18.30    0.83
  11   3  -8  553.48    9.96
 -11  -3   8  555.99   10.78
  11   3  -7 1383.95   22.59
 -11  -3   7 1367.59   22.11
  11   3  -6  103.79    2.50
 -11  -3   6  105.84    2.24
  11   3  -5 1762.26   28.19
 -11  -3   5 1739.45   31.76
  11   3  -4  393.89    7.03
 -11  -3   4  377.09    6.41
  11   3  -3    7.39    0.44
 -11  -3   3    8.32    0.44
  11   3  -2  212.93    3.48
 -11  -3   2  205.96    3.87
  11   3  -1 1109.79   18.29
 -11  -3   1 1109.91   18.41
  11   3   0    0.35    0.37
 -11  -3   0    0.06    0.34
  11   3   1  283.14    5.03
 -11  -3  -1  263.15    4.97
  11   3   2    0.27    0.39
 -11  -3  -2    0.17    0.39
  11   3   3  373.29    7.54
 -11  -3  -3  363.34    6.63
  11   3   4   73.26    1.66
 -11  -3  -4   73.86    1.75
  11   3   5  242.71    4.62
 -11  -3  -5  235.98    5.53
  11   3   6   33.54    0.95
 -11  -3  -6   32.44    0.97
  11   3   7  114.72    2.47
 -11  -3  -7  112.88    2.39
  11   3   8    0.05    0.46
 -11  -3  -8    0.78    0.49
  11   3   9   91.71    2.06
 -11  -3  -9   86.90    2.14
  11   3  10    0.33    0.55
 -11  -3 -10    0.62    0.59
  11   3  11   83.51    2.09
 -11  -3 -11   80.95    2.36
  11   3  12    7.55    0.77
 -11  -3 -12    6.71    0.79
  11   3  13   26.79    1.18
 -11  -3 -13   26.05    1.17
  11   3  14    1.51    0.87
 -11  -3 -14    1.15    0.93
  11   3  15    5.92    1.00
 -11  -3 -15    6.13    1.18
   9   3 -23   47.42    2.44
  -9  -3  23   38.70    3.63
   9   3 -22    2.23    1.45
  -9  -3  22    2.58    1.56
   9   3 -21   11.36    1.00
  -9  -3  21   11.51    1.15
   9   3 -20    2.30    0.79
  -9  -3  20    1.49    0.86
   9   3 -19   89.90    2.14
  -9  -3  19   94.19    2.24
   9   3 -18    8.33    0.70
  -9  -3  18    8.07    0.78
   9   3 -17  333.85    6.07
  -9  -3  17  345.90    6.27
   9   3 -16   20.41    0.89
  -9  -3  16   20.04    0.92
   9   3 -15   12.75    0.77
  -9  -3  15   14.62    0.86
   9   3 -14   86.37    1.93
  -9  -3  14   82.80    1.92
   9   3 -13  421.74    7.47
  -9  -3  13  415.58    7.55
   9   3 -12   50.64    1.29
  -9  -3  12   50.53    1.31
   9   3 -11  371.63    6.77
  -9  -3  11  369.24    6.66
   9   3 -10    0.89    0.36
  -9  -3  10    0.66    0.38
   9   3  -9    6.98    0.44
  -9  -3   9    6.66    0.45
   9   3  -8    7.31    0.47
  -9  -3   8    6.55    0.48
   9   3  -7 2850.40   45.91
  -9  -3   7 2802.02   51.78
   9   3  -6   66.98    1.69
  -9  -3   6   66.48    1.54
   9   3  -5  198.30    3.75
  -9  -3   5  199.05    5.42
   9   3  -4  507.91    8.76
  -9  -3   4  521.67    9.09
   9   3  -3  223.47    4.15
  -9  -3   3  230.73    4.19
   9   3  -2   21.79    0.66
  -9  -3   2   21.02    0.66
   9   3  -1  937.60   15.64
  -9  -3   1  912.73   15.10
   9   3   0  473.72    7.93
  -9  -3   0  477.57    8.24
   9   3   1  788.85   13.24
  -9  -3  -1  773.35   12.97
   9   3   2  390.44    6.76
  -9  -3  -2  388.35    6.71
   9   3   3   70.40    1.53
  -9  -3  -3   68.17    1.68
   9   3   4  139.45    2.86
  -9  -3  -4  132.38    3.06
   9   3   5 1076.67   18.20
  -9  -3  -5 1082.05   18.43
   9   3   6   17.13    0.68
  -9  -3  -6   16.82    0.68
   9   3   7  111.86    2.40
  -9  -3  -7  107.14    2.29
   9   3   8    4.57    0.44
  -9  -3  -8    4.23    0.47
   9   3   9  193.25    4.41
  -9  -3  -9  185.79    3.59
   9   3  10    0.45    0.46
  -9  -3 -10    0.18    0.53
   9   3  11  165.32    3.28
  -9  -3 -11  166.20    3.54
   9   3  12    1.24    0.63
  -9  -3 -12    1.43    0.61
   9   3  13   21.02    1.04
  -9  -3 -13   20.86    1.04
   9   3  14    1.39    0.79
  -9  -3 -14    2.00    0.78
   9   3  15   34.25    1.37
  -9  -3 -15   35.08    1.47
   9   3  16   -0.79    1.23
  -9  -3 -16    0.17    1.45
   7   3 -23   38.99    1.99
  -7  -3  23   33.99    2.34
   7   3 -22    0.67    1.63
  -7  -3  22   -0.76    1.99
   7   3 -21    4.98    0.84
  -7  -3  21    4.77    0.93
   7   3 -20    7.02    0.90
  -7  -3  20    7.00    1.16
   7   3 -19  175.57    3.51
  -7  -3  19  169.43    3.54
   7   3 -18   13.23    0.81
  -7  -3  18   11.59    0.83
   7   3 -17  204.89    3.83
  -7  -3  17  209.28    4.12
   7   3 -16   19.84    0.87
  -7  -3  16   20.70    0.95
   7   3 -15   33.79    1.24
  -7  -3  15   33.11    1.07
   7   3 -14   12.42    0.65
  -7  -3  14   12.91    0.69
   7   3 -13  745.77   12.66
  -7  -3  13  793.84   13.39
   7   3 -12    9.40    0.56
  -7  -3  12    7.04    0.63
   7   3 -11   81.82    1.87
  -7  -3  11   85.90    2.04
   7   3 -10   23.55    0.77
  -7  -3  10   23.56    0.79
   7   3  -9  517.68    8.92
  -7  -3   9  523.81    9.11
   7   3  -8   84.92    1.81
  -7  -3   8   83.56    1.69
   7   3  -7 3016.42   56.06
  -7  -3   7 3093.17   56.46
   7   3  -6 1628.37   30.61
  -7  -3   6 1589.49   25.96
   7   3  -5  651.10   12.50
  -7  -3   5  666.62   13.01
   7   3  -4  220.74    4.10
  -7  -3   4  213.11    3.89
   7   3  -3   43.10    1.03
  -7  -3   3   43.26    1.01
   7   3  -2   20.81    0.58
  -7  -3   2   20.31    0.68
   7   3   0   29.78    0.76
  -7  -3   0   30.68    0.94
   7   3   1    3.90    0.30
  -7  -3  -1    2.85    0.28
   7   3   2   19.55    0.58
  -7  -3  -2   18.73    0.59
   7   3   3  770.12   12.94
  -7  -3  -3  766.83   12.72
   7   3   4  422.04    7.31
  -7  -3  -4  405.45    7.42
   7   3   5  564.41    9.50
  -7  -3  -5  571.03    9.82
   7   3   6   76.07    1.76
  -7  -3  -6   70.87    1.58
   7   3   7  225.20    4.51
  -7  -3  -7  214.97    3.84
   7   3   8    2.74    0.46
  -7  -3  -8    3.51    0.45
   7   3   9  462.53    8.23
  -7  -3  -9  458.24    8.38
   7   3  10   38.84    1.15
  -7  -3 -10   36.98    1.08
   7   3  11  120.57    2.44
  -7  -3 -11  118.03    2.55
   7   3  12    2.78    0.46
  -7  -3 -12    3.33    0.52
   7   3  13   30.32    1.04
  -7  -3 -13   28.18    1.15
   7   3  14   18.18    0.95
  -7  -3 -14   17.54    0.86
   7   3  15   41.31    1.62
  -7  -3 -15   43.62    1.46
   7   3  16    0.76    0.78
  -7  -3 -16    0.41    0.90
   7   3  17   51.72    1.45
  -7  -3 -17   52.42    1.54
   5   3 -23   15.25    2.34
  -5  -3  23   18.13    4.19
   5   3 -22   -0.95    1.52
  -5  -3  22   -0.24    1.83
   5   3 -21   12.08    1.01
  -5  -3  21   10.33    0.95
   5   3 -20   16.14    1.02
  -5  -3  20   13.94    1.03
   5   3 -19  138.22    2.91
  -5  -3  19  136.22    2.93
   5   3 -18   10.71    0.80
  -5  -3  18   10.89    0.84
   5   3 -17  191.97    3.58
  -5  -3  17  191.71    3.66
   5   3 -16   31.19    1.04
  -5  -3  16   32.22    1.12
   5   3 -15  101.59    2.22
  -5  -3  15  104.01    2.35
   5   3 -14    8.38    0.54
  -5  -3  14    8.54    0.60
   5   3 -13  470.93    8.68
  -5  -3  13  480.50    8.51
   5   3 -12   81.21    1.97
  -5  -3  12   77.35    1.76
   5   3 -11   44.41    1.13
  -5  -3  11   42.16    1.08
   5   3 -10  801.98   13.76
  -5  -3  10  814.28   13.68
   5   3  -9  525.49    9.01
  -5  -3   9  520.08    8.64
   5   3  -8   21.12    0.64
  -5  -3   8   21.55    0.64
   5   3  -6   36.07    0.90
  -5  -3   6   34.83    0.88
   5   3  -5  171.85    4.39
  -5  -3   5  174.34    4.43
   5   3  -4    3.19    0.26
  -5  -3   4    2.95    0.22
   5   3  -3 2680.65   61.60
  -5  -3   3 2895.36   65.09
   5   3  -2  665.68   10.87
  -5  -3   2  674.54   11.17
   5   3  -1 2425.52   54.70
  -5  -3   1 2471.84   56.30
   5   3   0  629.50   10.61
  -5  -3   0  617.98   10.35
   5   3   1 1049.14   17.07
  -5  -3  -1 1002.16   16.24
   5   3   2  170.24    3.70
  -5  -3  -2  171.31    3.15
   5   3   3 1604.32   25.71
  -5  -3  -3 1651.07   30.80
   5   3   4   26.65    0.68
  -5  -3  -4   26.96    0.73
   5   3   5 1106.72   18.10
  -5  -3  -5 1057.08   17.71
   5   3   6    4.80    0.34
  -5  -3  -6    5.34    0.37
   5   3   7  162.18    3.20
  -5  -3  -7  159.08    2.97
   5   3   8    0.44    0.32
  -5  -3  -8   -0.01    0.31
   5   3   9 1112.03   18.28
  -5  -3  -9 1116.29   22.00
   5   3  10  129.45    2.69
  -5  -3 -10  120.10    2.88
   5   3  11  285.89    6.00
  -5  -3 -11  282.01    5.16
   5   3  12   42.58    1.06
  -5  -3 -12   42.48    1.37
   5   3  13    5.31    0.53
  -5  -3 -13    4.28    0.52
   5   3  14   14.48    0.86
  -5  -3 -14   13.03    0.72
   5   3  15   92.25    2.01
  -5  -3 -15   91.90    2.50
   5   3  16   13.26    0.85
  -5  -3 -16   13.37    0.91
   5   3  17   44.66    1.50
  -5  -3 -17   46.26    1.66
   5   3  18    0.83    0.96
  -5  -3 -18    0.63    1.28
   3   3 -22   -0.01    1.63
  -3  -3  22    0.57    1.74
   3   3 -21    9.74    1.13
  -3  -3  21    9.97    1.14
   3   3 -20    0.45    0.82
  -3  -3  20    0.28    0.75
   3   3 -19  137.11    2.97
  -3  -3  19  140.30    3.01
   3   3 -18    2.86    0.73
  -3  -3  18    2.21    0.70
   3   3 -17   88.94    2.00
  -3  -3  17   91.04    2.46
   3   3 -16    0.68    0.59
  -3  -3  16    0.40    0.57
   3   3 -15  242.69    4.67
  -3  -3  15  238.40    4.61
   3   3 -14   44.96    1.15
  -3  -3  14   42.70    1.18
   3   3 -13  642.54   11.40
  -3  -3  13  641.44   11.23
   3   3 -12   22.51    0.78
  -3  -3  12   22.54    0.81
   3   3 -11   90.75    1.97
  -3  -3  11   87.29    1.92
   3   3 -10  362.16    6.30
  -3  -3  10  362.00    6.54
   3   3  -9 2267.08   36.38
  -3  -3   9 2337.19   37.21
   3   3  -8  554.63    9.65
  -3  -3   8  554.89    9.45
   3   3  -7 2910.02   53.79
  -3  -3   7 3025.83   68.52
   3   3  -6 1137.15   19.00
  -3  -3   6 1121.91   18.36
   3   3  -5   92.14    2.08
  -3  -3   5   91.73    2.15
   3   3  -4  160.95    2.88
  -3  -3   4  176.47    3.77
   3   3  -3  781.51   12.80
  -3  -3   3  804.80   15.43
   3   3  -2  424.14    8.06
  -3  -3   2  435.25    8.32
   3   3   0  101.62    2.21
  -3  -3   0  101.61    1.87
   3   3   1   19.88    0.50
  -3  -3  -1   20.03    0.53
   3   3   2    3.25    0.20
  -3  -3  -2    3.07    0.23
   3   3   4  153.72    2.72
  -3  -3  -4  153.29    2.78
   3   3   5  455.38    7.70
  -3  -3  -5  463.63    7.97
   3   3   6    2.30    0.19
  -3  -3  -6    2.22    0.23
   3   3   7  163.12    3.01
  -3  -3  -7  173.99    3.75
   3   3   8  499.59    8.36
  -3  -3  -8  490.01    8.48
   3   3   9 1938.63   44.20
  -3  -3  -9 1780.60   39.81
   3   3  10   37.95    1.06
  -3  -3 -10   41.15    1.06
   3   3  11  207.57    3.86
  -3  -3 -11  210.36    3.98
   3   3  12   30.89    1.06
  -3  -3 -12   30.68    1.01
   3   3  13   52.26    1.69
  -3  -3 -13   48.86    1.29
   3   3  14    7.57    0.97
  -3  -3 -14    6.95    0.48
   3   3  15   99.42    2.34
  -3  -3 -15  106.63    2.13
   3   3  16    2.35    0.50
  -3  -3 -16    3.39    0.51
   3   3  17   75.96    2.70
  -3  -3 -17   78.39    3.11
   3   3  18    5.49    1.08
  -3  -3 -18    5.39    1.25
   3   3  19   39.58    2.17
  -3  -3 -19   39.48    2.25
   1   3 -22   -0.17    2.40
  -1  -3  22   -0.60    2.34
   1   3 -21   31.32    1.79
  -1  -3  21   30.75    1.92
   1   3 -20    1.91    1.15
  -1  -3  20    2.30    1.03
   1   3 -19   91.38    2.22
  -1  -3  19   90.11    2.15
   1   3 -18   23.21    1.12
  -1  -3  18   21.98    1.08
   1   3 -17   73.60    1.78
  -1  -3  17   67.16    1.76
   1   3 -16    7.61    0.69
  -1  -3  16    7.28    0.66
   1   3 -15  236.91    4.77
  -1  -3  15  232.37    4.48
   1   3 -14    1.32    0.48
  -1  -3  14    1.01    0.48
   1   3 -13  274.33    5.08
  -1  -3  13  272.60    5.14
   1   3 -12    9.80    0.58
  -1  -3  12    8.81    0.59
   1   3 -11   61.16    1.50
  -1  -3  11   59.50    1.53
   1   3 -10  584.12    9.96
  -1  -3  10  588.41   10.07
   1   3  -9 1774.76   28.83
  -1  -3   9 1852.14   29.38
   1   3  -8   13.57    0.50
  -1  -3   8   12.19    0.49
   1   3  -7 2768.67   44.69
  -1  -3   7 2789.30   44.19
   1   3  -6  125.02    2.40
  -1  -3   6  132.96    2.58
   1   3  -5   89.18    2.10
  -1  -3   5   82.93    1.77
   1   3  -4 1238.12   19.92
  -1  -3   4 1251.12   23.60
   1   3  -1  301.59    7.57
  -1  -3   1  314.48    7.78
   1   3   0   12.70    0.32
  -1  -3   0   12.93    0.48
   1   3   1  440.82    7.38
  -1  -3  -1  449.85    7.44
   1   3   4  112.08    1.98
  -1  -3  -4  113.76    2.14
   1   3   5   99.62    1.79
  -1  -3  -5  103.39    2.28
   1   3   6   32.74    0.69
  -1  -3  -6   33.48    0.89
   1   3   7  377.97    9.20
  -1  -3  -7  374.39    9.04
   1   3   8   65.80    2.06
  -1  -3  -8   59.53    1.83
   1   3   9 2475.58   54.51
  -1  -3  -9 2409.82   54.68
   1   3  10   22.25    1.09
  -1  -3 -10   22.99    1.08
   1   3  11   51.41    2.15
  -1  -3 -11   51.74    2.00
   1   3  12   15.20    0.92
  -1  -3 -12   14.28    1.00
   1   3  13  100.92    3.31
  -1  -3 -13   94.27    3.75
   1   3  14    0.43    0.71
  -1  -3 -14    0.13    0.84
   1   3  15  179.31    5.15
  -1  -3 -15  173.43    4.83
   1   3  16    1.27    0.78
  -1  -3 -16    1.44    0.84
   1   3  17   54.14    2.38
  -1  -3 -17   51.44    2.21
   1   3  18    6.59    1.08
  -1  -3 -18    6.59    1.25
   1   3  19   89.27    3.46
  -1  -3 -19   92.36    3.66
  -1   3 -22    3.66    2.22
   1  -3  22    5.45    2.30
  -1   3 -21   16.76    2.12
   1  -3  21   12.23    2.28
  -1   3 -20    1.64    0.94
   1  -3  20    1.51    0.85
  -1   3 -19   98.67    2.46
   1  -3  19   94.73    2.31
  -1   3 -18    7.12    0.88
   1  -3  18    6.56    0.84
  -1   3 -17   58.91    1.63
   1  -3  17   53.79    1.58
  -1   3 -16    1.22    0.63
   1  -3  16    1.21    0.59
  -1   3 -15  179.19    3.62
   1  -3  15  180.35    3.86
  -1   3 -14    0.43    0.53
   1  -3  14   -0.39    0.51
  -1   3 -13   98.84    2.14
   1  -3  13  101.44    2.29
  -1   3 -12   15.78    0.66
   1  -3  12   14.46    0.67
  -1   3 -11   51.05    1.29
   1  -3  11   54.10    1.48
  -1   3 -10   22.77    0.81
   1  -3  10   23.14    0.82
  -1   3  -9 2464.99   39.63
   1  -3   9 2400.20   38.14
  -1   3  -8   61.02    1.41
   1  -3   8   60.68    1.44
  -1   3  -7  369.03    6.44
   1  -3   7  384.08    6.79
  -1   3  -6   35.11    0.92
   1  -3   6   34.81    0.87
  -1   3  -5  105.38    2.32
   1  -3   5  103.21    2.15
  -1   3  -4  114.43    2.54
   1  -3   4  116.03    2.60
  -1   3  -2 2139.99   47.42
   1  -3   2 2137.56   47.37
  -1   3  -1  442.20    7.24
   1  -3   1  433.66    8.10
  -1   3   0   12.68    0.40
   1  -3   0   13.32    0.39
  -1   3   1  296.37    5.07
   1  -3  -1  309.52    5.31
  -1   3   4 1262.31   28.26
   1  -3  -4 1298.51   29.74
  -1   3   5   87.77    2.43
   1  -3  -5   88.52    2.57
  -1   3   6  133.46    3.99
   1  -3  -6  134.61    4.81
  -1   3   7 2860.98   63.22
   1  -3  -7 2801.59   65.04
  -1   3   8   13.65    0.76
   1  -3  -8   12.89    0.73
  -1   3   9 1799.32   40.95
   1  -3  -9 1787.74   41.38
  -1   3  10  592.68   14.57
   1  -3 -10  569.75   13.47
  -1   3  11   62.33    2.15
   1  -3 -11   57.94    2.00
  -1   3  12    9.54    0.78
   1  -3 -12   10.65    0.80
  -1   3  13  264.24    7.25
   1  -3 -13  258.32    7.43
  -1   3  14    0.67    0.69
   1  -3 -14    0.79    0.83
  -1   3  15  233.38    6.02
   1  -3 -15  232.05    6.57
  -1   3  16    7.82    0.90
   1  -3 -16    6.46    0.93
  -1   3  17   71.92    2.62
   1  -3 -17   66.84    2.44
  -1   3  18   24.83    1.43
   1  -3 -18   22.98    1.63
  -1   3  19   88.41    2.87
   1  -3 -19   87.63    3.08
  -1   3  20    0.74    1.12
   1  -3 -20    0.55    1.26
  -3   3 -21   17.54    2.18
   3  -3  21   13.73    2.09
  -3   3 -20    1.83    1.61
   3  -3  20    2.69    1.44
  -3   3 -19   42.45    1.51
   3  -3  19   40.64    1.48
  -3   3 -18    6.15    1.09
   3  -3  18    4.05    1.03
  -3   3 -17   77.61    1.89
   3  -3  17   80.04    1.98
  -3   3 -16    3.47    0.72
   3  -3  16    4.46    0.70
  -3   3 -15  105.63    2.51
   3  -3  15  104.08    2.75
  -3   3 -14    7.42    0.67
   3  -3  14    7.64    0.68
  -3   3 -13   47.39    1.32
   3  -3  13   49.88    1.47
  -3   3 -12   29.20    1.03
   3  -3  12   30.02    1.02
  -3   3 -11  205.56    4.06
   3  -3  11  206.76    4.57
  -3   3 -10   39.07    1.04
   3  -3  10   38.45    1.05
  -3   3  -9 1832.37   29.62
   3  -3   9 1811.60   28.88
  -3   3  -8  490.62   10.22
   3  -3   8  511.30    9.28
  -3   3  -7  166.78    3.27
   3  -3   7  166.78    3.38
  -3   3  -6    2.61    0.29
   3  -3   6    2.32    0.31
  -3   3  -5  455.69    7.82
   3  -3   5  473.69    8.32
  -3   3  -4  156.27    4.19
   3  -3   4  156.76    4.00
  -3   3  -3 3738.84  116.46
   3  -3   3 3720.56  119.03
  -3   3  -2    3.48    0.24
   3  -3   2    2.76    0.23
  -3   3  -1   19.25    0.51
   3  -3   1   19.81    0.65
  -3   3   0   98.02    2.00
   3  -3   0  105.40    2.03
  -3   3   2  449.50    7.53
   3  -3  -2  446.79    7.63
  -3   3   3  799.62   13.37
   3  -3  -3  791.38   13.05
  -3   3   4  172.54    3.07
   3  -3  -4  182.99    3.50
  -3   3   5   89.03    1.94
   3  -3  -5   85.07    2.46
  -3   3   6 1181.62   27.48
   3  -3  -6 1179.72   26.49
  -3   3   7 3100.03   68.07
   3  -3  -7 2990.88   67.76
  -3   3   8  548.29   12.38
   3  -3  -8  557.16   13.33
  -3   3   9 2225.84   49.86
   3  -3  -9 2259.65   52.43
  -3   3  10  364.44    8.97
   3  -3 -10  363.74    8.83
  -3   3  11   88.35    2.63
   3  -3 -11   86.36    2.52
  -3   3  12   21.49    1.13
   3  -3 -12   21.94    1.22
  -3   3  13  616.94   14.19
   3  -3 -13  646.66   16.44
  -3   3  14   44.63    1.71
   3  -3 -14   44.49    1.91
  -3   3  15  228.52    5.76
   3  -3 -15  238.66    6.52
  -3   3  16    0.94    0.72
   3  -3 -16    1.71    0.77
  -3   3  17   92.69    2.93
   3  -3 -17   85.22    3.00
  -3   3  18    1.60    0.84
   3  -3 -18    2.45    0.93
  -3   3  19  133.11    3.79
   3  -3 -19  135.22    3.95
  -3   3  20    0.46    1.05
   3  -3 -20    1.72    1.19
  -5   3 -20    2.63    1.87
   5  -3  20    2.79    2.00
  -5   3 -19   49.01    2.66
   5  -3  19   39.66    2.62
  -5   3 -18    0.01    0.93
   5  -3  18    0.26    0.84
  -5   3 -17   45.54    1.43
   5  -3  17   48.61    1.58
  -5   3 -16   14.68    0.93
   5  -3  16   14.40    0.91
  -5   3 -15   92.40    2.10
   5  -3  15   88.61    2.17
  -5   3 -14   12.03    0.80
   5  -3  14   12.91    0.79
  -5   3 -13    4.24    0.65
   5  -3  13    4.02    0.58
  -5   3 -12   41.57    1.24
   5  -3  12   42.68    1.33
  -5   3 -11  282.84    5.59
   5  -3  11  286.96    5.32
  -5   3 -10  123.91    2.90
   5  -3  10  125.37    2.96
  -5   3  -9 1116.84   18.80
   5  -3   9 1142.21   19.35
  -5   3  -8    0.46    0.37
   5  -3   8    0.55    0.38
  -5   3  -7  159.58    3.24
   5  -3   7  160.76    3.10
  -5   3  -6    5.12    0.42
   5  -3   6    5.09    0.41
  -5   3  -5 1056.25   17.54
   5  -3   5 1098.03   21.18
  -5   3  -4   26.48    0.78
   5  -3   4   26.57    0.88
  -5   3  -3 1599.28   29.59
   5  -3   3 1615.88   30.76
  -5   3  -2  169.27    3.17
   5  -3   2  167.04    3.70
  -5   3  -1 1004.52   16.66
   5  -3   1 1056.48   24.54
  -5   3   0  636.14   12.28
   5  -3   0  649.21   12.78
  -5   3   1 2635.04   48.21
   5  -3  -1 2556.55   82.51
  -5   3   2  689.55   11.19
   5  -3  -2  687.49   13.48
  -5   3   3 2936.12   94.86
  -5   3   4    2.71    0.22
   5  -3  -4    2.86    0.24
  -5   3   5  166.65    3.01
   5  -3  -5  174.33    3.25
  -5   3   6   34.37    0.81
   5  -3  -6   35.63    0.86
  -5   3   8   22.50    0.96
   5  -3  -8   19.45    0.55
  -5   3   9  525.57   10.44
   5  -3  -9  513.27    8.73
  -5   3  10  767.67   15.35
   5  -3 -10  734.60   12.39
  -5   3  11   39.91    1.18
   5  -3 -11   43.18    0.99
  -5   3  12   79.39    2.46
   5  -3 -12   74.25    1.69
  -5   3  13  465.61   11.71
   5  -3 -13  462.82   12.06
  -5   3  14    7.80    0.81
   5  -3 -14    7.48    0.82
  -5   3  15   95.10    3.02
   5  -3 -15  104.95    3.16
  -5   3  16   27.41    1.40
   5  -3 -16   28.78    1.52
  -5   3  17  184.11    4.85
   5  -3 -17  186.44    5.18
  -5   3  18    8.40    0.97
   5  -3 -18   10.49    1.08
  -5   3  19  128.87    3.84
   5  -3 -19  128.20    4.08
  -5   3  20   12.62    1.21
   5  -3 -20   11.28    1.32
  -7   3 -19   15.81    2.20
   7  -3  19   11.86    2.32
  -7   3 -18    6.72    2.75
   7  -3  18    0.39    1.93
  -7   3 -17   53.38    1.82
   7  -3  17   50.68    1.76
  -7   3 -16    0.49    0.91
   7  -3  16    1.31    0.81
  -7   3 -15   42.67    1.41
   7  -3  15   42.96    1.42
  -7   3 -14   17.33    0.93
   7  -3  14   17.92    0.96
  -7   3 -13   29.03    1.07
   7  -3  13   30.25    1.10
  -7   3 -12    2.86    0.56
   7  -3  12    2.62    0.52
  -7   3 -11  120.98    2.89
   7  -3  11  123.26    2.87
  -7   3 -10   37.57    1.10
   7  -3  10   38.25    1.27
  -7   3  -9  465.79    8.52
   7  -3   9  460.39    8.58
  -7   3  -8    3.03    0.52
   7  -3   8    3.32    0.50
  -7   3  -7  219.80    4.36
   7  -3   7  219.58    4.43
  -7   3  -6   73.61    1.58
   7  -3   6   71.85    1.66
  -7   3  -5  576.01   10.01
   7  -3   5  571.50    9.83
  -7   3  -4  419.11    8.36
   7  -3   4  405.02    7.32
  -7   3  -3  774.41   12.95
   7  -3   3  774.21   15.42
  -7   3  -2   18.80    0.60
   7  -3   2   18.81    0.67
  -7   3  -1    3.55    0.32
   7  -3   1    3.01    0.29
  -7   3   0   31.44    0.83
   7  -3   0   31.34    0.97
  -7   3   2   21.36    0.68
   7  -3  -2   20.00    0.80
  -7   3   3   45.05    1.01
   7  -3  -3   44.19    1.07
  -7   3   4  223.20    4.24
   7  -3  -4  222.35    4.82
  -7   3   5  680.71   11.48
   7  -3  -5  662.77   11.12
  -7   3   6 1614.87   26.22
   7  -3  -6 1604.47   26.20
  -7   3   7 3085.19   56.18
   7  -3  -7 3072.34   68.95
  -7   3   8   83.86    1.67
   7  -3  -8   81.55    1.75
  -7   3   9  493.93    8.71
   7  -3  -9  497.83    8.62
  -7   3  10   22.48    0.78
   7  -3 -10   23.38    0.82
  -7   3  11   80.80    1.85
   7  -3 -11   81.17    1.73
  -7   3  12    7.45    0.54
   7  -3 -12    6.59    0.38
  -7   3  13  740.88   12.53
   7  -3 -13  732.77   12.62
  -7   3  14   12.10    0.55
   7  -3 -14   12.26    0.52
  -7   3  15   32.69    1.49
   7  -3 -15   31.25    0.85
  -7   3  16   20.33    1.32
   7  -3 -16   19.01    0.72
  -7   3  17  210.87    5.65
   7  -3 -17  199.32    5.80
  -7   3  18   10.89    1.11
   7  -3 -18   14.07    1.23
  -7   3  19  157.83    4.57
   7  -3 -19  162.04    4.44
  -7   3  20    6.56    1.16
   7  -3 -20    5.44    1.17
  -9   3 -18   -1.60    1.92
   9  -3  18    1.02    2.03
  -9   3 -17   13.67    1.88
   9  -3  17   11.77    1.79
  -9   3 -16    0.36    0.97
   9  -3  16   -0.21    0.98
  -9   3 -15   35.42    1.39
   9  -3  15   34.57    1.37
  -9   3 -14    0.96    0.80
   9  -3  14    1.28    0.69
  -9   3 -13   22.17    1.06
   9  -3  13   18.95    0.95
  -9   3 -12    0.64    0.67
   9  -3  12    1.43    0.60
  -9   3 -11  165.74    3.43
   9  -3  11  169.23    3.81
  -9   3 -10   -0.19    0.51
   9  -3  10    0.49    0.47
  -9   3  -9  190.87    3.90
   9  -3   9  191.09    4.08
  -9   3  -8    3.81    0.49
   9  -3   8    5.03    0.54
  -9   3  -7  112.36    2.83
   9  -3   7  110.22    2.60
  -9   3  -6   16.70    0.72
   9  -3   6   15.84    0.71
  -9   3  -5 1034.29   17.23
   9  -3   5 1118.06   21.60
  -9   3  -4  137.40    3.09
   9  -3   4  132.77    2.79
  -9   3  -3   68.17    1.56
   9  -3   3   75.94    2.07
  -9   3  -2  382.55    6.61
   9  -3   2  385.66    6.67
  -9   3  -1  773.32   12.82
   9  -3   1  771.56   13.17
  -9   3   0  473.42    8.27
   9  -3   0  475.62    9.62
  -9   3   1  918.11   15.22
   9  -3  -1  917.00   18.11
  -9   3   2   20.57    0.80
   9  -3  -2   20.25    0.71
  -9   3   3  229.50    4.18
   9  -3  -3  224.03    4.29
  -9   3   4  531.77    9.15
   9  -3  -4  529.45    9.23
  -9   3   5  193.99    3.65
   9  -3  -5  204.11    3.85
  -9   3   6   64.86    1.36
   9  -3  -6   68.81    1.60
  -9   3   7 2835.50   44.18
   9  -3  -7 2737.34   49.88
  -9   3   8    6.76    0.54
   9  -3  -8    6.80    0.41
  -9   3   9    7.29    0.43
   9  -3  -9    6.71    0.39
  -9   3  10    1.06    0.37
   9  -3 -10    0.78    0.31
  -9   3  11  359.04    6.41
   9  -3 -11  362.20    6.35
  -9   3  12   49.71    1.23
   9  -3 -12   50.07    1.29
  -9   3  13  417.65    7.26
   9  -3 -13  398.00    7.28
  -9   3  14   81.01    2.05
   9  -3 -14   79.91    1.95
  -9   3  15   11.87    0.65
   9  -3 -15   11.90    0.55
  -9   3  16   18.04    0.79
   9  -3 -16   17.90    0.71
  -9   3  17  320.20    5.49
   9  -3 -17  334.40    5.73
  -9   3  18    7.82    0.83
   9  -3 -18    7.60    0.52
  -9   3  19   79.24    3.07
   9  -3 -19   84.66    3.20
  -9   3  20    2.11    1.36
   9  -3 -20    0.65    1.23
 -11   3 -16   -0.60    1.59
  11  -3  16    0.91    1.57
 -11   3 -15    6.76    1.03
  11  -3  15    8.06    1.06
 -11   3 -14    1.85    0.88
  11  -3  14    1.92    0.80
 -11   3 -13   24.78    1.15
  11  -3  13   25.84    1.15
 -11   3 -12    7.37    0.88
  11  -3  12    7.71    0.79
 -11   3 -11   79.17    2.11
  11  -3  11   80.82    2.23
 -11   3 -10    0.42    0.58
  11  -3  10    0.54    0.55
 -11   3  -9   90.91    2.18
  11  -3   9   90.16    2.16
 -11   3  -8   -0.08    0.54
  11  -3   8    0.11    0.53
 -11   3  -7  117.01    2.66
  11  -3   7  114.56    2.71
 -11   3  -6   35.42    1.18
  11  -3   6   33.27    1.23
 -11   3  -5  236.80    4.70
  11  -3   5  229.96    5.63
 -11   3  -4   73.36    1.67
  11  -3   4   71.92    1.82
 -11   3  -3  373.36   10.00
  11  -3   3  375.98   10.04
 -11   3  -2   -0.27    0.48
  11  -3   2    0.13    0.41
 -11   3  -1  272.79    5.19
  11  -3   1  282.26    5.31
 -11   3   0    0.20    0.38
  11  -3   0    0.55    0.37
 -11   3   1 1096.53   18.29
  11  -3  -1 1072.54   17.97
 -11   3   2  213.65    3.84
  11  -3  -2  207.70    4.00
 -11   3   3    8.36    0.55
  11  -3  -3    8.39    0.55
 -11   3   4  388.04    7.89
  11  -3  -4  384.30    6.77
 -11   3   5 1782.58   28.38
  11  -3  -5 1740.82   32.99
 -11   3   6  106.96    2.19
  11  -3  -6  101.97    2.12
 -11   3   7 1376.72   22.63
  11  -3  -7 1350.51   22.46
 -11   3   8  543.98   11.21
  11  -3  -8  555.95    9.78
 -11   3   9   19.41    0.74
  11  -3  -9   18.41    0.84
 -11   3  10   -0.24    0.40
  11  -3 -10    0.37    0.42
 -11   3  11  522.86    9.07
  11  -3 -11  498.95    8.98
 -11   3  12   23.54    0.96
  11  -3 -12   21.29    0.76
 -11   3  13  265.71    5.15
  11  -3 -13  258.51    4.97
 -11   3  14   26.93    0.93
  11  -3 -14   25.42    0.87
 -11   3  15   25.03    0.91
  11  -3 -15   23.94    0.87
 -11   3  16   21.30    0.93
  11  -3 -16   22.36    0.91
 -11   3  17  310.60    6.25
  11  -3 -17  305.70    5.47
 -11   3  18    2.66    0.82
  11  -3 -18    3.06    0.68
 -11   3  19   48.45    1.46
  11  -3 -19   52.05    1.48
 -11   3  20    0.26    1.07
  11  -3 -20    0.55    0.91
 -13   3 -14    0.13    1.62
  13  -3  14   -0.19    1.56
 -13   3 -13   11.29    1.12
  13  -3  13   11.65    1.25
 -13   3 -12    2.06    0.96
  13  -3  12    2.01    0.89
 -13   3 -11   66.14    1.87
  13  -3  11   65.90    1.81
 -13   3 -10    0.02    0.77
  13  -3  10   -0.25    0.70
 -13   3  -9   51.12    1.54
  13  -3   9   49.51    1.56
 -13   3  -8    6.56    0.73
  13  -3   8    6.40    0.73
 -13   3  -7   46.98    1.32
  13  -3   7   45.96    1.30
 -13   3  -6    0.84    0.51
  13  -3   6    1.16    0.58
 -13   3  -5  168.34    3.54
  13  -3   5  165.08    4.37
 -13   3  -4   22.84    0.88
  13  -3   4   23.23    0.98
 -13   3  -3   96.87    2.51
  13  -3   3   97.31    2.63
 -13   3  -2   13.91    0.71
  13  -3   2   14.39    0.92
 -13   3  -1  475.96    8.71
  13  -3   1  475.69    9.25
 -13   3   0    0.65    0.43
  13  -3   0    0.61    0.40
 -13   3   1  102.15    2.07
  13  -3  -1  101.69    2.23
 -13   3   2   34.34    1.01
  13  -3  -2   34.88    1.06
 -13   3   3    8.12    0.58
  13  -3  -3    7.72    0.59
 -13   3   4  213.10    4.86
  13  -3  -4  208.05    4.26
 -13   3   5  980.76   16.41
  13  -3  -5  977.02   16.52
 -13   3   6    0.75    0.46
  13  -3  -6    1.29    0.45
 -13   3   7  629.33   12.95
  13  -3  -7  622.52   10.81
 -13   3   8  105.84    2.29
  13  -3  -8  102.15    2.19
 -13   3   9   11.52    0.65
  13  -3  -9   11.93    0.67
 -13   3  10    3.47    0.50
  13  -3 -10    4.41    0.48
 -13   3  11  384.46    8.00
  13  -3 -11  390.34    7.09
 -13   3  12    0.30    0.50
  13  -3 -12    0.84    0.44
 -13   3  13   80.02    1.97
  13  -3 -13   82.33    1.86
 -13   3  14    0.94    0.57
  13  -3 -14    0.35    0.44
 -13   3  15   92.43    2.11
  13  -3 -15   89.94    2.05
 -13   3  16   66.51    1.72
  13  -3 -16   66.70    1.65
 -13   3  17  263.18    5.05
  13  -3 -17  266.08    4.89
 -13   3  18    0.77    0.93
  13  -3 -18    0.06    0.69
 -13   3  19    7.68    0.96
  13  -3 -19    4.02    0.75
 -13   3  20    0.92    1.91
  13  -3 -20   -0.17    1.71
 -15   3 -12    1.84    1.44
  15  -3  12    0.49    1.31
 -15   3 -11   30.04    1.42
  15  -3  11   28.69    1.36
 -15   3 -10    2.82    0.97
  15  -3  10    4.33    0.90
 -15   3  -9   54.81    1.62
  15  -3   9   51.02    1.65
 -15   3  -8    0.11    0.72
  15  -3   8    0.85    0.75
 -15   3  -7   36.76    1.32
  15  -3   7   38.21    1.32
 -15   3  -6    4.85    0.68
  15  -3   6    5.26    0.67
 -15   3  -5   59.39    1.57
  15  -3   5   58.18    1.60
 -15   3  -4    5.18    0.67
  15  -3   4    6.43    0.68
 -15   3  -3  130.27    3.14
  15  -3   3  135.12    3.04
 -15   3  -2    9.36    0.79
  15  -3   2    8.93    1.06
 -15   3  -1  345.97    6.21
  15  -3   1  324.53    6.14
 -15   3   0    4.00    0.57
  15  -3   0    4.52    0.64
 -15   3   1  103.80    2.26
  15  -3  -1  107.59    2.69
 -15   3   2    5.64    0.55
  15  -3  -2    5.88    0.54
 -15   3   3   37.55    1.21
  15  -3  -3   35.69    1.21
 -15   3   4    4.75    0.53
  15  -3  -4    4.02    0.51
 -15   3   5  563.99   10.37
  15  -3  -5  563.46   10.22
 -15   3   6    1.75    0.54
  15  -3  -6    1.49    0.58
 -15   3   7  187.50    3.86
  15  -3  -7  180.85    3.90
 -15   3   8   32.71    1.10
  15  -3  -8   30.62    1.03
 -15   3   9   67.18    1.62
  15  -3  -9   67.93    2.04
 -15   3  10   18.48    0.83
  15  -3 -10   16.89    0.79
 -15   3  11  178.79    3.62
  15  -3 -11  177.73    3.59
 -15   3  12    4.83    0.66
  15  -3 -12    4.19    0.61
 -15   3  13   10.51    0.87
  15  -3 -13   11.83    0.83
 -15   3  14   38.53    1.27
  15  -3 -14   39.86    1.21
 -15   3  15  107.58    2.43
  15  -3 -15  109.66    2.75
 -15   3  16   43.67    1.51
  15  -3 -16   47.09    1.72
 -15   3  17  166.09    5.15
  15  -3 -17  200.22    4.44
 -15   3  18    2.08    0.96
  15  -3 -18    2.75    0.77
 -15   3  19    2.58    1.76
  15  -3 -19    2.91    1.75
 -17   3 -10    2.81    1.40
  17  -3  10    1.13    1.39
 -17   3  -9   15.67    1.17
  17  -3   9   14.41    1.31
 -17   3  -8    2.30    0.95
  17  -3   8    1.44    1.01
 -17   3  -7   35.61    1.34
  17  -3   7   36.12    1.38
 -17   3  -6    0.66    0.74
  17  -3   6    0.77    0.76
 -17   3  -5   21.81    1.01
  17  -3   5   21.94    1.04
 -17   3  -4    2.06    0.65
  17  -3   4    1.57    0.64
 -17   3  -3   46.43    1.65
  17  -3   3   42.81    1.49
 -17   3  -2    4.09    0.69
  17  -3   2    3.60    0.71
 -17   3  -1   94.43    2.28
  17  -3   1   95.61    2.36
 -17   3   0    3.49    0.60
  17  -3   0    3.01    0.60
 -17   3   1   48.32    1.41
  17  -3  -1   44.81    1.53
 -17   3   2    0.68    0.58
  17  -3  -2    0.64    0.57
 -17   3   3   81.52    1.95
  17  -3  -3   80.20    1.85
 -17   3   4   48.29    1.42
  17  -3  -4   45.58    1.39
 -17   3   5  291.37    6.39
  17  -3  -5  292.59    5.55
 -17   3   6    0.88    0.51
  17  -3  -6    0.38    0.47
 -17   3   7  115.12    2.50
  17  -3  -7  115.69    2.65
 -17   3   8   23.04    0.87
  17  -3  -8   23.29    0.89
 -17   3   9  110.89    2.94
  17  -3  -9  116.71    2.67
 -17   3  10    7.24    0.68
  17  -3 -10    8.37    0.68
 -17   3  11  183.13    3.64
  17  -3 -11  168.81    3.41
 -17   3  12    3.73    0.78
  17  -3 -12    1.73    0.59
 -17   3  13    7.49    0.86
  17  -3 -13    8.68    0.95
 -17   3  14   -0.22    0.72
  17  -3 -14    1.26    0.58
 -17   3  15  122.22    2.94
  17  -3 -15  127.58    2.69
 -17   3  16    6.44    1.23
  17  -3 -16    6.60    0.98
 -17   3  17   90.73    5.28
  17  -3 -17   98.71    3.48
 -17   3  18    5.79    3.61
  17  -3 -18    5.22    1.65
 -17   3  19    3.37    3.35
  17  -3 -19    3.76    1.94
 -19   3  -7    9.56    1.22
  19  -3   7    9.35    1.25
 -19   3  -6   -0.12    1.18
  19  -3   6   -0.25    1.08
 -19   3  -5   30.81    1.34
  19  -3   5   31.67    1.38
 -19   3  -4    0.29    0.78
  19  -3   4    0.72    0.84
 -19   3  -3   30.03    1.27
  19  -3   3   27.73    1.34
 -19   3  -2    0.32    0.84
  19  -3   2    0.07    1.01
 -19   3  -1   30.99    1.22
  19  -3   1   29.96    1.21
 -19   3   0    0.45    0.60
  19  -3   0    0.39    0.64
 -19   3   1   11.71    0.96
  19  -3  -1   11.67    0.92
 -19   3   2   16.10    0.92
  19  -3  -2   17.76    0.85
 -19   3   3   48.73    1.40
  19  -3  -3   48.30    1.41
 -19   3   4   12.03    0.80
  19  -3  -4   12.90    0.79
 -19   3   5  115.32    2.63
  19  -3  -5  113.73    2.54
 -19   3   6    2.48    0.75
  19  -3  -6    1.87    0.60
 -19   3   7   18.93    0.95
  19  -3  -7   21.49    0.96
 -19   3   8    1.68    0.81
  19  -3  -8    1.21    0.64
 -19   3   9   75.18    1.93
  19  -3  -9   78.49    2.31
 -19   3  10    4.03    0.72
  19  -3 -10    2.66    0.61
 -19   3  11   46.08    1.50
  19  -3 -11   44.98    1.38
 -19   3  12    6.92    0.97
  19  -3 -12    6.66    0.80
 -19   3  13   14.83    1.50
  19  -3 -13   18.01    1.29
 -19   3  14    1.93    1.19
  19  -3 -14    1.19    1.03
 -19   3  15   85.43    2.59
  19  -3 -15  109.94    3.48
 -19   3  16    1.05    1.34
  19  -3 -16    0.80    0.86
 -19   3  17   25.75    2.45
  19  -3 -17   28.68    1.78
 -19   3  18    1.47    2.35
  19  -3 -18    0.17    1.39
 -21   3  -4    0.77    1.84
  21  -3   4    0.94    1.44
 -21   3  -3   22.38    1.35
  21  -3   3   24.41    1.37
 -21   3  -2    0.35    0.89
  21  -3   2    0.89    0.98
 -21   3  -1   20.82    1.23
  21  -3   1   20.05    1.40
 -21   3   0    2.07    0.96
  21  -3   0   -0.37    0.93
 -21   3   1   14.77    1.09
  21  -3  -1   13.72    1.06
 -21   3   2    8.97    1.00
  21  -3  -2    9.30    1.18
 -21   3   3   66.02    1.75
  21  -3  -3   62.31    1.51
 -21   3   4   10.12    0.89
  21  -3  -4    8.55    0.85
 -21   3   5   75.16    1.90
  21  -3  -5   76.88    2.17
 -21   3   6    1.91    0.75
  21  -3  -6    1.88    0.69
 -21   3   7   41.82    1.38
  21  -3  -7   41.44    1.61
 -21   3   8    2.17    0.83
  21  -3  -8    2.45    0.80
 -21   3   9   40.44    1.65
  21  -3  -9   37.83    1.57
 -21   3  10   13.27    2.00
  21  -3 -10   10.09    1.17
 -21   3  11   19.32    1.37
  21  -3 -11   18.66    1.27
 -21   3  12    2.69    0.96
  21  -3 -12    0.57    0.80
 -21   3  13   17.66    1.14
  21  -3 -13   20.11    1.11
 -21   3  14    2.62    1.17
  21  -3 -14    2.47    1.04
 -21   3  15   55.01    2.99
  21  -3 -15   62.51    2.66
 -21   3  16    0.56    1.61
  21  -3 -16   -0.43    1.27
 -21   3  17    8.87    2.53
  21  -3 -17   13.36    1.90
 -23   3   2    0.67    0.95
  23  -3  -2    0.01    0.99
 -23   3   3   13.22    1.23
  23  -3  -3   10.70    1.25
 -23   3   4    0.94    0.95
  23  -3  -4   -0.23    0.94
 -23   3   5   25.66    1.54
  23  -3  -5   27.76    1.65
 -23   3   6   -0.44    1.24
  23  -3  -6    0.81    0.91
 -23   3   7   24.14    2.05
  23  -3  -7   21.21    1.77
 -23   3   8    0.26    1.03
  23  -3  -8    1.36    0.90
 -23   3   9   16.76    1.17
  23  -3  -9   16.67    1.17
 -23   3  10    1.81    2.15
  23  -3 -10    1.80    1.58
 -23   3  11   11.97    1.79
  23  -3 -11   13.77    1.50
 -23   3  12    0.69    1.60
  23  -3 -12    0.62    1.40
 -23   3  13   18.48    1.82
  23  -3 -13   22.23    1.69
 -23   3  14    1.75    2.72
  23  -3 -14    5.64    1.63
 -23   3  15   36.28    3.45
  23  -3 -15   43.74    2.36
 -23   3  16   -2.11    3.58
  23  -3 -16    1.36    2.26
  24   4 -13    1.15    1.98
 -24  -4  13    0.60    1.68
  24   4 -12   10.22    1.45
 -24  -4  12    8.87    1.08
  24   4 -11    2.09    1.13
 -24  -4  11    1.11    1.02
  24   4 -10   11.04    1.63
 -24  -4  10   12.04    1.37
  24   4  -9    0.79    2.19
 -24  -4   9   -0.14    1.40
  24   4  -8    4.92    1.92
 -24  -4   8    4.00    1.41
  24   4  -7    0.44    1.86
 -24  -4   7    0.30    1.32
  24   4  -6    2.70    2.19
 -24  -4   6    3.11    1.28
  24   4  -5    0.50    1.66
 -24  -4   5    0.25    1.30
  24   4  -4    0.51    1.40
 -24  -4   4    1.60    1.31
  24   4  -3    0.79    1.28
 -24  -4   3    1.01    1.40
  24   4  -2   15.89    1.91
 -24  -4   2    8.06    1.02
  24   4  -1   -0.73    1.52
 -24  -4   1    0.16    1.09
  24   4   0   13.71    1.94
  22   4 -16    9.94    1.35
 -22  -4  16   14.26    1.64
  22   4 -15   -0.30    1.33
 -22  -4  15   -2.06    1.77
  22   4 -14    4.68    1.82
 -22  -4  14    6.48    1.80
  22   4 -13    0.06    1.94
 -22  -4  13    1.32    1.81
  22   4 -12   43.36    1.84
 -22  -4  12   43.94    1.85
  22   4 -11    0.86    1.24
 -22  -4  11    0.97    1.20
  22   4 -10   14.65    1.01
 -22  -4  10   15.98    1.10
  22   4  -9    2.51    0.86
 -22  -4   9    3.55    0.94
  22   4  -8   21.99    1.03
 -22  -4   8   28.68    1.49
  22   4  -7    0.56    0.82
 -22  -4   7   -0.15    0.85
  22   4  -6   33.13    1.26
 -22  -4   6   34.53    1.31
  22   4  -5    0.30    0.94
 -22  -4   5    1.16    0.97
  22   4  -4   19.64    1.10
 -22  -4   4   20.20    1.36
  22   4  -3    3.64    0.93
 -22  -4   3    2.69    1.04
  22   4  -2   24.54    1.20
 -22  -4   2   25.61    1.28
  22   4  -1    0.59    0.91
 -22  -4   1    0.53    1.01
  22   4   0   20.75    1.29
 -22  -4   0   25.12    1.28
  22   4   1    0.71    1.13
 -22  -4  -1   -0.05    1.03
  22   4   2   10.98    1.04
 -22  -4  -2   11.10    1.12
  22   4   3   -0.21    1.21
 -22  -4  -3   -1.21    1.35
  22   4   4    1.01    1.30
 -22  -4  -4    2.06    1.25
  20   4 -18   36.01    1.73
 -20  -4  18   39.08    1.96
  20   4 -17    4.86    1.95
 -20  -4  17    3.92    1.99
  20   4 -16    2.61    1.51
 -20  -4  16    3.88    1.69
  20   4 -15    3.44    1.50
 -20  -4  15    2.64    1.67
  20   4 -14   29.29    1.34
 -20  -4  14   30.29    1.43
  20   4 -13    1.52    0.86
 -20  -4  13    2.38    1.00
  20   4 -12   94.74    2.12
 -20  -4  12   92.45    2.25
  20   4 -11    1.37    0.72
 -20  -4  11    2.38    1.04
  20   4 -10   36.00    1.26
 -20  -4  10   36.90    1.34
  20   4  -9    3.20    0.82
 -20  -4   9    7.61    1.03
  20   4  -8   28.28    1.21
 -20  -4   8   33.45    1.38
  20   4  -7    1.11    0.65
 -20  -4   7    2.00    0.80
  20   4  -6   36.69    1.33
 -20  -4   6   36.32    1.31
  20   4  -5   14.88    0.93
 -20  -4   5   13.24    0.91
  20   4  -4   44.13    1.39
 -20  -4   4   46.63    1.60
  20   4  -3    1.10    0.96
 -20  -4   3    2.44    0.99
  20   4  -2   72.58    1.96
 -20  -4   2   73.04    1.95
  20   4  -1    5.40    0.88
 -20  -4   1    5.06    0.84
  20   4   0   36.19    1.26
 -20  -4   0   35.17    1.27
  20   4   1   -0.40    0.74
 -20  -4  -1    0.69    0.80
  20   4   2   17.33    1.09
 -20  -4  -2   17.57    1.07
  20   4   3    0.95    0.87
 -20  -4  -3   -0.09    0.87
  20   4   4   15.59    1.13
 -20  -4  -4   17.44    1.17
  20   4   5    0.77    1.57
 -20  -4  -5    1.39    1.14
  20   4   6    9.56    1.20
 -20  -4  -6   14.21    1.39
  20   4   7    0.14    1.11
 -20  -4  -7    0.25    1.35
 -20  -4  -8   10.47    2.00
 -18  -4  19    0.86    0.95
  18   4 -18   66.25    2.43
 -18  -4  18   62.68    2.36
  18   4 -17    1.01    0.96
 -18  -4  17    0.92    1.21
  18   4 -16    7.67    0.87
 -18  -4  16   10.73    1.32
  18   4 -15    9.55    0.86
 -18  -4  15   12.18    1.18
  18   4 -14   65.77    1.81
 -18  -4  14   67.40    1.82
  18   4 -13    2.62    0.64
 -18  -4  13    3.44    0.78
  18   4 -12  187.32    4.00
 -18  -4  12  184.28    3.80
  18   4 -11   27.41    1.12
 -18  -4  11   29.05    1.17
  18   4 -10   86.47    1.94
 -18  -4  10   89.96    2.14
  18   4  -9    7.29    0.75
 -18  -4   9    6.13    0.73
  18   4  -8   94.67    3.37
 -18  -4   8   92.39    3.10
  18   4  -7   13.91    0.74
 -18  -4   7   13.94    0.79
  18   4  -6   14.95    1.04
 -18  -4   6   15.48    0.92
  18   4  -5   10.36    0.70
 -18  -4   5   10.71    0.73
  18   4  -4   10.21    0.82
 -18  -4   4    9.47    0.74
  18   4  -3    6.79    0.72
 -18  -4   3    6.51    0.73
  18   4  -2  145.30    3.03
 -18  -4   2  140.38    3.00
  18   4  -1    0.31    0.64
 -18  -4   1    0.43    0.56
  18   4   0   66.37    1.79
 -18  -4   0   60.67    1.72
  18   4   1    2.81    0.69
 -18  -4  -1    2.01    0.67
  18   4   2    7.67    0.73
 -18  -4  -2    7.00    0.74
  18   4   3   -0.02    0.67
 -18  -4  -3   -0.07    0.65
  18   4   4   26.03    1.15
 -18  -4  -4   27.21    1.18
  18   4   5    0.34    0.88
 -18  -4  -5    0.84    0.88
  18   4   6   30.47    1.33
 -18  -4  -6   33.28    1.38
  18   4   7    0.87    0.92
 -18  -4  -7    0.51    0.97
  18   4   8   12.11    1.30
 -18  -4  -8   16.25    1.38
  18   4   9    0.74    0.99
 -18  -4  -9    0.16    0.91
  18   4  10    2.14    0.97
 -18  -4 -10   -0.20    2.46
  16   4 -20   46.23    1.74
 -16  -4  20   43.54    2.10
  16   4 -19    3.43    0.90
 -16  -4  19    3.32    1.13
  16   4 -18   81.67    2.01
 -16  -4  18   89.91    2.31
  16   4 -17    4.15    0.75
 -16  -4  17    4.35    0.95
  16   4 -16   14.60    0.88
 -16  -4  16   12.95    1.04
  16   4 -15    4.70    0.72
 -16  -4  15    5.49    0.95
  16   4 -14  160.98    3.26
 -16  -4  14  163.13    3.40
  16   4 -13   64.74    1.74
 -16  -4  13   62.90    1.71
  16   4 -12  128.31    2.72
 -16  -4  12  129.19    2.76
  16   4 -11    0.77    0.54
 -16  -4  11    0.79    0.66
  16   4 -10   39.53    1.15
 -16  -4  10   36.82    1.16
  16   4  -9    2.31    0.59
 -16  -4   9    2.47    0.60
  16   4  -8  230.22    4.46
 -16  -4   8  224.05    4.95
  16   4  -7   11.62    0.70
 -16  -4   7   12.65    0.82
  16   4  -6   21.03    0.85
 -16  -4   6   20.76    0.85
  16   4  -5    1.04    0.60
 -16  -4   5    1.03    0.49
  16   4  -4   30.12    1.01
 -16  -4   4   27.83    1.02
  16   4  -3    0.91    0.57
 -16  -4   3    1.14    0.50
  16   4  -2  296.86    5.49
 -16  -4   2  297.12    5.47
  16   4  -1   17.31    0.94
 -16  -4   1   17.23    0.88
  16   4   0  179.65    3.37
 -16  -4   0  177.97    3.51
  16   4   1    4.29    0.66
 -16  -4  -1    4.73    0.71
  16   4   2   70.78    1.74
 -16  -4  -2   66.98    1.76
  16   4   3    7.54    0.76
 -16  -4  -3    7.58    0.77
  16   4   4   27.34    1.10
 -16  -4  -4   26.91    1.08
  16   4   5    0.97    0.71
 -16  -4  -5    0.32    0.74
  16   4   6   32.47    1.35
 -16  -4  -6   35.88    1.30
  16   4   7    2.45    0.83
 -16  -4  -7    4.38    0.89
  16   4   8   41.19    1.40
 -16  -4  -8   41.42    1.57
  16   4   9    0.45    0.91
 -16  -4  -9    2.38    1.12
  16   4  10   13.73    1.16
 -16  -4 -10   13.41    1.28
  16   4  11   -0.33    1.27
 -16  -4 -11    0.99    1.21
  16   4  12    1.78    1.79
 -16  -4 -12    1.06    1.71
  14   4 -21    2.10    1.43
 -14  -4  21    0.11    1.82
  14   4 -20   83.98    1.87
 -14  -4  20   83.35    1.90
  14   4 -19   10.35    0.94
 -14  -4  19   11.90    1.21
  14   4 -18   52.12    1.61
 -14  -4  18   52.21    1.80
  14   4 -17    0.00    0.62
 -14  -4  17    0.56    0.90
  14   4 -16   19.06    0.93
 -14  -4  16   21.09    1.06
  14   4 -15    6.53    0.65
 -14  -4  15    6.53    0.80
  14   4 -14  316.51    5.79
 -14  -4  14  320.08    5.79
  14   4 -13  118.36    2.53
 -14  -4  13  120.20    2.55
  14   4 -12   74.73    1.99
 -14  -4  12   74.63    1.87
  14   4 -11    1.20    0.50
 -14  -4  11    0.23    0.53
  14   4 -10   56.10    1.51
 -14  -4  10   54.44    1.48
  14   4  -9   67.69    1.63
 -14  -4   9   66.08    1.80
  14   4  -8  238.63    5.50
 -14  -4   8  225.11    4.26
  14   4  -7   43.43    1.21
 -14  -4   7   45.06    1.55
  14   4  -6    5.00    0.50
 -14  -4   6    4.69    0.48
  14   4  -5   18.54    0.74
 -14  -4   5   18.32    0.73
  14   4  -4  179.02    3.20
 -14  -4   4  178.43    3.56
  14   4  -3    2.90    0.44
 -14  -4   3    2.65    0.39
  14   4  -2  557.57    9.92
 -14  -4   2  533.83    9.59
  14   4  -1    3.62    0.46
 -14  -4   1    3.63    0.46
  14   4   0  167.92    3.25
 -14  -4   0  160.06    3.66
  14   4   1    3.29    0.60
 -14  -4  -1    3.26    0.60
  14   4   2  248.08    4.64
 -14  -4  -2  241.91    4.51
  14   4   3    5.29    0.61
 -14  -4  -3    4.58    0.63
  14   4   4  121.74    2.57
 -14  -4  -4  115.59    2.45
  14   4   5   -0.15    0.58
 -14  -4  -5    0.67    0.65
  14   4   6   24.35    1.02
 -14  -4  -6   24.43    1.09
  14   4   7    6.20    0.80
 -14  -4  -7    5.72    0.89
  14   4   8   37.43    1.27
 -14  -4  -8   38.51    1.36
  14   4   9   -0.31    0.72
 -14  -4  -9    0.19    0.81
  14   4  10   33.38    1.32
 -14  -4 -10   32.07    1.34
  14   4  11    1.64    0.96
 -14  -4 -11    2.99    1.08
  14   4  12   22.20    1.39
 -14  -4 -12   24.32    1.42
  14   4  13    0.32    1.01
 -14  -4 -13    0.20    1.03
  12   4 -21   -0.39    1.19
 -12  -4  21    1.68    1.57
  12   4 -20  107.64    2.34
 -12  -4  20  109.14    2.61
  12   4 -19   19.33    1.11
 -12  -4  19   19.94    1.22
  12   4 -18   15.32    0.93
 -12  -4  18   18.01    1.13
  12   4 -17    4.66    0.71
 -12  -4  17    4.21    0.83
  12   4 -16   32.86    1.19
 -12  -4  16   34.17    1.27
  12   4 -15   -0.48    0.54
 -12  -4  15    0.12    0.63
  12   4 -14  421.35    7.49
 -12  -4  14  433.14    7.77
  12   4 -13  107.20    2.33
 -12  -4  13  111.95    2.39
  12   4 -12   67.80    1.76
 -12  -4  12   63.36    1.64
  12   4 -11  143.08    3.02
 -12  -4  11  142.90    2.92
  12   4 -10  294.68    5.58
 -12  -4  10  303.89    5.43
  12   4  -9   35.08    1.11
 -12  -4   9   36.00    1.09
  12   4  -8  555.26   11.03
 -12  -4   8  562.61    9.77
  12   4  -7    8.27    0.50
 -12  -4   7    7.99    0.50
  12   4  -6   22.29    0.75
 -12  -4   6   22.43    0.77
  12   4  -5    1.71    0.40
 -12  -4   5    1.07    0.34
  12   4  -4  667.27   12.91
 -12  -4   4  667.62   11.45
  12   4  -3   55.80    1.26
 -12  -4   3   55.96    1.32
  12   4  -2  800.40   13.79
 -12  -4   2  789.84   13.53
  12   4  -1   85.86    2.05
 -12  -4   1   80.93    1.79
  12   4   0  153.84    3.11
 -12  -4   0  148.43    2.92
  12   4   1  112.18    2.35
 -12  -4  -1  107.28    2.64
  12   4   2  222.62    4.07
 -12  -4  -2  214.44    4.52
  12   4   3   68.92    1.64
 -12  -4  -3   64.34    1.65
  12   4   4  228.69    4.22
 -12  -4  -4  222.55    4.38
  12   4   5   14.24    0.65
 -12  -4  -5   12.59    0.73
  12   4   6   50.98    1.37
 -12  -4  -6   45.75    1.30
  12   4   7    4.02    0.57
 -12  -4  -7    5.10    0.63
  12   4   8   48.16    1.39
 -12  -4  -8   42.78    1.32
  12   4   9    2.66    0.56
 -12  -4  -9    3.24    0.67
  12   4  10   25.81    1.20
 -12  -4 -10   22.01    1.10
  12   4  11    1.30    0.75
 -12  -4 -11    1.47    0.77
  12   4  12   37.20    1.41
 -12  -4 -12   34.49    1.54
  12   4  13    1.79    1.20
 -12  -4 -13    1.81    0.98
  12   4  14   32.16    1.67
 -12  -4 -14   32.60    1.65
  10   4 -21    1.68    0.90
 -10  -4  21    1.71    1.17
  10   4 -20  141.20    2.85
 -10  -4  20  143.22    2.98
  10   4 -19   12.92    1.00
 -10  -4  19   13.41    1.12
  10   4 -18    4.09    0.71
 -10  -4  18    3.85    0.81
  10   4 -17   19.99    0.88
 -10  -4  17   20.25    0.97
  10   4 -16   87.45    2.01
 -10  -4  16   85.16    2.02
  10   4 -15   10.40    0.68
 -10  -4  15   11.00    0.79
  10   4 -14  507.15    8.79
 -10  -4  14  495.01    8.61
  10   4 -13   40.84    1.16
 -10  -4  13   40.79    1.17
  10   4 -12  141.64    2.91
 -10  -4  12  139.34    2.82
  10   4 -11  119.08    2.62
 -10  -4  11  114.79    2.39
  10   4 -10  614.10   10.64
 -10  -4  10  611.40   10.39
  10   4  -9    9.32    0.54
 -10  -4   9    9.39    0.56
  10   4  -8  311.60    5.76
 -10  -4   8  309.00    5.43
  10   4  -7  108.43    3.25
 -10  -4   7  109.39    3.16
  10   4  -6   15.85    0.73
 -10  -4   6   16.13    0.59
  10   4  -5  108.44    2.26
 -10  -4   5  106.26    2.78
  10   4  -4 1565.46   25.04
 -10  -4   4 1534.40   24.93
  10   4  -3  765.46   11.54
 -10  -4   3  775.21   12.85
  10   4  -2  934.69   15.20
 -10  -4   2  922.31   15.48
  10   4  -1   11.91    0.49
 -10  -4   1   10.26    0.47
  10   4   0   16.83    0.58
 -10  -4   0   17.18    0.60
  10   4   1    7.44    0.44
 -10  -4  -1    7.45    0.44
  10   4   2  851.86   14.37
 -10  -4  -2  815.61   13.80
  10   4   3   42.19    1.11
 -10  -4  -3   41.44    1.21
  10   4   4  161.00    3.36
 -10  -4  -4  156.55    3.21
  10   4   5    3.93    0.41
 -10  -4  -5    3.58    0.43
  10   4   6  165.37    3.32
 -10  -4  -6  158.70    3.67
  10   4   7   15.56    0.73
 -10  -4  -7   15.16    0.81
  10   4   8  121.47    2.47
 -10  -4  -8  119.74    2.52
  10   4   9    4.75    0.51
 -10  -4  -9    4.90    0.61
  10   4  10   26.01    1.09
 -10  -4 -10   24.00    1.18
  10   4  11    0.81    0.66
 -10  -4 -11    0.87    0.93
  10   4  12   81.45    1.91
 -10  -4 -12   79.70    2.35
  10   4  13    1.91    0.78
 -10  -4 -13    1.58    0.78
  10   4  14   42.30    1.56
 -10  -4 -14   43.25    1.64
  10   4  15    0.69    1.11
 -10  -4 -15   -0.17    1.41
   8   4 -22   28.89    2.34
  -8  -4  22   34.55    3.30
   8   4 -21    0.85    1.03
  -8  -4  21    1.38    1.12
   8   4 -20   90.95    2.27
  -8  -4  20   92.91    2.36
   8   4 -19    4.17    0.74
  -8  -4  19    5.58    1.00
   8   4 -18   18.92    0.96
  -8  -4  18   18.53    1.03
   8   4 -17   31.15    1.06
  -8  -4  17   32.40    1.12
   8   4 -16  158.66    3.11
  -8  -4  16  158.76    3.71
   8   4 -15   34.49    1.09
  -8  -4  15   36.30    1.18
   8   4 -14  362.86    6.44
  -8  -4  14  375.11    6.61
   8   4 -13   51.07    1.36
  -8  -4  13   51.51    1.39
   8   4 -12  247.38    4.57
  -8  -4  12  243.34    4.59
   8   4 -11  147.00    3.01
  -8  -4  11  146.75    3.27
   8   4 -10 1790.24   29.11
  -8  -4  10 1735.27   27.84
   8   4  -9  404.67    7.07
  -8  -4   9  401.19    7.02
   8   4  -8   34.46    0.94
  -8  -4   8   34.43    0.96
   8   4  -7    1.86    0.44
  -8  -4   7    3.42    0.48
   8   4  -6  207.64    3.75
  -8  -4   6  202.47    4.38
   8   4  -5   47.68    1.04
  -8  -4   5   47.96    1.10
   8   4  -4 2745.41   61.46
  -8  -4   4 2835.21   52.20
   8   4  -3   22.16    0.65
  -8  -4   3   23.73    0.63
   8   4  -2  461.71    8.06
  -8  -4   2  459.16    9.18
   8   4  -1   32.35    0.82
  -8  -4   1   29.60    0.79
   8   4   0  378.22    6.68
  -8  -4   0  364.49    6.56
   8   4   1  541.67   10.98
  -8  -4  -1  526.75    8.73
   8   4   2  502.09    8.61
  -8  -4  -2  509.64    8.89
   8   4   3  222.08    3.91
  -8  -4  -3  221.68    4.68
   8   4   4  449.05    7.74
  -8  -4  -4  458.55    7.95
   8   4   5  151.79    2.88
  -8  -4  -5  144.74    2.74
   8   4   6  421.56    8.46
  -8  -4  -6  411.32    7.29
   8   4   7    5.71    0.45
  -8  -4  -7    4.39    0.48
   8   4   8  173.24    4.04
  -8  -4  -8  174.21    3.55
   8   4   9   17.88    0.70
  -8  -4  -9   17.69    0.86
   8   4  10   18.00    0.78
  -8  -4 -10   16.68    0.80
   8   4  11   -0.02    0.53
  -8  -4 -11    0.15    0.50
   8   4  12  102.99    2.38
  -8  -4 -12  101.12    2.24
   8   4  13   -0.38    0.69
  -8  -4 -13   -0.15    0.72
   8   4  14  145.44    2.96
  -8  -4 -14  142.09    3.42
   8   4  15    1.19    0.79
  -8  -4 -15    1.31    0.90
   8   4  16   20.87    1.43
  -8  -4 -16   22.85    1.27
   6   4 -22   24.66    1.78
  -6  -4  22   28.30    1.94
   6   4 -21    0.84    0.94
  -6  -4  21   -0.86    1.00
   6   4 -20   62.96    1.90
  -6  -4  20   63.15    1.90
   6   4 -19    1.71    0.76
  -6  -4  19    2.04    0.83
   6   4 -18   14.33    0.87
  -6  -4  18   14.14    0.85
   6   4 -17    2.91    0.58
  -6  -4  17    2.43    0.62
   6   4 -16  385.98    7.16
  -6  -4  16  383.86    7.07
   6   4 -15  134.91    2.82
  -6  -4  15  129.99    2.65
   6   4 -14  146.25    3.00
  -6  -4  14  148.59    3.07
   6   4 -13    3.12    0.47
  -6  -4  13    2.20    0.49
   6   4 -12  123.95    2.69
  -6  -4  12  118.75    2.39
   6   4 -11   36.34    1.02
  -6  -4  11   34.26    0.95
   6   4 -10 1769.71   28.92
  -6  -4  10 1860.66   29.78
   6   4  -9   21.63    0.70
  -6  -4   9   21.39    0.71
   6   4  -8    5.65    0.45
  -6  -4   8    5.92    0.40
   6   4  -7   49.52    1.29
  -6  -4   7   48.95    1.29
   6   4  -6  101.70    2.27
  -6  -4   6   95.59    2.22
   6   4  -5  411.72    6.99
  -6  -4   5  418.75    7.22
   6   4  -4 1232.32   19.79
  -6  -4   4 1257.17   23.36
   6   4  -3 1187.26   18.87
  -6  -4   3 1204.49   19.73
   6   4  -2 1264.86   23.28
  -6  -4   2 1358.51   32.16
   6   4  -1 1062.16   17.34
  -6  -4   1 1013.27   23.34
   6   4   0 1623.83   25.73
  -6  -4   0 1659.87   27.16
   6   4   1    2.21    0.24
  -6  -4  -1    2.20    0.24
   6   4   2 2286.28   36.06
  -6  -4  -2 2178.29   39.95
   6   4   3   15.11    0.48
  -6  -4  -3   15.26    0.49
   6   4   4   14.38    0.47
  -6  -4  -4   14.86    0.54
   6   4   5    0.36    0.22
  -6  -4  -5    0.27    0.27
   6   4   6  920.82   18.03
  -6  -4  -6  919.18   15.50
   6   4   7   -0.19    0.34
  -6  -4  -7   -0.10    0.35
   6   4   8  447.74    8.01
  -6  -4  -8  442.63    8.89
   6   4   9   85.00    1.85
  -6  -4  -9   86.91    1.97
   6   4  10    1.78    0.36
  -6  -4 -10    2.05    0.45
   6   4  11    3.14    0.39
  -6  -4 -11    3.48    0.49
   6   4  12  134.19    3.26
  -6  -4 -12  132.62    3.35
   6   4  13    1.58    0.51
  -6  -4 -13    0.89    0.44
   6   4  14  110.57    3.03
  -6  -4 -14  107.18    2.28
   6   4  15    2.30    0.50
  -6  -4 -15    2.74    0.88
   6   4  16   87.01    2.89
  -6  -4 -16   83.51    3.16
   6   4  17    4.74    1.17
  -6  -4 -17    2.27    1.69
   4   4 -22   46.50    1.64
  -4  -4  22   45.63    2.53
   4   4 -21    0.51    0.96
  -4  -4  21    0.95    0.98
   4   4 -20   24.83    1.24
  -4  -4  20   24.52    1.16
   4   4 -19    1.91    0.75
  -4  -4  19    1.65    0.74
   4   4 -18   39.31    1.26
  -4  -4  18   39.40    1.35
   4   4 -17    1.31    0.63
  -4  -4  17    1.24    0.68
   4   4 -16  333.59    6.19
  -4  -4  16  339.48    6.16
   4   4 -15  187.68    3.49
  -4  -4  15  180.80    4.07
   4   4 -14  181.22    3.54
  -4  -4  14  180.15    3.57
   4   4 -13    6.04    0.51
  -4  -4  13    5.55    0.54
   4   4 -12  377.42    6.80
  -4  -4  12  381.50    6.73
   4   4 -11  249.71    4.63
  -4  -4  11  247.85    4.85
   4   4 -10  612.89   10.49
  -4  -4  10  600.67   10.53
   4   4  -9  215.90    3.97
  -4  -4   9  216.50    4.21
   4   4  -8    0.77    0.32
  -4  -4   8    0.98    0.36
   4   4  -7  867.56   16.48
  -4  -4   7  865.32   14.20
   4   4  -6  654.18   11.10
  -4  -4   6  660.45   12.76
   4   4  -5  153.86    2.81
  -4  -4   5  159.45    2.92
   4   4  -3    0.93    0.11
  -4  -4   3    1.29    0.17
   4   4  -2    3.49    0.49
  -4  -4   2    2.97    0.50
   4   4  -1   85.94    1.67
  -4  -4   1   86.45    1.66
   4   4   1   61.72    1.46
  -4  -4  -1   62.05    1.33
   4   4   3  698.27   11.56
  -4  -4  -3  707.56   13.73
   4   4   4   84.93    1.76
  -4  -4  -4   85.98    1.85
   4   4   5  476.80    8.18
  -4  -4  -5  482.11    8.37
   4   4   6  532.32    9.13
  -4  -4  -6  544.35   10.78
   4   4   7    3.65    0.25
  -4  -4  -7    4.50    0.33
   4   4   8  214.14    3.90
  -4  -4  -8  221.99    4.09
   4   4   9   34.04    0.90
  -4  -4  -9   34.34    1.12
   4   4  10  162.12    2.97
  -4  -4 -10  163.71    3.58
   4   4  11    0.83    0.22
  -4  -4 -11    0.72    0.31
   4   4  12  336.50    8.81
  -4  -4 -12  336.59    6.41
   4   4  13    6.70    0.97
  -4  -4 -13    6.94    0.97
   4   4  14   86.70    2.79
  -4  -4 -14   95.24    3.01
   4   4  15   11.41    1.02
  -4  -4 -15    8.99    1.17
   4   4  16   53.21    2.06
  -4  -4 -16   51.22    2.19
   4   4  17    0.61    0.91
  -4  -4 -17    1.45    1.23
   4   4  18   43.59    2.04
  -4  -4 -18   38.71    2.15
   2   4 -21    4.71    1.08
  -2  -4  21    5.21    1.12
   2   4 -20   28.75    1.37
  -2  -4  20   25.26    1.33
   2   4 -19    3.19    0.82
  -2  -4  19    2.54    0.79
   2   4 -18   14.08    0.92
  -2  -4  18   15.21    0.94
   2   4 -17    0.84    0.66
  -2  -4  17    0.54    0.59
   2   4 -16  213.84    4.07
  -2  -4  16  216.43    4.35
   2   4 -15   52.79    1.37
  -2  -4  15   50.45    1.41
   2   4 -14  166.21    4.08
  -2  -4  14  162.87    3.51
   2   4 -13   37.66    1.19
  -2  -4  13   39.67    1.23
   2   4 -12  649.35   11.43
  -2  -4  12  639.77   12.35
   2   4 -11    0.72    0.37
  -2  -4  11    0.71    0.36
   2   4 -10 1028.10   17.04
  -2  -4  10 1028.71   17.60
   2   4  -9   70.24    1.52
  -2  -4   9   69.74    1.57
   2   4  -8  109.95    2.26
  -2  -4   8  108.84    2.21
   2   4  -7   44.17    1.11
  -2  -4   7   43.69    1.05
   2   4  -5  309.46    5.45
  -2  -4   5  307.12    5.50
   2   4  -4 2178.30   48.71
  -2  -4   4 2123.47   49.70
   2   4  -3 1380.55   30.90
  -2  -4   3 1370.61   31.13
   2   4  -2  389.59    9.48
  -2  -4   2  401.48   10.10
   2   4  -1  894.26   20.27
  -2  -4   1  889.87   21.50
  -2  -4   0 2626.46   59.67
   2   4   1  383.86    6.50
  -2  -4  -1  386.66    6.65
   2   4   2 1333.37   21.19
  -2  -4  -2 1367.32   22.12
   2   4   3  263.18    4.58
  -2  -4  -3  261.69    4.51
   2   4   4  366.36    6.14
  -2  -4  -4  371.68    6.34
   2   4   5  210.52    3.71
  -2  -4  -5  216.65    4.04
   2   4   6 1242.83   22.59
  -2  -4  -6 1249.70   28.24
   2   4   7    5.92    0.21
  -2  -4  -7    6.23    0.34
   2   4   8   27.57    1.14
  -2  -4  -8   26.67    1.39
   2   4   9    1.26    0.50
  -2  -4  -9    0.88    0.63
   2   4  10  191.02    5.45
  -2  -4 -10  201.93    5.55
   2   4  11   17.73    0.99
  -2  -4 -11   20.10    1.15
   2   4  12  897.82   21.75
  -2  -4 -12  912.29   23.04
   2   4  13   15.47    1.13
  -2  -4 -13   14.04    1.12
   2   4  14  155.79    4.21
  -2  -4 -14  151.28    4.57
   2   4  15    7.53    0.90
  -2  -4 -15    6.60    0.94
   2   4  16   61.77    2.23
  -2  -4 -16   60.30    2.41
   2   4  17   11.43    1.12
  -2  -4 -17    9.16    1.32
   2   4  18   32.18    1.72
  -2  -4 -18   30.84    2.00
   2   4  19    3.61    1.36
  -2  -4 -19    2.74    1.39
   0   4 -21    1.08    1.92
   0  -4  21    0.67    2.62
   0   4 -20   22.11    1.22
   0  -4  20   21.48    1.23
   0   4 -19    0.02    0.92
   0  -4  19   -0.48    0.77
   0   4 -18   27.82    1.27
   0  -4  18   27.88    1.25
   0   4 -17    2.82    0.68
   0  -4  17    1.79    0.68
   0   4 -16   95.51    2.15
   0  -4  16   97.37    2.15
   0   4 -15   10.80    0.76
   0  -4  15   11.57    0.70
   0   4 -14  141.25    3.02
   0  -4  14  138.94    3.18
   0   4 -13   50.65    1.41
   0  -4  13   51.36    1.42
   0   4 -12  993.93   16.67
   0  -4  12  999.31   16.94
   0   4 -11    1.50    0.37
   0  -4  11    1.63    0.40
   0   4 -10  168.47    3.49
   0  -4  10  168.34    3.47
   0   4  -9   34.74    1.10
   0  -4   9   33.64    0.98
   0   4  -8   15.46    0.58
   0  -4   8   15.42    0.59
   0   4  -7  463.22    8.17
   0  -4   7  473.79    8.29
   0   4  -6 2184.39   50.10
   0   4  -5  874.93   14.50
   0  -4   5  848.74   20.28
   0   4  -4 1269.39   20.41
   0  -4   4 1297.75   21.43
   0   4  -3  503.99    9.68
   0  -4   3  522.50   10.29
   0   4  -2  137.69    2.46
   0  -4   2  136.67    2.53
   0   4  -1   66.15    1.31
   0  -4   1   68.25    1.34
   0   4   1   66.20    1.34
   0  -4  -1   67.79    1.55
   0   4   2  134.03    2.54
   0  -4  -2  139.36    2.69
   0   4   3  522.55    8.64
   0  -4  -3  511.62    8.55
   0   4   4 1370.03   25.32
   0  -4  -4 1281.00   23.03
   0   4   5  880.76   16.48
   0  -4  -5  931.48   17.57
   0   4   6 2307.35   51.29
   0  -4  -6 2308.76   52.58
   0   4   7  448.92   11.07
   0  -4  -7  470.83   11.22
   0   4   8   15.09    0.91
   0  -4  -8   15.14    0.87
   0   4   9   35.08    1.27
   0  -4  -9   37.55    1.36
   0   4  10  164.26    4.49
   0  -4 -10  167.91    4.58
   0   4  11    1.55    0.56
   0  -4 -11    1.42    0.60
   0   4  12  996.25   24.29
   0  -4 -12  996.89   24.64
   0   4  13   49.01    1.96
   0  -4 -13   52.99    2.15
   0   4  14  145.33    4.16
   0  -4 -14  144.13    4.24
   0   4  15   11.61    1.09
   0  -4 -15   10.37    1.14
   0   4  16   93.84    2.82
   0  -4 -16   97.83    3.12
   0   4  17    2.98    1.14
   0  -4 -17    2.49    1.33
   0   4  18   28.27    1.60
   0  -4 -18   26.79    1.67
   0   4  19   -0.49    0.92
   0  -4 -19   -0.22    1.31
  -2   4 -20   20.77    1.90
   2  -4  20   22.46    2.25
  -2   4 -19    4.49    1.05
   2  -4  19    3.16    0.89
  -2   4 -18   32.58    1.27
   2  -4  18   31.00    1.23
  -2   4 -17   10.65    0.89
   2  -4  17   10.85    0.95
  -2   4 -16   57.39    1.70
   2  -4  16   56.49    1.64
  -2   4 -15    6.15    0.63
   2  -4  15    7.95    0.65
  -2   4 -14  148.51    3.09
   2  -4  14  148.24    3.26
  -2   4 -13   14.78    0.73
   2  -4  13   14.43    0.72
  -2   4 -12  900.26   14.80
   2  -4  12  875.40   14.98
  -2   4 -11   19.70    0.76
   2  -4  11   19.00    0.82
  -2   4 -10  182.36    3.69
   2  -4  10  188.17    3.55
  -2   4  -9    1.48    0.42
   2  -4   9    1.01    0.39
  -2   4  -8   26.27    0.81
   2  -4   8   25.41    0.82
  -2   4  -7    6.73    0.45
   2  -4   7    6.40    0.54
  -2   4  -6 1195.36   26.97
   2  -4   6 1217.23   20.31
  -2   4  -5  202.58    3.80
   2  -4   5  215.08    4.59
  -2   4  -4  352.50    6.84
   2  -4   4  350.13    6.33
  -2   4  -3  253.58    4.55
   2  -4   3  257.62    4.53
  -2   4  -2 1296.09   20.78
   2  -4   2 1297.77   21.18
  -2   4  -1  366.12    6.30
   2  -4   1  369.01    6.32
  -2   4   0 2541.47   56.61
   2  -4   0 2615.12   58.99
  -2   4   1  857.04   13.88
   2  -4  -1  908.43   15.04
  -2   4   2  384.56    6.50
   2  -4  -2  395.54    6.89
  -2   4   3 1353.10   21.71
   2  -4  -3 1360.57   21.74
  -2   4   4 2335.14   51.87
   2  -4  -4 2408.60   53.67
  -2   4   5  301.90    5.25
   2  -4  -5  315.20    5.45
  -2   4   6 3250.90  101.46
   2  -4  -6 3151.93   99.75
  -2   4   7   48.03    1.71
   2  -4  -7   44.65    1.65
  -2   4   8  109.33    3.08
   2  -4  -8  109.60    3.23
  -2   4   9   68.73    2.22
   2  -4  -9   69.35    2.24
  -2   4  10 1027.39   23.92
   2  -4 -10 1050.04   25.08
  -2   4  11    0.55    0.54
   2  -4 -11    0.13    0.55
  -2   4  12  640.98   21.06
   2  -4 -12  655.28   15.94
  -2   4  13   37.57    1.50
   2  -4 -13   36.74    1.63
  -2   4  14  162.41    4.47
   2  -4 -14  159.71    4.47
  -2   4  15   50.28    1.85
   2  -4 -15   49.21    1.96
  -2   4  16  216.80    5.45
   2  -4 -16  210.95    5.78
  -2   4  17   -0.64    0.90
   2  -4 -17    0.26    0.93
  -2   4  18   16.32    1.19
   2  -4 -18   13.48    1.24
  -2   4  19    1.82    1.12
   2  -4 -19    1.84    1.34
  -2   4  20   29.17    1.63
   2  -4 -20   22.27    1.65
  -4   4 -19    0.22    1.06
   4  -4  19    0.02    0.94
  -4   4 -18   42.26    1.56
   4  -4  18   37.87    1.44
  -4   4 -17    1.17    0.77
   4  -4  17    1.06    0.69
  -4   4 -16   49.39    1.48
   4  -4  16   49.78    1.74
  -4   4 -15    9.61    0.76
   4  -4  15    9.83    0.77
  -4   4 -14   90.54    2.08
   4  -4  14   88.53    2.44
  -4   4 -13    6.46    0.59
   4  -4  13    6.48    0.60
  -4   4 -12  339.87    6.25
   4  -4  12  346.46    6.12
  -4   4 -11    0.81    0.49
   4  -4  11    0.53    0.58
  -4   4 -10  166.21    3.46
   4  -4  10  162.68    3.32
  -4   4  -9   34.46    0.95
   4  -4   9   34.61    0.97
  -4   4  -8  216.27    4.28
   4  -4   8  220.11    4.16
  -4   4  -7    3.58    0.37
   4  -4   7    3.21    0.39
  -4   4  -6  547.04   10.64
   4  -4   6  518.10    9.21
  -4   4  -5  461.28    8.44
   4  -4   5  463.39    9.60
  -4   4  -4   83.12    1.74
   4  -4   4   88.55    1.88
  -4   4  -3  703.43   11.98
   4  -4   3  694.97   11.53
  -4   4  -2 3038.25   67.46
   4  -4   2 2976.07   94.06
  -4   4  -1   62.42    1.35
   4  -4   1   62.89    1.22
  -4   4   1   92.10    1.82
   4  -4  -1   91.94    2.00
  -4   4   2    2.57    0.22
   4  -4  -2    3.09    0.24
  -4   4   3    0.95    0.22
   4  -4  -3    0.99    0.21
  -4   4   5  158.10    2.88
   4  -4  -5  159.04    3.24
  -4   4   6  659.02   11.04
   4  -4  -6  661.92   13.17
  -4   4   7  843.57   13.65
   4  -4  -7  877.65   16.54
  -4   4   8    0.81    0.43
   4  -4  -8    0.91    0.47
  -4   4   9  210.31    5.86
   4  -4  -9  220.55    5.99
  -4   4  10  581.28   14.62
   4  -4 -10  616.89   14.73
  -4   4  11  244.04    6.63
   4  -4 -11  246.10    7.28
  -4   4  12  375.52    9.31
   4  -4 -12  387.14   10.21
  -4   4  13    5.84    0.72
   4  -4 -13    5.24    0.73
  -4   4  14  179.98    4.76
   4  -4 -14  177.94    4.61
  -4   4  15  177.95    4.67
   4  -4 -15  188.56    5.17
  -4   4  16  318.93    8.22
   4  -4 -16  326.21    8.10
  -4   4  17    0.57    0.92
   4  -4 -17    1.51    0.90
  -4   4  18   34.79    1.64
   4  -4 -18   35.56    1.66
  -4   4  19    2.36    1.01
   4  -4 -19    0.27    1.03
  -4   4  20   24.56    1.72
   4  -4 -20   24.78    1.79
  -6   4 -18   16.65    1.32
   6  -4  18   14.81    1.18
  -6   4 -17    4.23    0.98
   6  -4  17    5.02    0.97
  -6   4 -16   80.21    1.99
   6  -4  16   86.19    2.04
  -6   4 -15    2.73    0.75
   6  -4  15    2.82    0.73
  -6   4 -14  112.42    2.57
   6  -4  14  108.47    2.50
  -6   4 -13    1.19    0.77
   6  -4  13    0.87    0.68
  -6   4 -12  131.26    2.73
   6  -4  12  135.23    3.04
  -6   4 -11    3.11    0.60
   6  -4  11    3.46    0.59
  -6   4 -10    2.20    0.58
   6  -4  10    3.01    0.58
  -6   4  -9   86.08    2.19
   6  -4   9   84.56    2.37
  -6   4  -8  458.36    8.11
   6  -4   8  458.51    8.61
  -6   4  -7   -0.20    0.42
   6  -4   7   -0.04    0.39
  -6   4  -6  907.06   16.84
   6  -4   6  927.97   15.53
  -6   4  -5    0.06    0.41
   6  -4   5    0.27    0.41
  -6   4  -4   15.10    0.57
   6  -4   4   15.36    0.64
  -6   4  -3   15.08    0.55
   6  -4   3   13.95    0.62
  -6   4  -2 2223.39   35.69
   6  -4   2 2226.41   35.90
  -6   4  -1    2.63    0.30
   6  -4   1    1.99    0.28
  -6   4   0 1674.72   26.95
   6  -4   0 1651.38   26.87
  -6   4   1 1082.37   18.12
   6  -4  -1 1087.34   18.02
  -6   4   2 1333.81   21.78
   6  -4  -2 1295.93   20.77
  -6   4   3 1237.73   23.31
   6  -4  -3 1225.23   20.15
  -6   4   4 1287.85   20.86
   6  -4  -4 1247.79   20.32
  -6   4   5  419.97    7.16
   6  -4  -5  419.16    7.27
  -6   4   6   97.63    1.92
   6  -4  -6   97.70    2.10
  -6   4   7   48.08    1.10
   6  -4  -7   48.19    1.12
  -6   4   8    4.65    0.33
   6  -4  -8    5.14    0.30
  -6   4   9   23.13    1.14
   6  -4  -9   21.89    0.63
  -6   4  10 1742.16   32.59
   6  -4 -10 1771.61   40.92
  -6   4  11   32.52    1.35
   6  -4 -11   34.57    1.68
  -6   4  12  120.61    3.52
   6  -4 -12  116.76    3.82
  -6   4  13    3.28    0.68
   6  -4 -13    2.29    0.67
  -6   4  14  148.61    4.18
   6  -4 -14  155.03    4.29
  -6   4  15  126.77    3.81
   6  -4 -15  129.95    3.99
  -6   4  16  376.91    9.37
   6  -4 -16  370.89    9.15
  -6   4  17    1.35    0.93
   6  -4 -17    4.05    1.03
  -6   4  18   13.28    1.19
   6  -4 -18   13.10    1.19
  -6   4  19    1.50    0.93
   6  -4 -19    1.46    1.04
  -6   4  20   60.01    2.35
   6  -4 -20   58.90    2.30
  -8   4 -17    0.57    1.08
   8  -4  17    0.50    1.32
  -8   4 -16   24.81    1.28
   8  -4  16   24.36    1.27
  -8   4 -15    0.83    0.89
   8  -4  15    0.29    0.85
  -8   4 -14  145.31    3.00
   8  -4  14  148.25    3.63
  -8   4 -13   -0.23    0.73
   8  -4  13    0.63    0.66
  -8   4 -12  105.10    2.37
   8  -4  12  101.25    2.77
  -8   4 -11    0.17    0.54
   8  -4  11    0.63    0.52
  -8   4 -10   18.20    0.86
   8  -4  10   18.39    0.80
  -8   4  -9   17.24    0.79
   8  -4   9   17.82    0.82
  -8   4  -8  177.79    3.57
   8  -4   8  178.80    3.62
  -8   4  -7    5.49    0.58
   8  -4   7    4.48    0.55
  -8   4  -6  422.05    7.89
   8  -4   6  430.57    7.89
  -8   4  -5  149.27    4.21
   8  -4   5  146.05    4.14
  -8   4  -4  450.95    7.84
   8  -4   4  453.93    9.19
  -8   4  -3  229.01    4.38
   8  -4   3  221.49    5.04
  -8   4  -2  518.38    8.64
   8  -4   2  519.82   10.81
  -8   4  -1  539.97    9.48
   8  -4   1  545.00    9.96
  -8   4   0  373.68    6.52
   8  -4   0  382.46    7.73
  -8   4   1   30.38    0.80
   8  -4  -1   30.29    0.97
  -8   4   2  461.23    7.94
   8  -4  -2  467.25    8.15
  -8   4   3   23.06    0.68
   8  -4  -3   23.08    0.77
  -8   4   4 2795.65   44.11
   8  -4  -4 2835.97   45.18
  -8   4   5   48.25    1.16
   8  -4  -5   47.01    1.14
  -8   4   6  204.23    3.81
   8  -4  -6  203.97    3.84
  -8   4   7    3.40    0.37
   8  -4  -7    3.30    0.36
  -8   4   8   37.06    0.95
   8  -4  -8   35.43    0.97
  -8   4   9  404.40    8.34
   8  -4  -9  386.61    7.13
  -8   4  10 1757.90   33.39
   8  -4 -10 1705.56   28.31
  -8   4  11  149.39    3.23
   8  -4 -11  149.88    3.12
  -8   4  12  238.69    4.55
   8  -4 -12  240.09    4.75
  -8   4  13   48.26    1.45
   8  -4 -13   48.14    1.23
  -8   4  14  358.18    8.99
   8  -4 -14  342.94    9.10
  -8   4  15   33.33    1.49
   8  -4 -15   31.03    1.42
  -8   4  16  153.82    4.16
   8  -4 -16  150.47    4.15
  -8   4  17   29.71    1.63
   8  -4 -17   27.15    1.65
  -8   4  18   19.01    1.62
   8  -4 -18   20.39    1.69
  -8   4  19    4.12    1.41
   8  -4 -19    6.31    1.56
  -8   4  20   77.72    2.91
   8  -4 -20   78.30    2.89
 -10   4 -16   13.19    1.82
  10  -4  16   14.34    1.73
 -10   4 -15    0.94    1.11
  10  -4  15    0.55    0.92
 -10   4 -14   42.49    1.44
  10  -4  14   43.28    1.55
 -10   4 -13    1.45    0.83
  10  -4  13    1.22    0.85
 -10   4 -12   80.34    2.03
  10  -4  12   77.44    1.97
 -10   4 -11    0.50    0.68
  10  -4  11    1.14    0.67
 -10   4 -10   25.82    1.11
  10  -4  10   27.37    1.14
 -10   4  -9    4.96    0.61
  10  -4   9    4.66    0.59
 -10   4  -8  118.91    2.81
  10  -4   8  117.00    2.76
 -10   4  -7   14.51    0.79
  10  -4   7   14.07    0.76
 -10   4  -6  161.09    3.36
  10  -4   6  162.50    3.53
 -10   4  -5    2.69    0.47
  10  -4   5    3.39    0.52
 -10   4  -4  155.54    3.02
  10  -4   4  159.74    4.89
 -10   4  -3   40.70    1.18
  10  -4   3   41.22    1.19
 -10   4  -2  826.20   14.00
  10  -4   2  840.23   14.53
 -10   4  -1    7.61    0.52
  10  -4   1    7.36    0.50
 -10   4   0   16.24    0.65
  10  -4   0   16.43    0.67
 -10   4   1   10.78    0.54
  10  -4  -1   10.69    0.66
 -10   4   2  948.41   16.23
  10  -4  -2  947.29   15.81
 -10   4   3  792.90   13.33
  10  -4  -3  767.82   13.20
 -10   4   4 1565.43   25.42
  10  -4  -4 1547.04   29.10
 -10   4   5  109.22    2.23
  10  -4  -5  109.68    2.37
 -10   4   6   15.60    0.61
  10  -4  -6   16.06    0.61
 -10   4   7  111.66    2.36
  10  -4  -7  105.28    2.25
 -10   4   8  308.26    5.67
  10  -4  -8  305.65    6.98
 -10   4   9    9.58    0.53
  10  -4  -9    8.55    0.48
 -10   4  10  620.53   12.21
  10  -4 -10  616.71   11.04
 -10   4  11  120.04    2.66
  10  -4 -11  114.62    2.27
 -10   4  12  142.58    3.48
  10  -4 -12  138.89    2.90
 -10   4  13   41.56    1.28
  10  -4 -13   41.31    1.10
 -10   4  14  479.19    8.31
  10  -4 -14  497.13    8.53
 -10   4  15    8.92    0.64
  10  -4 -15    9.07    0.55
 -10   4  16   77.75    1.91
  10  -4 -16   81.01    1.77
 -10   4  17   18.69    1.33
  10  -4 -17   19.08    1.44
 -10   4  18    3.81    0.95
  10  -4 -18    4.51    1.03
 -10   4  19   12.72    1.27
  10  -4 -19   13.54    1.28
 -12   4 -14   34.91    1.37
  12  -4  14   34.14    1.48
 -12   4 -13    1.90    0.87
  12  -4  13    0.95    0.89
 -12   4 -12   35.33    1.41
  12  -4  12   35.00    1.38
 -12   4 -11    1.09    0.75
  12  -4  11    1.85    0.86
 -12   4 -10   23.81    1.02
  12  -4  10   24.95    1.03
 -12   4  -9    3.23    0.68
  12  -4   9    3.25    0.62
 -12   4  -8   47.42    1.39
  12  -4   8   46.53    1.54
 -12   4  -7    4.82    0.62
  12  -4   7    3.94    0.62
 -12   4  -6   45.85    1.41
  12  -4   6   46.84    1.60
 -12   4  -5   12.93    0.85
  12  -4   5   11.66    0.74
 -12   4  -4  228.42    5.30
  12  -4   4  230.07    5.44
 -12   4  -3   67.82    1.95
  12  -4   3   69.00    2.00
 -12   4  -2  219.22    4.34
  12  -4   2  213.08    4.43
 -12   4  -1  108.23    2.36
  12  -4   1  111.26    2.62
 -12   4   0  151.36    2.96
  12  -4   0  149.59    2.81
 -12   4   1   82.41    1.77
  12  -4  -1   78.59    1.96
 -12   4   2  796.71   13.63
  12  -4  -2  795.10   13.96
 -12   4   3   58.44    1.44
  12  -4  -3   56.42    1.56
 -12   4   4  680.05   11.52
  12  -4  -4  667.34   11.60
 -12   4   5    1.54    0.44
  12  -4  -5    1.13    0.41
 -12   4   6   22.57    0.92
  12  -4  -6   22.83    0.83
 -12   4   7    9.49    0.56
  12  -4  -7    8.38    0.56
 -12   4   8  549.09   11.05
  12  -4  -8  554.83    9.79
 -12   4   9   35.93    1.06
  12  -4  -9   34.04    1.00
 -12   4  10  299.30    5.43
  12  -4 -10  289.84    5.66
 -12   4  11  138.37    3.34
  12  -4 -11  140.04    3.03
 -12   4  12   65.54    1.93
  12  -4 -12   65.67    1.64
 -12   4  13  112.40    2.79
  12  -4 -13  108.15    2.42
 -12   4  14  427.13    8.48
  12  -4 -14  420.14    7.48
 -12   4  15   -0.04    0.70
  12  -4 -15    0.28    0.41
 -12   4  16   31.97    1.33
  12  -4 -16   31.97    1.16
 -12   4  17    3.94    0.90
  12  -4 -17    4.13    0.60
 -12   4  18   14.87    1.43
  12  -4 -18   13.27    0.76
 -12   4  19   15.59    1.64
  12  -4 -19   18.34    1.67
 -14   4 -12   24.96    1.27
  14  -4  12   24.50    1.32
 -14   4 -11    2.48    1.03
  14  -4  11    1.53    0.95
 -14   4 -10   33.55    1.33
  14  -4  10   34.57    1.42
 -14   4  -9    1.03    0.81
  14  -4   9    0.23    0.70
 -14   4  -8   36.98    1.25
  14  -4   8   36.12    1.26
 -14   4  -7    6.38    0.69
  14  -4   7    6.87    0.71
 -14   4  -6   26.26    1.13
  14  -4   6   24.04    1.10
 -14   4  -5    0.72    0.66
  14  -4   5    0.52    0.60
 -14   4  -4  118.69    3.50
  14  -4   4  115.80    2.98
 -14   4  -3    4.69    0.58
  14  -4   3    5.04    0.57
 -14   4  -2  242.07    4.74
  14  -4   2  243.81    5.31
 -14   4  -1    3.67    0.52
  14  -4   1    3.80    0.55
 -14   4   0  162.52    3.30
  14  -4   0  162.19    3.54
 -14   4   1    3.35    0.54
  14  -4  -1    3.60    0.52
 -14   4   2  550.76    9.63
  14  -4  -2  550.51   10.52
 -14   4   3    3.19    0.48
  14  -4  -3    2.68    0.47
 -14   4   4  184.54    3.74
  14  -4  -4  172.50    3.86
 -14   4   5   18.91    0.78
  14  -4  -5   18.13    0.80
 -14   4   6    4.91    0.62
  14  -4  -6    4.77    0.58
 -14   4   7   45.37    1.22
  14  -4  -7   43.79    1.20
 -14   4   8  230.48    4.44
  14  -4  -8  231.93    5.34
 -14   4   9   67.96    1.61
  14  -4  -9   66.20    1.65
 -14   4  10   54.45    1.42
  14  -4 -10   53.79    1.47
 -14   4  11    1.24    0.54
  14  -4 -11    1.19    0.50
 -14   4  12   78.60    1.90
  14  -4 -12   74.40    1.80
 -14   4  13  115.39    2.49
  14  -4 -13  113.84    2.70
 -14   4  14  314.55    5.56
  14  -4 -14  317.33    5.62
 -14   4  15    5.44    0.76
  14  -4 -15    5.63    0.65
 -14   4  16   18.46    1.12
  14  -4 -16   18.93    0.90
 -14   4  17    0.57    0.89
  14  -4 -17   -0.20    0.70
 -14   4  18   51.27    1.50
  14  -4 -18   50.78    1.42
 -16   4 -10   11.21    1.19
  16  -4  10   11.09    1.12
 -16   4  -9    1.76    1.03
  16  -4   9    1.58    0.98
 -16   4  -8   41.42    1.43
  16  -4   8   40.69    1.49
 -16   4  -7    3.73    0.80
  16  -4   7    2.21    0.79
 -16   4  -6   34.51    1.21
  16  -4   6   34.98    1.22
 -16   4  -5    0.89    0.69
  16  -4   5    0.86    0.74
 -16   4  -4   30.96    1.80
  16  -4   4   29.30    1.44
 -16   4  -3    7.48    0.70
  16  -4   3    7.44    0.71
 -16   4  -2   68.48    1.76
  16  -4   2   72.20    1.89
 -16   4  -1    4.97    0.67
  16  -4   1    5.13    0.72
 -16   4   0  180.92    3.53
  16  -4   0  179.38    4.28
 -16   4   1   18.13    0.80
  16  -4  -1   18.40    0.82
 -16   4   2  298.95    6.39
  16  -4  -2  294.43    6.11
 -16   4   3    1.72    0.58
  16  -4  -3    0.73    0.52
 -16   4   4   29.06    1.03
  16  -4  -4   30.48    1.09
 -16   4   5    1.26    0.51
  16  -4  -5    1.25    0.48
 -16   4   6   22.21    0.88
  16  -4  -6   20.87    0.86
 -16   4   7   11.78    0.77
  16  -4  -7   11.30    0.72
 -16   4   8  235.27    4.50
  16  -4  -8  223.82    4.60
 -16   4   9    2.83    0.61
  16  -4  -9    1.95    0.54
 -16   4  10   37.44    1.26
  16  -4 -10   37.58    1.17
 -16   4  11    0.60    0.70
  16  -4 -11    0.57    0.65
 -16   4  12  124.28    2.68
  16  -4 -12  127.79    2.72
 -16   4  13   61.61    1.67
  16  -4 -13   64.44    1.70
 -16   4  14  159.68    3.22
  16  -4 -14  160.49    3.22
 -16   4  15    5.26    0.84
  16  -4 -15    5.15    0.74
 -16   4  16   13.09    1.28
  16  -4 -16   12.01    0.95
 -16   4  17    3.61    1.10
  16  -4 -17    3.69    0.82
  16  -4 -18   87.98    3.04
 -18   4  -8   11.88    2.33
  18  -4   8   11.91    2.10
 -18   4  -7    0.41    1.08
  18  -4   7    1.03    1.01
 -18   4  -6   28.90    1.24
  18  -4   6   27.64    1.26
 -18   4  -5    0.36    0.83
  18  -4   5   -0.09    0.99
 -18   4  -4   24.23    1.16
  18  -4   4   25.52    1.16
 -18   4  -3   -0.23    0.68
  18  -4   3   -0.57    0.69
 -18   4  -2    7.88    0.81
  18  -4   2    7.30    0.83
 -18   4  -1    1.98    0.86
  18  -4   1    2.69    0.87
 -18   4   0   63.00    1.79
  18  -4   0   61.64    1.76
 -18   4   1    0.92    0.66
  18  -4  -1    0.02    0.60
 -18   4   2  144.78    3.15
  18  -4  -2  139.39    2.58
 -18   4   3    6.91    0.78
  18  -4  -3    6.23    0.72
 -18   4   4   10.27    0.93
  18  -4  -4   10.06    0.80
 -18   4   5   11.10    0.77
  18  -4  -5    9.59    0.74
 -18   4   6   16.09    0.88
  18  -4  -6   14.33    0.81
 -18   4   7   14.67    0.82
  18  -4  -7   13.93    0.77
 -18   4   8   92.54    2.15
  18  -4  -8   87.83    2.03
 -18   4   9    6.40    0.75
  18  -4  -9    6.21    0.73
 -18   4  10   89.36    2.17
  18  -4 -10   87.74    1.98
 -18   4  11   26.82    1.11
  18  -4 -11   28.29    1.17
 -18   4  12  179.62    3.52
  18  -4 -12  173.45    3.51
 -18   4  13    3.77    0.91
  18  -4 -13    2.13    0.83
 -18   4  14   63.68    1.96
  18  -4 -14   58.79    1.61
 -18   4  15   10.78    1.13
  18  -4 -15   10.05    0.91
 -18   4  16    7.07    1.03
  18  -4 -16    8.29    0.88
 -18   4  17   -0.84    1.86
  18  -4 -17   -0.31    1.23
 -20   4  -4   14.51    1.21
  20  -4   4   13.28    1.26
 -20   4  -3   -0.10    0.89
  20  -4   3    0.31    0.96
 -20   4  -2   16.75    1.24
  20  -4   2   13.72    1.32
 -20   4  -1    0.58    0.77
  20  -4   1   -0.06    0.86
 -20   4   0   34.30    1.24
  20  -4   0   33.38    1.30
 -20   4   1    5.81    0.85
  20  -4  -1    4.93    0.90
 -20   4   2   72.09    1.84
  20  -4  -2   70.23    1.84
 -20   4   3    2.58    0.71
  20  -4  -3    2.79    0.75
 -20   4   4   47.61    1.38
  20  -4  -4   46.95    1.46
 -20   4   5   13.48    0.95
  20  -4  -5   14.03    0.97
 -20   4   6   37.40    1.27
  20  -4  -6   35.60    1.26
 -20   4   7    1.85    0.79
  20  -4  -7    1.53    0.74
 -20   4   8   28.69    1.13
  20  -4  -8   29.73    1.14
 -20   4   9    5.32    0.81
  20  -4  -9    6.27    0.76
 -20   4  10   35.08    1.39
  20  -4 -10   33.88    1.24
 -20   4  11    1.94    0.88
  20  -4 -11    0.82    0.85
 -20   4  12   90.50    2.24
  20  -4 -12   89.31    2.38
 -20   4  13    1.29    0.87
  20  -4 -13    2.08    0.76
 -20   4  14   23.33    1.27
  20  -4 -14   22.59    1.17
 -20   4  15    2.50    1.85
  20  -4 -15    2.84    1.20
 -20   4  16    3.23    2.09
  20  -4 -16    3.69    1.06
 -22   4   0   20.96    1.11
  22  -4   0   19.03    1.27
 -22   4   1   -0.31    0.85
  22  -4  -1   -1.09    0.97
 -22   4   2   24.98    1.22
  22  -4  -2   22.87    1.30
 -22   4   3    3.90    0.90
  22  -4  -3    4.13    0.90
 -22   4   4   21.60    1.20
  22  -4  -4   18.52    1.24
 -22   4   5    0.23    0.83
  22  -4  -5    1.31    0.82
 -22   4   6   33.08    1.35
  22  -4  -6   32.55    1.34
 -22   4   7    0.35    0.82
  22  -4  -7    0.23    0.85
 -22   4   8   24.37    1.25
  22  -4  -8   26.01    1.21
 -22   4   9    2.47    1.10
  22  -4  -9    2.49    1.03
 -22   4  10   15.38    1.10
  22  -4 -10   15.16    1.07
 -22   4  11    0.59    1.41
  22  -4 -11    1.68    1.30
 -22   4  12   37.35    1.92
  22  -4 -12   39.88    1.70
 -22   4  13   -1.95    2.30
  22  -4 -13    0.22    1.22
 -22   4  14    5.24    3.42
  22  -4 -14    5.39    2.77
 -22   4  15    0.59    2.68
  22  -4 -15    0.57    1.86
  23   5 -13    1.93    1.80
 -23  -5  13    8.87    1.13
  23   5 -12   -2.42    3.57
 -23  -5  12    0.61    1.72
  23   5 -11    6.37    2.90
 -23  -5  11    6.35    1.72
  23   5 -10    1.09    1.65
 -23  -5  10    0.73    1.39
  23   5  -9   10.62    2.59
 -23  -5   9   13.03    1.83
  23   5  -8    1.59    3.29
 -23  -5   8    4.21    1.59
  23   5  -7   11.57    1.85
 -23  -5   7   17.19    1.74
  23   5  -6    1.85    1.64
 -23  -5   6    0.20    1.49
  23   5  -5    5.00    1.87
 -23  -5   5    9.26    1.63
  23   5  -4    1.21    2.22
 -23  -5   4    2.48    1.81
  23   5  -3   10.56    2.75
 -23  -5   3   13.54    2.20
  23   5  -2    0.75    2.64
 -23  -5   2   -0.44    1.35
  23   5  -1   12.57    2.27
 -23  -5   1    8.63    1.27
  23   5   0   -0.49    2.30
 -23  -5   0    0.78    1.41
  23   5   1    8.00    1.74
 -23  -5  -1   12.51    1.17
  23   5   2   -0.42    1.86
 -23  -5  -2    1.00    3.09
  21   5 -16    0.88    1.64
 -21  -5  16    0.35    1.69
  21   5 -15   19.44    1.58
 -21  -5  15   24.49    1.52
  21   5 -14    9.76    1.89
 -21  -5  14    8.34    1.95
  21   5 -13   17.85    1.83
 -21  -5  13   19.95    1.78
  21   5 -12    1.51    1.33
 -21  -5  12    2.72    1.47
  21   5 -11   12.32    1.55
 -21  -5  11   10.57    1.58
  21   5 -10    0.42    1.07
 -21  -5  10   -0.28    0.99
  21   5  -9   50.27    1.35
 -21  -5   9   49.27    1.67
  21   5  -8   10.33    1.07
 -21  -5   8   11.38    1.10
  21   5  -7   29.14    1.32
 -21  -5   7   29.39    1.29
  21   5  -6    0.00    0.83
 -21  -5   6    1.04    0.83
  21   5  -5   49.25    1.54
 -21  -5   5   49.56    1.66
  21   5  -4    0.26    0.85
 -21  -5   4    0.41    1.01
  21   5  -3   37.22    1.46
 -21  -5   3   37.27    1.57
  21   5  -2   -0.36    0.80
 -21  -5   2   -0.14    0.94
  21   5  -1   16.98    1.19
 -21  -5   1   17.74    1.28
  21   5   0    1.23    0.93
 -21  -5   0    2.08    0.98
  21   5   1   15.96    1.08
 -21  -5  -1   16.91    1.20
  21   5   2    2.25    1.14
 -21  -5  -2    2.16    1.09
  21   5   3   12.03    1.36
 -21  -5  -3   13.40    1.26
  21   5   4    0.00    1.07
 -21  -5  -4    0.34    1.22
  21   5   5    6.63    1.27
 -21  -5  -5    6.90    1.46
  19   5 -18    1.38    2.20
 -19  -5  18    0.29    0.82
  19   5 -17    9.07    1.85
 -19  -5  17    6.95    1.92
  19   5 -16    0.70    1.77
 -19  -5  16    1.00    1.72
  19   5 -15   73.93    4.42
 -19  -5  15   84.45    2.99
  19   5 -14    5.39    0.91
 -19  -5  14    6.36    1.17
  19   5 -13   25.60    1.17
 -19  -5  13   27.51    1.30
  19   5 -12    5.68    0.81
 -19  -5  12    7.41    1.10
  19   5 -11   94.55    2.27
 -19  -5  11   93.63    2.36
  19   5 -10    8.54    0.83
 -19  -5  10    8.08    0.90
  19   5  -9   77.27    1.93
 -19  -5   9   80.13    2.20
  19   5  -8   11.61    0.97
 -19  -5   8   10.81    0.93
  19   5  -7   20.79    1.08
 -19  -5   7   22.81    1.11
  19   5  -6    0.48    0.74
 -19  -5   6    0.32    0.71
  19   5  -5   43.09    1.48
 -19  -5   5   40.42    1.68
  19   5  -4    0.48    0.67
 -19  -5   4    0.47    0.74
  19   5  -3   46.23    1.43
 -19  -5   3   48.29    1.47
  19   5  -2    0.39    0.68
 -19  -5   2    0.28    0.70
  19   5  -1   25.02    1.20
 -19  -5   1   27.10    1.63
  19   5   0    0.00    0.89
 -19  -5   0   -0.63    1.05
  19   5   1   28.59    1.18
 -19  -5  -1   30.68    1.30
  19   5   2    4.52    0.88
 -19  -5  -2    4.57    0.91
  19   5   3   21.65    1.08
 -19  -5  -3   22.67    1.18
  19   5   4    0.13    0.86
 -19  -5  -4   -0.08    0.92
  19   5   5   17.34    1.21
 -19  -5  -5   18.04    1.26
  19   5   6    0.73    1.10
 -19  -5  -6    1.01    1.21
  19   5   7    5.54    1.24
 -19  -5  -7    7.89    1.50
  19   5   8    0.66    1.21
 -19  -5  -8    0.78    2.37
  17   5 -19    4.53    1.88
 -17  -5  19    7.21    2.70
  17   5 -18    2.86    1.42
 -17  -5  18    3.98    1.75
  17   5 -17   53.52    2.39
 -17  -5  17   53.42    2.69
  17   5 -16    7.70    0.89
 -17  -5  16    5.76    1.10
  17   5 -15   75.83    1.95
 -17  -5  15   73.76    2.06
  17   5 -14    0.32    0.79
 -17  -5  14   -0.40    0.99
  17   5 -13   40.30    1.37
 -17  -5  13   37.56    1.49
  17   5 -12    6.28    0.72
 -17  -5  12    4.17    0.77
  17   5 -11  169.69    3.40
 -17  -5  11  166.41    3.39
  17   5 -10   49.40    1.68
 -17  -5  10   52.06    1.52
  17   5  -9  129.13    2.85
 -17  -5   9  127.62    2.93
  17   5  -8   37.83    1.22
 -17  -5   8   37.84    1.24
  17   5  -7   11.98    0.90
 -17  -5   7   12.09    0.88
  17   5  -6   18.76    0.93
 -17  -5   6   18.74    0.93
  17   5  -5   50.14    1.67
 -17  -5   5   49.57    1.59
  17   5  -4    2.55    0.56
 -17  -5   4    2.80    0.54
  17   5  -3   36.91    1.16
 -17  -5   3   36.23    1.15
  17   5  -2    0.35    0.66
 -17  -5   2   -0.09    0.63
  17   5  -1   43.34    1.40
 -17  -5   1   39.54    1.24
  17   5   0    0.03    0.61
 -17  -5   0   -0.11    0.63
  17   5   1   69.65    1.82
 -17  -5  -1   66.82    1.77
  17   5   2    0.18    0.77
 -17  -5  -2    0.78    0.70
  17   5   3   31.42    1.15
 -17  -5  -3   30.09    1.27
  17   5   4   -0.10    0.69
 -17  -5  -4   -0.20    0.76
  17   5   5   25.91    1.23
 -17  -5  -5   27.32    1.24
  17   5   6    1.57    1.07
 -17  -5  -6    1.12    1.07
  17   5   7   26.59    1.50
 -17  -5  -7   27.07    1.39
  17   5   8    0.90    1.36
 -17  -5  -8    1.03    1.24
  17   5   9    7.83    1.32
 -17  -5  -9    5.69    1.77
  17   5  10   -0.59    0.91
 -17  -5 -10    0.19    1.09
  15   5 -20   -0.40    1.79
 -15  -5  20   -0.95    2.88
  15   5 -19    9.15    1.63
 -15  -5  19   12.41    1.98
  15   5 -18    1.23    0.84
 -15  -5  18    1.32    1.24
  15   5 -17  127.11    2.66
 -15  -5  17  131.33    2.93
  15   5 -16   36.28    1.31
 -15  -5  16   37.49    1.53
  15   5 -15  110.44    2.50
 -15  -5  15  117.47    2.63
  15   5 -14   -0.09    0.67
 -15  -5  14   -0.26    0.86
  15   5 -13   11.26    0.84
 -15  -5  13   12.25    0.90
  15   5 -12   21.80    0.98
 -15  -5  12   22.18    1.24
  15   5 -11  180.17    3.90
 -15  -5  11  177.04    3.50
  15   5 -10  181.33    3.62
 -15  -5  10  171.99    3.46
  15   5  -9   57.14    2.12
 -15  -5   9   56.71    1.75
  15   5  -8    7.01    0.63
 -15  -5   8    6.99    0.65
  15   5  -7   20.21    0.83
 -15  -5   7   20.31    0.82
  15   5  -6   12.48    0.80
 -15  -5   6   13.04    0.73
  15   5  -5  141.46    3.13
 -15  -5   5  141.46    3.22
  15   5  -4    4.03    0.50
 -15  -5   4    3.96    0.50
  15   5  -3   64.52    1.63
 -15  -5   3   61.46    1.61
  15   5  -2    0.11    0.48
 -15  -5   2    0.06    0.44
  15   5  -1  186.59    3.60
 -15  -5   1  188.96    3.85
  15   5   0   11.17    0.82
 -15  -5   0    9.90    0.72
  15   5   1  248.09    4.78
 -15  -5  -1  246.95    4.61
  15   5   2   24.07    1.08
 -15  -5  -2   21.20    0.96
  15   5   3   55.70    1.49
 -15  -5  -3   53.38    1.54
  15   5   4    6.19    0.69
 -15  -5  -4    6.78    0.74
  15   5   5   30.92    1.33
 -15  -5  -5   29.08    1.18
  15   5   6    0.88    0.88
 -15  -5  -6    0.62    0.81
  15   5   7   26.98    1.09
 -15  -5  -7   31.57    1.23
  15   5   8    9.56    0.93
 -15  -5  -8   10.41    1.07
  15   5   9   26.84    1.23
 -15  -5  -9   33.58    1.40
  15   5  10   -0.36    1.13
 -15  -5 -10   -0.34    1.29
  15   5  11   12.15    1.41
 -15  -5 -11   10.84    1.47
  13   5 -21   19.62    2.73
 -13  -5  21   24.76    2.28
  13   5 -20    0.57    1.31
 -13  -5  20    0.98    2.26
  13   5 -19    4.76    0.91
 -13  -5  19    5.41    1.30
  13   5 -18    0.59    0.78
 -13  -5  18    1.39    1.05
  13   5 -17  135.15    2.72
 -13  -5  17  139.97    3.03
  13   5 -16   64.76    1.68
 -13  -5  16   66.38    1.87
  13   5 -15   53.51    1.47
 -13  -5  15   58.31    1.67
  13   5 -14   21.09    1.13
 -13  -5  14   22.10    1.02
  13   5 -13   49.34    1.42
 -13  -5  13   47.92    1.42
  13   5 -12    2.84    0.54
 -13  -5  12    2.96    0.70
  13   5 -11  281.91    5.03
 -13  -5  11  290.06    5.09
  13   5 -10  131.27    2.80
 -13  -5  10  125.19    2.70
  13   5  -9   33.37    1.21
 -13  -5   9   33.75    1.24
  13   5  -8    0.42    0.40
 -13  -5   8    0.41    0.39
  13   5  -7  169.03    3.19
 -13  -5   7  167.05    3.32
  13   5  -6   26.93    0.89
 -13  -5   6   28.06    0.95
  13   5  -5  437.15    7.05
 -13  -5   5  419.02    7.86
  13   5  -4    5.55    0.46
 -13  -5   4    5.39    0.45
  13   5  -3   52.02    1.55
 -13  -5   3   51.68    1.39
  13   5  -2  102.58    2.28
 -13  -5   2   99.78    2.31
  13   5  -1  294.66    5.71
 -13  -5   1  286.80    5.25
  13   5   0   50.69    1.40
 -13  -5   0   51.16    1.29
  13   5   1  452.38    7.88
 -13  -5  -1  442.14    7.91
  13   5   2   47.20    1.20
 -13  -5  -2   44.92    1.21
  13   5   3  113.34    2.39
 -13  -5  -3  112.01    2.41
  13   5   4    1.36    0.54
 -13  -5  -4    1.61    0.58
  13   5   5   47.66    1.48
 -13  -5  -5   46.79    1.39
  13   5   6    1.19    1.27
 -13  -5  -6    0.79    0.81
  13   5   7   18.78    1.05
 -13  -5  -7   18.44    0.99
  13   5   8    1.08    0.76
 -13  -5  -8    0.69    0.75
  13   5   9   30.75    1.35
 -13  -5  -9   30.37    1.20
  13   5  10    0.18    0.97
 -13  -5 -10   -0.45    1.00
  13   5  11   49.22    1.72
 -13  -5 -11   48.12    1.61
  13   5  12    2.07    0.93
 -13  -5 -12    1.59    1.05
  13   5  13   13.83    1.84
 -13  -5 -13   16.10    2.19
  11   5 -21   16.77    1.53
 -11  -5  21   20.41    2.21
  11   5 -20    2.09    0.94
 -11  -5  20    1.35    1.17
  11   5 -19   17.94    1.20
 -11  -5  19   20.64    1.37
  11   5 -18    0.87    0.75
 -11  -5  18    1.56    1.04
  11   5 -17  114.45    2.44
 -11  -5  17  116.52    2.51
  11   5 -16   35.96    1.24
 -11  -5  16   36.90    1.30
  11   5 -15   14.31    0.80
 -11  -5  15   15.07    0.84
  11   5 -14   64.48    1.66
 -11  -5  14   66.55    1.69
  11   5 -13  168.15    3.46
 -11  -5  13  175.94    3.74
  11   5 -12   -0.15    0.55
 -11  -5  12    0.39    0.59
  11   5 -11  544.91    9.60
 -11  -5  11  539.26    9.24
  11   5 -10  227.97    4.37
 -11  -5  10  231.24    4.88
  11   5  -9   26.82    1.17
 -11  -5   9   28.29    0.87
  11   5  -8   88.34    2.11
 -11  -5   8   89.68    2.14
  11   5  -7  594.14   10.64
 -11  -5   7  604.71   11.83
  11   5  -6   32.67    1.03
 -11  -5   6   33.02    1.03
  11   5  -5  767.98   12.98
 -11  -5   5  760.48   13.31
  11   5  -4    0.11    0.35
 -11  -5   4    0.04    0.31
  11   5  -3  106.52    2.23
 -11  -5   3  104.76    2.21
  11   5  -2   15.38    0.63
 -11  -5   2   14.25    0.67
  11   5  -1  377.42    6.78
 -11  -5   1  377.59    7.80
  11   5   0   30.12    0.84
 -11  -5   0   26.97    0.80
  11   5   1  214.13    3.86
 -11  -5  -1  212.65    3.87
  11   5   2   53.86    1.41
 -11  -5  -2   53.65    1.36
  11   5   3  131.58    2.68
 -11  -5  -3  131.79    2.76
  11   5   4   36.56    1.03
 -11  -5  -4   35.36    1.09
  11   5   5  169.28    3.93
 -11  -5  -5  167.67    3.35
  11   5   6   18.28    0.80
 -11  -5  -6   17.59    0.94
  11   5   7   25.12    0.94
 -11  -5  -7   24.37    0.96
  11   5   8    1.38    0.54
 -11  -5  -8    1.61    0.59
  11   5   9   37.72    1.13
 -11  -5  -9   34.25    1.21
  11   5  10    3.81    0.63
 -11  -5 -10    3.57    0.70
  11   5  11   60.68    1.69
 -11  -5 -11   58.66    2.07
  11   5  12    0.33    0.80
 -11  -5 -12    0.81    0.92
  11   5  13   38.87    1.51
 -11  -5 -13   35.97    1.62
  11   5  14    1.01    1.16
 -11  -5 -14    0.65    1.84
   9   5 -21    9.61    1.66
  -9  -5  21   13.35    1.65
   9   5 -20    4.51    0.87
  -9  -5  20    4.53    1.06
   9   5 -19   37.28    1.34
  -9  -5  19   38.44    1.49
   9   5 -18    6.53    0.91
  -9  -5  18    6.67    1.10
   9   5 -17  150.47    3.68
  -9  -5  17  147.19    3.58
   9   5 -16    4.86    0.62
  -9  -5  16    5.44    0.75
   9   5 -15   20.40    0.87
  -9  -5  15   17.80    0.86
   9   5 -14  115.43    2.43
  -9  -5  14  118.41    2.61
   9   5 -13  545.40    9.53
  -9  -5  13  533.38    9.45
   9   5 -12  113.55    2.57
  -9  -5  12  111.71    2.42
   9   5 -11  642.31   11.19
  -9  -5  11  616.24   10.63
   9   5 -10  110.48    2.31
  -9  -5  10  108.38    2.53
   9   5  -9   54.87    1.45
  -9  -5   9   54.13    1.33
   9   5  -8   20.54    0.70
  -9  -5   8   19.59    0.83
   9   5  -7  495.49    8.64
  -9  -5   7  497.92    8.40
   9   5  -6   14.45    0.53
  -9  -5   6   13.37    0.53
   9   5  -5  275.50    5.85
  -9  -5   5  270.68    4.89
   9   5  -4   21.65    0.66
  -9  -5   4   22.32    0.65
   9   5  -3  106.88    2.25
  -9  -5   3  104.13    2.43
   9   5  -2  278.61    5.16
  -9  -5   2  277.57    5.85
   9   5  -1  898.26   17.22
  -9  -5   1  887.96   14.85
   9   5   0  448.86    7.72
  -9  -5   0  462.93    8.13
   9   5   1  164.36    3.14
  -9  -5  -1  167.98    3.28
   9   5   2   16.69    0.57
  -9  -5  -2   17.19    0.62
   9   5   3  109.11    2.21
  -9  -5  -3  105.94    2.18
   9   5   4   10.09    0.50
  -9  -5  -4   10.08    0.56
   9   5   5  481.52    8.66
  -9  -5  -5  475.87    8.33
   9   5   6   15.80    0.69
  -9  -5  -6   16.74    0.74
   9   5   7   92.50    2.13
  -9  -5  -7   92.47    2.45
   9   5   8    2.33    0.47
  -9  -5  -8    2.88    0.61
   9   5   9   57.76    1.42
  -9  -5  -9   55.18    1.46
   9   5  10    2.12    0.50
  -9  -5 -10    3.00    0.62
   9   5  11  101.93    2.13
  -9  -5 -11  100.06    2.54
   9   5  12    2.44    0.66
  -9  -5 -12    1.52    0.87
   9   5  13   50.68    1.45
  -9  -5 -13   52.08    2.05
   9   5  14    0.85    0.86
  -9  -5 -14    1.33    1.02
   9   5  15   32.60    1.82
  -9  -5 -15   32.69    2.23
   7   5 -21    4.56    1.45
  -7  -5  21    5.33    1.73
   7   5 -20    1.93    0.90
  -7  -5  20    0.91    0.98
   7   5 -19   79.06    2.04
  -7  -5  19   77.72    2.05
   7   5 -18   10.14    0.79
  -7  -5  18   10.68    0.95
   7   5 -17   96.65    2.34
  -7  -5  17  100.47    2.58
   7   5 -16    0.49    0.52
  -7  -5  16   -0.15    0.59
   7   5 -15   27.80    1.00
  -7  -5  15   28.51    1.02
   7   5 -14  128.41    2.62
  -7  -5  14  130.80    2.83
   7   5 -13  551.06    9.88
  -7  -5  13  564.98   10.19
   7   5 -12  175.17    3.65
  -7  -5  12  172.14    3.70
   7   5 -11  491.56    8.62
  -7  -5  11  499.14    8.58
   7   5 -10  222.06    4.42
  -7  -5  10  225.77    4.16
   7   5  -9   65.31    1.49
  -7  -5   9   65.38    1.56
   7   5  -8  211.46    5.30
  -7  -5   8  211.29    5.78
   7   5  -7  752.22   12.56
  -7  -5   7  765.49   12.43
   7   5  -6  342.57    6.91
  -7  -5   6  342.09    5.78
   7   5  -5    1.17    0.58
  -7  -5   5    1.64    0.24
   7   5  -4  433.85    7.58
  -7  -5   4  442.53    7.31
   7   5  -3   95.04    2.25
  -7  -5   3   94.92    1.95
   7   5  -2    5.65    0.29
  -7  -5   2    5.46    0.29
   7   5  -1 2221.13   40.82
  -7  -5   1 2293.04   52.99
   7   5   0   43.70    1.04
  -7  -5   0   41.54    1.02
   7   5   1  296.52    5.22
  -7  -5  -1  284.87    4.99
   7   5   2    5.57    0.40
  -7  -5  -2    4.32    0.39
   7   5   3  447.78    7.81
  -7  -5  -3  455.47   11.43
   7   5   4   50.90    1.15
  -7  -5  -4   49.45    1.27
   7   5   5  628.63   10.35
  -7  -5  -5  618.09   11.88
   7   5   6  257.84    4.69
  -7  -5  -6  251.60    4.71
   7   5   7  139.08    2.74
  -7  -5  -7  133.57    2.76
   7   5   8    9.01    0.49
  -7  -5  -8    9.02    0.60
   7   5   9  173.59    3.41
  -7  -5  -9  168.63    3.39
   7   5  10   16.76    0.72
  -7  -5 -10   17.00    0.78
   7   5  11   61.34    1.57
  -7  -5 -11   59.60    1.58
   7   5  12    0.80    0.48
  -7  -5 -12    0.51    0.53
   7   5  13   61.20    1.44
  -7  -5 -13   62.72    1.52
   7   5  14    1.41    1.09
  -7  -5 -14    2.84    1.66
   7   5  15   66.26    2.65
  -7  -5 -15   71.11    3.05
   7   5  16    4.99    1.20
  -7  -5 -16    4.86    1.43
   5   5 -21    5.22    1.82
  -5  -5  21   10.23    2.09
   5   5 -20    3.98    0.89
  -5  -5  20    4.61    1.01
   5   5 -19   80.74    1.94
  -5  -5  19   79.88    2.09
   5   5 -18   33.85    1.25
  -5  -5  18   38.59    1.45
   5   5 -17  140.17    3.07
  -5  -5  17  147.05    3.09
   5   5 -16    4.95    0.68
  -5  -5  16    4.76    0.64
   5   5 -15   50.11    1.42
  -5  -5  15   48.56    1.38
   5   5 -14   60.80    1.45
  -5  -5  14   58.38    1.48
   5   5 -13  451.02    7.77
  -5  -5  13  462.98    8.20
   5   5 -12  308.02    5.68
  -5  -5  12  318.71    5.98
   5   5 -11   50.14    1.20
  -5  -5  11   48.89    1.27
   5   5 -10    0.66    0.36
  -5  -5  10    0.72    0.41
   5   5  -9  213.85    4.15
  -5  -5   9  208.50    3.92
   5   5  -8   24.70    0.98
  -5  -5   8   25.22    0.90
   5   5  -7 1159.57   19.19
  -5  -5   7 1129.50   21.13
   5   5  -6    5.08    0.31
  -5  -5   6    4.86    0.37
   5   5  -5    4.48    0.22
  -5  -5   5    4.29    0.25
   5   5  -4  248.35    6.52
  -5  -5   4  247.03    6.71
   5   5  -3 1042.16   24.58
  -5  -5   3  994.54   23.61
   5   5  -2  114.35    3.19
  -5  -5   2  120.09    3.37
   5   5  -1 2755.98   61.87
  -5  -5   1 2831.56   91.36
   5   5   0 1305.40   29.64
  -5  -5   0 1315.32   30.01
   5   5   1  783.59   12.93
  -5  -5  -1  775.82   12.94
   5   5   2  585.70    9.82
  -5  -5  -2  603.07   12.13
   5   5   3  946.71   17.73
  -5  -5  -3  967.07   15.90
   5   5   4   56.77    1.30
  -5  -5  -4   59.87    1.28
   5   5   5  416.11    7.11
  -5  -5  -5  419.69    7.46
   5   5   6  202.62    3.63
  -5  -5  -6  209.65    3.82
   5   5   7   50.71    1.09
  -5  -5  -7   50.76    1.42
   5   5   8    0.20    0.23
  -5  -5  -8   -0.29    0.38
   5   5   9  399.51    6.71
  -5  -5  -9  395.71    7.02
   5   5  10   10.02    0.42
  -5  -5 -10   10.42    0.63
   5   5  11  116.53    3.63
  -5  -5 -11  115.72    4.20
   5   5  12   12.46    0.99
  -5  -5 -12   12.40    1.05
   5   5  13   29.78    1.47
  -5  -5 -13   28.63    1.74
   5   5  14   -0.81    0.83
  -5  -5 -14   -0.12    1.00
   5   5  15   77.08    2.75
  -5  -5 -15   81.41    3.11
   5   5  16    2.78    0.95
  -5  -5 -16    1.82    1.25
   5   5  17   30.05    1.76
  -5  -5 -17   32.17    1.98
   3   5 -21    5.53    1.81
  -3  -5  21    8.87    1.40
   3   5 -20    0.83    0.89
  -3  -5  20    0.10    0.97
   3   5 -19   54.00    1.64
  -3  -5  19   58.00    1.72
   3   5 -18    8.74    0.83
  -3  -5  18    9.10    0.86
   3   5 -17   38.03    1.36
  -3  -5  17   38.51    1.36
   3   5 -16   12.72    0.83
  -3  -5  16   13.71    0.87
   3   5 -15  195.16    3.81
  -3  -5  15  182.22    3.59
   3   5 -14    7.33    0.66
  -3  -5  14    7.08    0.72
   3   5 -13  494.66    8.45
  -3  -5  13  494.47    8.70
   3   5 -12  120.49    2.65
  -3  -5  12  124.78    2.65
   3   5 -11    9.44    0.53
  -3  -5  11    8.82    0.54
   3   5 -10    1.06    0.36
  -3  -5  10    1.64    0.37
   3   5  -9  574.57    9.97
  -3  -5   9  561.79    9.55
   3   5  -8   27.83    1.02
  -3  -5   8   25.53    0.76
   3   5  -7 1400.51   22.90
  -3  -5   7 1346.69   25.37
   3   5  -6  326.18    6.53
  -3  -5   6  319.82    5.70
   3   5  -5  117.67    2.28
  -3  -5   5  120.20    2.32
   3   5  -4 1948.80   43.70
  -3  -5   4 1961.84   46.71
   3   5  -3 1274.79   29.39
  -3  -5   3 1317.95   31.64
   3   5  -2  349.67    8.51
  -3  -5   2  329.73    8.54
   3   5  -1 2936.38   64.47
  -3  -5   1 2856.80   63.58
   3   5   0  207.82    5.62
  -3  -5   0  196.34    5.30
   3   5   1  480.68    8.02
  -3  -5  -1  489.14    9.69
   3   5   2   45.87    1.01
  -3  -5  -2   46.82    1.05
   3   5   3 1928.16   42.59
  -3  -5  -3 1955.49   30.97
   3   5   4   18.56    0.51
  -3  -5  -4   18.66    0.57
   3   5   5   37.47    0.91
  -3  -5  -5   39.67    0.96
   3   5   6  234.21    4.22
  -3  -5  -6  239.75    4.30
   3   5   7    5.06    0.29
  -3  -5  -7    4.67    0.58
   3   5   8  140.56    2.68
  -3  -5  -8  141.18    3.82
   3   5   9  584.84   14.23
  -3  -5  -9  583.67   14.76
   3   5  10   -0.09    0.53
  -3  -5 -10   -0.54    0.56
   3   5  11  279.82    7.04
  -3  -5 -11  269.45    7.28
   3   5  12   25.68    1.27
  -3  -5 -12   25.12    1.31
   3   5  13  134.28    4.12
  -3  -5 -13  125.85    4.02
   3   5  14    7.84    0.92
  -3  -5 -14    5.51    0.95
   3   5  15   86.22    2.79
  -3  -5 -15   82.02    2.85
   3   5  16   27.38    1.60
  -3  -5 -16   25.42    1.76
   3   5  17   30.11    1.85
  -3  -5 -17   26.98    1.98
   3   5  18    0.62    0.99
  -3  -5 -18   -0.45    1.30
   1   5 -20   -0.14    0.96
  -1  -5  20    0.35    0.95
   1   5 -19   35.29    1.30
  -1  -5  19   34.63    1.26
   1   5 -18    7.84    1.02
  -1  -5  18    9.16    1.02
   1   5 -17    9.32    0.84
  -1  -5  17   10.32    0.85
   1   5 -16   39.86    1.30
  -1  -5  16   36.93    1.31
   1   5 -15  113.78    2.40
  -1  -5  15  114.41    2.48
   1   5 -14    4.55    0.69
  -1  -5  14    3.87    0.64
   1   5 -13  437.72    7.96
  -1  -5  13  447.64    8.16
   1   5 -12  115.22    2.42
  -1  -5  12  117.82    2.56
   1   5 -11  111.95    2.40
  -1  -5  11  110.78    2.29
   1   5 -10   88.31    1.98
  -1  -5  10   86.58    1.95
   1   5  -9  590.33   10.15
  -1  -5   9  582.51   11.68
   1   5  -8  184.45    3.85
  -1  -5   8  181.48    4.14
   1   5  -7 1077.54   17.99
  -1  -5   7 1078.28   20.49
   1   5  -6   51.88    1.15
  -1  -5   6   52.89    1.46
   1   5  -5  190.64    3.88
  -1  -5   5  186.52    4.20
   1   5  -4  165.24    3.01
  -1  -5   4  165.23    3.15
   1   5  -3 2770.05   61.76
  -1  -5   3 2798.32   62.78
   1   5  -2  219.67    5.47
  -1  -5   2  220.72    5.91
   1   5  -1   87.91    2.59
  -1  -5   1   85.75    2.68
   1   5   0  242.67    6.40
  -1  -5   0  248.51    6.25
   1   5   1  326.26    6.52
  -1  -5  -1  332.73    5.71
   1   5   2 1268.26   20.29
  -1  -5  -2 1223.05   20.25
   1   5   3 2486.88   78.96
  -1  -5  -3 2494.33   45.84
   1   5   4  869.75   14.16
  -1  -5  -4  907.76   17.12
   1   5   5  136.55    2.51
  -1  -5  -5  141.90    2.71
   1   5   6    0.14    0.14
  -1  -5  -6    0.05    0.23
   1   5   7   15.43    0.85
  -1  -5  -7   14.95    0.83
   1   5   8   70.31    2.09
  -1  -5  -8   74.55    2.37
   1   5   9  813.21   18.64
  -1  -5  -9  810.46   19.69
   1   5  10    2.17    0.71
  -1  -5 -10    1.17    0.82
   1   5  11  178.77    6.98
  -1  -5 -11  170.40    5.16
   1   5  12   32.67    1.49
  -1  -5 -12   33.23    1.57
   1   5  13  313.96    7.78
  -1  -5 -13  306.37    8.03
   1   5  14    2.08    0.87
  -1  -5 -14    2.63    1.01
   1   5  15  119.80    3.52
  -1  -5 -15  110.66    3.53
   1   5  16   17.20    1.26
  -1  -5 -16   18.84    1.53
   1   5  17   14.31    1.12
  -1  -5 -17   13.90    1.34
   1   5  18    0.31    0.96
  -1  -5 -18   -0.05    1.22
   1   5  19   44.66    2.42
  -1  -5 -19   33.40    3.47
  -1   5 -20    2.73    1.55
   1  -5  20    2.28    1.31
  -1   5 -19   45.95    1.60
   1  -5  19   42.37    1.82
  -1   5 -18   -0.21    0.93
   1  -5  18   -0.34    0.77
  -1   5 -17   14.70    0.96
   1  -5  17   14.31    1.00
  -1   5 -16   18.73    0.94
   1  -5  16   16.56    0.90
  -1   5 -15  111.91    2.58
   1  -5  15  117.61    2.59
  -1   5 -14    1.12    0.55
   1  -5  14    1.22    0.53
  -1   5 -13  310.54    5.55
   1  -5  13  313.90    5.62
  -1   5 -12   35.23    1.05
   1  -5  12   33.89    1.06
  -1   5 -11  176.22    3.64
   1  -5  11  173.27    3.42
  -1   5 -10    2.09    0.42
   1  -5  10    1.46    0.45
  -1   5  -9  807.06   13.59
   1  -5   9  807.84   13.61
  -1   5  -8   66.15    1.43
   1  -5   8   68.13    1.60
  -1   5  -7   15.25    0.77
   1  -5   7   14.49    1.26
  -1   5  -6    0.20    0.27
   1  -5   6    0.02    0.27
  -1   5  -5  133.36    2.50
   1  -5   5  132.95    3.10
  -1   5  -4  859.82   14.01
   1  -5   4  874.56   16.79
  -1   5  -3 2397.91   53.39
   1  -5   3 2390.40   53.00
  -1   5  -2 1213.11   22.44
   1  -5   2 1248.81   23.41
  -1   5  -1  327.18    5.61
   1  -5   1  345.78    5.99
  -1   5   0  241.05    4.24
   1  -5   0  249.17    5.11
  -1   5   1   83.80    1.83
   1  -5  -1   87.44    1.68
  -1   5   2  207.17    3.58
   1  -5  -2  219.65    4.82
   1  -5  -3 2850.85   89.56
  -1   5   4  168.10    3.01
   1  -5  -4  168.05    3.64
  -1   5   5  181.40    3.31
   1  -5  -5  186.83    3.80
  -1   5   6   49.23    1.08
   1  -5  -6   54.31    1.77
  -1   5   7 1065.66   24.92
   1  -5  -7 1063.07   24.39
  -1   5   8  179.58    4.50
   1  -5  -8  179.28    4.95
  -1   5   9  590.50   14.11
   1  -5  -9  591.04   14.22
  -1   5  10   88.53    2.78
   1  -5 -10   89.02    2.71
  -1   5  11  115.59    3.30
   1  -5 -11  113.69    3.22
  -1   5  12  113.01    3.40
   1  -5 -12  121.08    3.65
  -1   5  13  432.77   10.83
   1  -5 -13  428.51   10.65
  -1   5  14    4.86    0.80
   1  -5 -14    3.99    0.87
  -1   5  15  112.86    3.37
   1  -5 -15  115.31    3.65
  -1   5  16   40.09    1.67
   1  -5 -16   36.55    1.71
  -1   5  17   11.83    1.22
   1  -5 -17    9.26    1.16
  -1   5  18    8.61    1.09
   1  -5 -18    7.93    1.46
  -1   5  19   30.42    1.56
   1  -5 -19   32.95    1.86
  -3   5 -19   16.61    1.75
   3  -5  19   18.39    1.47
  -3   5 -18    1.09    0.96
   3  -5  18   -0.86    0.97
  -3   5 -17   26.62    1.19
   3  -5  17   28.76    1.25
  -3   5 -16   25.93    1.13
   3  -5  16   27.84    1.19
  -3   5 -15   84.56    2.07
   3  -5  15   84.23    2.37
  -3   5 -14    7.78    0.70
   3  -5  14    6.92    0.67
  -3   5 -13  127.76    2.59
   3  -5  13  130.14    3.11
  -3   5 -12   24.66    0.95
   3  -5  12   25.68    1.06
  -3   5 -11  281.59    6.13
   3  -5  11  265.99    4.99
  -3   5 -10   -0.34    0.49
   3  -5  10    0.45    0.44
  -3   5  -9  583.15   10.16
   3  -5   9  581.92    9.97
  -3   5  -8  141.35    2.80
   3  -5   8  136.89    3.35
  -3   5  -7    5.58    0.61
   3  -5   7    5.29    0.60
  -3   5  -6  230.73    4.22
   3  -5   6  221.03    4.10
  -3   5  -5   36.66    0.92
   3  -5   5   38.70    1.03
  -3   5  -4   17.21    0.55
   3  -5   4   17.44    0.59
  -3   5  -3 1948.20   30.99
   3  -5   3 1961.40   31.15
  -3   5  -2   45.83    1.01
   3  -5   2   47.54    1.58
  -3   5  -1  486.65    8.35
   3  -5   1  486.54    9.58
  -3   5   0  198.77    3.65
   3  -5   0  206.28    3.67
  -3   5   1 2768.13   62.99
   3  -5  -1 2747.26   62.34
  -3   5   2  326.10    5.75
   3  -5  -2  330.10    5.94
  -3   5   3 1241.94   23.41
   3  -5  -3 1277.41   20.90
  -3   5   4 1884.92   34.58
   3  -5  -4 1943.52   43.44
  -3   5   5  124.83    2.26
   3  -5  -5  121.93    2.38
  -3   5   6  329.17    5.80
   3  -5  -6  331.76    5.66
  -3   5   7 1424.92   32.08
   3  -5  -7 1380.20   31.53
  -3   5   8   28.36    1.13
   3  -5  -8   26.40    1.04
  -3   5   9  584.92   13.93
   3  -5  -9  607.52   14.36
  -3   5  10    1.25    0.55
   3  -5 -10    0.90    0.56
  -3   5  11    8.40    0.78
   3  -5 -11    9.02    0.89
  -3   5  12  123.67    3.57
   3  -5 -12  121.15    3.37
  -3   5  13  481.31   11.94
   3  -5 -13  475.24   11.51
  -3   5  14    7.24    0.99
   3  -5 -14    6.39    0.95
  -3   5  15  182.53    5.10
   3  -5 -15  182.42    5.07
  -3   5  16   12.34    1.00
   3  -5 -16   10.64    1.11
  -3   5  17   39.14    1.68
   3  -5 -17   38.32    1.75
  -3   5  18   10.52    1.22
   3  -5 -18    8.67    1.20
  -3   5  19   54.36    2.02
   3  -5 -19   46.81    1.95
  -5   5 -18    1.26    1.10
   5  -5  18    1.06    1.34
  -5   5 -17   30.17    1.39
   5  -5  17   30.56    1.40
  -5   5 -16    2.69    0.86
   5  -5  16    2.59    0.84
  -5   5 -15   77.36    1.99
   5  -5  15   76.07    1.99
  -5   5 -14    0.30    0.77
   5  -5  14   -0.96    0.76
  -5   5 -13   28.74    1.10
   5  -5  13   29.41    1.12
  -5   5 -12   12.86    0.81
   5  -5  12   13.69    0.80
  -5   5 -11  112.79    2.42
   5  -5  11  114.14    2.46
  -5   5 -10   11.16    0.68
   5  -5  10   10.25    0.67
  -5   5  -9  389.57    8.15
   5  -5   9  406.91    8.62
  -5   5  -8   -0.41    0.41
   5  -5   8    0.05    0.38
  -5   5  -7   49.15    1.35
   5  -5   7   47.69    1.27
  -5   5  -6  207.20    3.88
   5  -5   6  201.88    4.49
  -5   5  -5  420.69    7.10
   5  -5   5  418.55    8.64
  -5   5  -4   56.64    1.28
   5  -5   4   56.87    1.48
  -5   5  -3  956.90   15.92
   5  -5   3  940.76   15.48
  -5   5  -2  599.28   10.13
   5  -5   2  578.44   10.06
  -5   5  -1  803.55   15.29
   5  -5   1  797.08   13.17
  -5   5   0 1281.17   24.36
   5  -5   0 1305.73   21.75
  -5   5   1 2798.87   50.83
   5  -5  -1 2871.44   52.63
  -5   5   2  115.96    2.62
   5  -5  -2  118.11    2.31
  -5   5   3 1037.92   17.09
   5  -5  -3 1061.17   17.34
  -5   5   4  243.31    4.54
   5  -5  -4  238.63    4.22
  -5   5   5    5.25    0.34
   5  -5  -5    4.41    0.36
  -5   5   6    5.12    0.31
   5  -5  -6    4.60    0.32
  -5   5   7 1137.53   18.74
   5  -5  -7 1147.45   21.47
  -5   5   8   25.25    0.80
   5  -5  -8   24.75    0.86
  -5   5   9  219.63    6.03
   5  -5  -9  226.61    5.92
  -5   5  10    0.95    0.57
   5  -5 -10    0.86    0.55
  -5   5  11   50.55    1.95
   5  -5 -11   51.99    3.15
  -5   5  12  308.12    7.94
   5  -5 -12  315.12   10.60
  -5   5  13  437.28   10.81
   5  -5 -13  434.49   10.86
  -5   5  14   60.89    2.11
   5  -5 -14   61.96    2.19
  -5   5  15   52.11    1.78
   5  -5 -15   50.99    1.88
  -5   5  16    5.68    0.90
   5  -5 -16    2.98    0.85
  -5   5  17  141.31    3.90
   5  -5 -17  139.60    4.16
  -5   5  18   31.96    1.79
   5  -5 -18   31.81    1.89
  -5   5  19   77.35    2.63
   5  -5 -19   74.48    2.88
  -7   5 -17   25.14    1.81
   7  -5  17   25.25    1.50
  -7   5 -16    5.49    0.97
   7  -5  16    5.87    0.94
  -7   5 -15   64.81    1.77
   7  -5  15   70.93    2.04
  -7   5 -14    2.64    0.94
   7  -5  14    2.04    0.81
  -7   5 -13   62.32    1.90
   7  -5  13   64.30    1.83
  -7   5 -12    0.75    0.60
   7  -5  12    0.51    0.57
  -7   5 -11   61.90    1.74
   7  -5  11   57.61    1.61
  -7   5 -10   17.42    0.81
   7  -5  10   17.80    0.86
  -7   5  -9  164.42    3.55
   7  -5   9  165.23    3.45
  -7   5  -8    9.07    0.63
   7  -5   8    8.82    0.67
  -7   5  -7  131.19    3.02
   7  -5   7  131.17    2.82
  -7   5  -6  243.66    4.66
   7  -5   6  249.28    5.32
  -7   5  -5  610.33   10.28
   7  -5   5  609.25   11.05
  -7   5  -4   50.40    1.23
   7  -5   4   49.00    1.25
  -7   5  -3  438.04    7.61
   7  -5   3  449.38    7.96
  -7   5  -2    4.64    0.38
   7  -5   2    3.88    0.38
  -7   5  -1  303.89    5.46
   7  -5   1  289.56    5.18
  -7   5   0   41.11    0.99
   7  -5   0   39.41    1.00
  -7   5   1 2292.52   36.48
   7  -5  -1 2204.46   35.32
  -7   5   2    5.69    0.39
   7  -5  -2    5.58    0.49
  -7   5   3   95.05    1.90
   7  -5  -3   92.73    1.82
  -7   5   4  453.27    7.84
   7  -5  -4  448.20    7.76
  -7   5   5    1.61    0.31
   7  -5  -5    1.09    0.28
  -7   5   6  345.39    6.04
   7  -5  -6  339.57    6.91
  -7   5   7  752.78   12.63
   7  -5  -7  768.12   15.45
  -7   5   8  205.20    3.80
   7  -5  -8  207.60    4.53
  -7   5   9   67.25    1.54
   7  -5  -9   66.92    1.89
  -7   5  10  217.92    4.12
   7  -5 -10  222.15    4.16
  -7   5  11  486.68   11.74
   7  -5 -11  505.50   12.64
  -7   5  12  179.27    5.05
   7  -5 -12  170.23    4.91
  -7   5  13  545.77   13.12
   7  -5 -13  551.95   13.13
  -7   5  14  129.83    3.70
   7  -5 -14  126.68    3.94
  -7   5  15   28.55    1.41
   7  -5 -15   29.59    1.43
  -7   5  16    0.95    0.81
   7  -5 -16   -0.18    0.79
  -7   5  17   95.48    3.08
   7  -5 -17   92.29    3.21
  -7   5  18   11.55    1.35
   7  -5 -18   10.02    1.39
  -7   5  19   75.93    2.93
   7  -5 -19   65.92    2.95
  -9   5 -16    0.18    1.47
   9  -5  16    1.50    1.67
  -9   5 -15   31.81    1.40
   9  -5  15   33.33    1.34
  -9   5 -14    0.73    0.95
   9  -5  14    0.15    0.90
  -9   5 -13   53.07    1.52
   9  -5  13   51.57    1.49
  -9   5 -12    1.83    0.72
   9  -5  12    1.89    0.69
  -9   5 -11  100.83    2.56
   9  -5  11  100.68    2.56
  -9   5 -10    1.98    0.67
   9  -5  10    2.11    0.67
  -9   5  -9   57.13    1.67
   9  -5   9   56.22    1.67
  -9   5  -8    2.96    0.59
   9  -5   8    3.20    0.57
  -9   5  -7   92.78    2.35
   9  -5   7   92.34    2.30
  -9   5  -6   16.21    0.79
   9  -5   6   16.35    0.91
  -9   5  -5  459.13    8.24
   9  -5   5  468.47    8.42
  -9   5  -4   10.11    0.59
   9  -5   4   10.34    0.70
  -9   5  -3  107.53    2.38
   9  -5   3  106.27    2.52
  -9   5  -2   17.52    0.70
   9  -5   2   17.12    0.77
  -9   5  -1  163.73    3.15
   9  -5   1  161.83    3.23
  -9   5   0  462.89    8.22
   9  -5   0  454.63    8.22
  -9   5   1  883.64   15.26
   9  -5  -1  900.22   21.28
  -9   5   2  279.05    4.86
   9  -5  -2  274.60    6.09
  -9   5   3  103.07    2.19
   9  -5  -3  101.92    2.10
  -9   5   4   21.62    0.69
   9  -5  -4   21.59    0.70
  -9   5   5  270.16    4.81
   9  -5  -5  264.76    4.84
  -9   5   6   14.06    0.62
   9  -5  -6   13.87    0.64
  -9   5   7  503.93    8.57
   9  -5  -7  494.47    8.37
  -9   5   8   18.81    0.66
   9  -5  -8   18.32    0.64
  -9   5   9   49.81    1.21
   9  -5  -9   51.77    1.22
  -9   5  10  110.29    2.29
   9  -5 -10  108.05    2.23
  -9   5  11  625.32   14.95
   9  -5 -11  647.78   11.04
  -9   5  12  109.74    2.44
   9  -5 -12  110.57    2.42
  -9   5  13  534.11   13.47
   9  -5 -13  504.17    8.69
  -9   5  14  112.68    3.16
   9  -5 -14  109.51    3.37
  -9   5  15   18.69    1.19
   9  -5 -15   19.06    1.17
  -9   5  16    4.07    0.91
   9  -5 -16    5.42    1.09
  -9   5  17  141.12    4.30
   9  -5 -17  143.19    4.47
  -9   5  18    7.43    1.06
   9  -5 -18    6.36    1.14
  -9   5  19   33.69    1.73
   9  -5 -19   31.95    1.88
 -11   5 -14    1.48    1.10
  11  -5  14    1.14    1.04
 -11   5 -13   38.21    1.61
  11  -5  13   31.63    1.58
 -11   5 -12    0.31    0.87
  11  -5  12   -0.34    0.80
 -11   5 -11   63.92    1.75
  11  -5  11   59.13    1.79
 -11   5 -10    4.09    0.82
  11  -5  10    3.47    0.81
 -11   5  -9   35.61    1.36
  11  -5   9   37.09    1.30
 -11   5  -8    1.68    0.64
  11  -5   8    1.70    0.63
 -11   5  -7   24.37    1.03
  11  -5   7   21.84    1.06
 -11   5  -6   18.26    1.17
  11  -5   6   15.52    1.12
 -11   5  -5  166.69    3.45
  11  -5   5  159.62    3.29
 -11   5  -4   36.46    1.16
  11  -5   4   34.97    1.10
 -11   5  -3  130.40    2.85
  11  -5   3  133.91    3.09
 -11   5  -2   51.15    1.35
  11  -5   2   50.23    1.55
 -11   5  -1  215.24    4.13
  11  -5   1  216.45    4.31
 -11   5   0   29.74    0.94
  11  -5   0   27.74    0.87
 -11   5   1  376.20    6.61
  11  -5  -1  380.74    6.75
 -11   5   2   15.21    0.66
  11  -5  -2   14.86    0.74
 -11   5   3  104.85    2.31
  11  -5  -3  102.33    2.24
 -11   5   4   -0.05    0.36
  11  -5  -4    0.19    0.39
 -11   5   5  771.36   12.85
  11  -5  -5  768.79   13.15
 -11   5   6   31.61    1.08
  11  -5  -6   29.41    0.98
 -11   5   7  590.06   10.18
  11  -5  -7  578.17   10.52
 -11   5   8   87.99    1.99
  11  -5  -8   86.01    2.08
 -11   5   9   29.06    0.89
  11  -5  -9   27.77    0.86
 -11   5  10  231.30    4.41
  11  -5 -10  228.43    4.48
 -11   5  11  543.84    9.06
  11  -5 -11  535.47    9.08
 -11   5  12    0.58    0.51
  11  -5 -12    0.14    0.45
 -11   5  13  164.24    3.20
  11  -5 -13  173.57    3.60
 -11   5  14   63.98    1.77
  11  -5 -14   63.55    1.72
 -11   5  15   14.23    1.28
  11  -5 -15   12.58    0.62
 -11   5  16   35.13    1.88
  11  -5 -16   36.18    1.95
 -11   5  17  110.06    3.47
  11  -5 -17  115.37    4.10
 -11   5  18    0.17    1.10
  11  -5 -18    1.12    1.11
 -11   5  19   16.17    1.45
  11  -5 -19   14.44    1.47
 -13   5 -12    1.91    1.02
  13  -5  12    0.94    1.04
 -13   5 -11   50.65    1.67
  13  -5  11   48.22    1.92
 -13   5 -10   -0.24    0.85
  13  -5  10   -0.24    0.82
 -13   5  -9   29.59    1.23
  13  -5   9   28.71    1.22
 -13   5  -8    0.72    0.67
  13  -5   8    0.56    0.79
 -13   5  -7   17.25    1.02
  13  -5   7   19.25    1.15
 -13   5  -6    0.39    0.58
  13  -5   6    1.73    0.58
 -13   5  -5   48.58    1.42
  13  -5   5   45.65    1.56
 -13   5  -4    1.00    0.58
  13  -5   4    1.51    0.57
 -13   5  -3  112.09    2.34
  13  -5   3  112.51    2.52
 -13   5  -2   47.60    1.28
  13  -5   2   45.39    1.39
 -13   5  -1  462.56    8.27
  13  -5   1  458.67    8.51
 -13   5   0   54.83    1.45
  13  -5   0   53.29    1.55
 -13   5   1  296.13    5.48
  13  -5  -1  293.22    6.25
 -13   5   2  101.23    2.44
  13  -5  -2   96.52    2.42
 -13   5   3   49.46    1.38
  13  -5  -3   50.77    1.46
 -13   5   4    5.54    0.57
  13  -5  -4    5.47    0.61
 -13   5   5  424.62    7.85
  13  -5  -5  421.11    8.94
 -13   5   6   26.60    0.98
  13  -5  -6   26.85    0.94
 -13   5   7  168.71    3.54
  13  -5  -7  166.69    3.54
 -13   5   8    0.02    0.45
  13  -5  -8    0.17    0.43
 -13   5   9   33.69    0.99
  13  -5  -9   33.67    1.00
 -13   5  10  129.11    2.68
  13  -5 -10  124.15    2.64
 -13   5  11  286.53    5.23
  13  -5 -11  292.42    6.15
 -13   5  12    2.19    0.62
  13  -5 -12    2.26    0.52
 -13   5  13   48.24    1.43
  13  -5 -13   48.07    1.36
 -13   5  14   21.79    1.11
  13  -5 -14   20.29    0.95
 -13   5  15   54.94    1.68
  13  -5 -15   53.41    1.44
 -13   5  16   60.85    1.95
  13  -5 -16   61.21    1.67
 -13   5  17  133.47    3.67
  13  -5 -17  131.33    3.69
 -13   5  18    0.44    1.08
  13  -5 -18    0.14    1.03
 -15   5 -10   -0.12    0.93
  15  -5  10    0.00    0.93
 -15   5  -9   30.25    1.31
  15  -5   9   27.09    1.36
 -15   5  -8   10.09    1.03
  15  -5   8    9.71    1.04
 -15   5  -7   29.02    1.50
  15  -5   7   29.85    1.49
 -15   5  -6   -0.65    0.68
  15  -5   6   -0.29    0.73
 -15   5  -5   31.17    1.22
  15  -5   5   29.04    1.50
 -15   5  -4    5.43    0.69
  15  -5   4    6.19    0.78
 -15   5  -3   57.38    1.55
  15  -5   3   58.00    1.63
 -15   5  -2   22.90    1.06
  15  -5   2   22.14    1.02
 -15   5  -1  255.85    5.39
  15  -5   1  242.37    4.85
 -15   5   0   12.40    0.75
  15  -5   0   11.66    0.83
 -15   5   1  194.59    3.72
  15  -5  -1  187.69    3.49
 -15   5   2   -0.19    0.53
  15  -5  -2    0.06    0.53
 -15   5   3   66.31    1.68
  15  -5  -3   64.38    1.76
 -15   5   4    4.41    0.64
  15  -5  -4    4.46    0.62
 -15   5   5  140.20    3.50
  15  -5  -5  134.44    2.84
 -15   5   6   13.84    0.74
  15  -5  -6   12.93    0.74
 -15   5   7   20.62    0.89
  15  -5  -7   21.32    0.87
 -15   5   8    7.07    0.69
  15  -5  -8    6.89    0.68
 -15   5   9   59.20    1.51
  15  -5  -9   54.82    1.47
 -15   5  10  182.20    3.46
  15  -5 -10  178.63    3.69
 -15   5  11  179.34    3.45
  15  -5 -11  173.63    3.61
 -15   5  12   22.40    1.02
  15  -5 -12   23.01    1.02
 -15   5  13   10.34    0.83
  15  -5 -13   11.19    0.72
 -15   5  14   -0.28    0.78
  15  -5 -14    0.20    0.61
 -15   5  15  110.73    2.48
  15  -5 -15  111.65    2.55
 -15   5  16   36.73    1.62
  15  -5 -16   34.31    1.29
 -15   5  17  122.23    2.89
  15  -5 -17  119.30    2.33
 -17   5  -8    0.59    1.21
  17  -5   8   -1.24    1.52
 -17   5  -7   25.23    1.24
  17  -5   7   23.24    1.23
 -17   5  -6    3.25    1.03
  17  -5   6    1.67    1.11
 -17   5  -5   25.82    1.15
  17  -5   5   25.95    1.28
 -17   5  -4    0.40    0.73
  17  -5   4   -0.03    0.86
 -17   5  -3   32.32    1.35
  17  -5   3   29.09    1.37
 -17   5  -2    0.00    0.63
  17  -5   2    0.88    0.69
 -17   5  -1   70.93    1.91
  17  -5   1   68.03    2.24
 -17   5   0   -0.06    0.57
  17  -5   0    0.39    0.60
 -17   5   1   43.59    1.35
  17  -5  -1   40.58    1.36
 -17   5   2    0.09    0.55
  17  -5  -2    0.55    0.53
 -17   5   3   37.37    1.20
  17  -5  -3   38.07    1.23
 -17   5   4    1.77    0.57
  17  -5  -4    2.25    0.57
 -17   5   5   49.79    1.47
  17  -5  -5   49.25    1.48
 -17   5   6   19.34    0.86
  17  -5  -6   18.74    0.90
 -17   5   7   12.43    0.86
  17  -5  -7   12.06    0.76
 -17   5   8   39.10    1.23
  17  -5  -8   40.22    1.28
 -17   5   9  131.38    2.64
  17  -5  -9  126.07    2.99
 -17   5  10   46.25    1.39
  17  -5 -10   47.72    1.42
 -17   5  11  166.56    3.39
  17  -5 -11  165.51    3.92
 -17   5  12    5.17    0.83
  17  -5 -12    6.47    0.70
 -17   5  13   41.22    1.38
  17  -5 -13   38.97    1.31
 -17   5  14   -0.30    0.79
  17  -5 -14   -0.22    0.68
 -17   5  15   75.80    2.21
  17  -5 -15   76.05    2.00
 -17   5  16    4.84    1.07
  17  -5 -16    5.07    0.93
 -19   5  -5   17.91    1.49
  19  -5   5   16.26    1.80
 -19   5  -4    0.69    1.04
  19  -5   4    0.36    1.10
 -19   5  -3   19.06    1.16
  19  -5   3   18.92    1.32
 -19   5  -2    4.46    0.83
  19  -5   2    4.49    0.98
 -19   5  -1   28.31    1.18
  19  -5   1   29.19    1.27
 -19   5   0    0.24    0.81
  19  -5   0    0.22    0.83
 -19   5   1   28.01    1.15
  19  -5  -1   25.28    1.20
 -19   5   2   -0.05    0.78
  19  -5  -2    0.56    0.81
 -19   5   3   48.06    1.79
  19  -5  -3   41.83    1.61
 -19   5   4   -0.51    0.73
  19  -5  -4    0.18    0.85
 -19   5   5   45.11    1.55
  19  -5  -5   42.64    2.03
 -19   5   6   -0.36    0.84
  19  -5  -6    0.42    0.74
 -19   5   7   21.64    1.13
  19  -5  -7   21.13    1.12
 -19   5   8   10.78    0.92
  19  -5  -8   10.89    0.93
 -19   5   9   76.64    1.93
  19  -5  -9   78.97    2.03
 -19   5  10    7.35    0.85
  19  -5 -10    8.48    0.81
 -19   5  11   93.82    2.34
  19  -5 -11   95.34    2.29
 -19   5  12    5.30    0.88
  19  -5 -12    6.57    0.81
 -19   5  13   26.26    1.34
  19  -5 -13   27.73    1.31
 -19   5  14    5.09    1.03
  19  -5 -14    5.21    0.91
 -19   5  15   79.02    3.23
  19  -5 -15   83.59    2.96
 -19   5  16    0.09    1.69
  19  -5 -16   -0.48    1.35
 -21   5  -1   13.41    1.38
  21  -5   1   11.94    1.80
 -21   5   0    2.20    0.84
  21  -5   0    2.07    0.96
 -21   5   1   16.41    1.07
  21  -5  -1   17.55    1.23
 -21   5   2    0.17    0.77
  21  -5  -2   -0.52    0.86
 -21   5   3   36.41    1.37
  21  -5  -3   35.26    1.64
 -21   5   4   -0.15    0.75
  21  -5  -4   -0.76    0.80
 -21   5   5   50.01    1.78
  21  -5  -5   44.89    1.70
 -21   5   6    0.14    1.14
  21  -5  -6    0.17    0.92
 -21   5   7   28.26    1.29
  21  -5  -7   28.37    1.29
 -21   5   8   13.03    1.11
  21  -5  -8   11.28    1.08
 -21   5   9   53.50    1.73
  21  -5  -9   49.33    1.66
 -21   5  10    0.16    1.03
  21  -5 -10    0.01    0.92
 -21   5  11   11.47    1.33
  21  -5 -11   10.66    1.22
 -21   5  12    2.92    1.53
  21  -5 -12    0.97    1.22
 -21   5  13   16.20    2.44
  21  -5 -13   19.81    1.88
 -21   5  14    7.27    2.05
  21  -5 -14    8.41    1.48
 -21   5  15   22.39    5.11
  21  -5 -15   24.31    2.31
 -23   5   6    0.15    2.62
 -23   5   7   11.90    1.69
  23  -5  -7   15.12    1.58
 -23   5   8    4.71    1.54
  23  -5  -8    6.07    1.50
 -23   5   9   12.69    1.38
  23  -5  -9   14.58    1.51
 -23   5  10   -0.16    1.73
  23  -5 -10   -0.32    1.43
 -23   5  11    5.61    1.51
  23  -5 -11    6.75    1.77
 -23   5  12   -1.41    2.08
  23  -5 -12   -3.59    3.23
 -23   5  13    9.04    1.63
  23  -5 -13    9.20    2.95
  22   6 -10   10.15    2.20
 -22  -6  10    9.21    1.19
 -22  -6   9    1.71    1.72
  22   6  -8   19.57    1.46
 -22  -6   8   22.23    1.95
  22   6  -7    0.87    1.44
 -22  -6   7    0.92    1.24
  22   6  -6   34.41    1.80
 -22  -6   6   35.22    1.95
  22   6  -5    0.10    1.42
 -22  -6   5    2.28    1.29
  22   6  -4   17.91    1.72
 -22  -6   4   20.86    1.40
  22   6  -3   -0.81    2.07
 -22  -6   3    0.14    1.49
  22   6  -2    4.31    1.66
 -22  -6   2    2.76    1.16
  22   6  -1    0.23    1.31
 -22  -6   1    0.20    1.09
  22   6   0    2.05    1.33
 -22  -6   0   11.38    1.18
  22   6   1   -0.43    1.31
 -22  -6  -1   -1.58    1.48
  22   6   2   10.70    1.50
 -22  -6  -2    7.56    1.03
  20   6 -14   14.61    2.03
 -20  -6  14   20.96    3.06
  20   6 -13    1.74    1.48
 -20  -6  13    2.89    1.84
  20   6 -12   34.73    1.97
 -20  -6  12   36.57    2.12
  20   6 -11   12.14    1.58
 -20  -6  11   13.76    1.63
  20   6 -10   20.43    1.54
 -20  -6  10   19.26    1.75
  20   6  -9    1.41    0.91
 -20  -6   9    2.08    1.01
  20   6  -8   31.62    1.45
 -20  -6   8   31.34    1.63
  20   6  -7    3.14    0.85
 -20  -6   7    2.97    0.89
  20   6  -6   98.54    2.57
 -20  -6   6   97.67    2.29
  20   6  -5   11.00    1.15
 -20  -6   5   12.75    1.04
  20   6  -4   39.55    1.42
 -20  -6   4   37.41    1.43
  20   6  -3    0.57    0.92
 -20  -6   3    0.80    0.94
  20   6  -2   14.79    1.06
 -20  -6   2   15.67    1.14
  20   6  -1    0.14    0.96
 -20  -6   1    0.34    0.95
  20   6   0    8.48    1.08
 -20  -6   0    7.60    1.04
  20   6   1    0.56    0.96
 -20  -6  -1    0.45    0.98
  20   6   2    9.72    1.08
 -20  -6  -2   12.25    1.18
  20   6   3    1.27    1.13
 -20  -6  -3    1.85    1.01
  20   6   4   13.02    1.18
 -20  -6  -4   15.62    1.09
  20   6   5   -0.07    0.75
 -20  -6  -5   -0.32    1.26
  20   6   6    4.43    1.20
 -20  -6  -6    0.75    1.38
  18   6 -16   11.27    1.92
 -18  -6  16   14.80    2.23
  18   6 -15   11.71    1.81
 -18  -6  15   11.65    1.67
  18   6 -14   43.72    2.11
 -18  -6  14   44.31    2.11
  18   6 -13   12.70    1.02
 -18  -6  13   12.58    1.19
  18   6 -12  108.17    2.76
 -18  -6  12  114.92    2.67
  18   6 -11   18.61    1.96
 -18  -6  11   17.32    1.54
  18   6 -10   18.74    1.10
 -18  -6  10   20.51    1.28
  18   6  -9   14.67    0.83
 -18  -6   9   15.02    0.99
  18   6  -8   90.77    2.21
 -18  -6   8   88.44    2.07
  18   6  -7    0.38    0.83
 -18  -6   7    0.08    0.74
  18   6  -6   69.33    1.76
 -18  -6   6   67.09    1.74
  18   6  -5    4.15    0.90
 -18  -6   5    3.85    0.91
  18   6  -4   22.49    1.17
 -18  -6   4   25.21    1.19
  18   6  -3    0.30    0.72
 -18  -6   3   -0.58    0.75
  18   6  -2   19.22    1.06
 -18  -6   2   17.86    1.03
  18   6  -1    1.80    0.73
 -18  -6   1    0.97    0.95
  18   6   0   13.86    0.94
 -18  -6   0   15.07    1.04
  18   6   1    1.41    0.75
 -18  -6  -1    1.56    0.81
  18   6   2   20.59    1.28
 -18  -6  -2   20.70    1.23
  18   6   3    1.26    1.06
 -18  -6  -3    1.69    1.06
  18   6   4   32.10    1.34
 -18  -6  -4   33.10    1.45
  18   6   5    4.40    1.18
 -18  -6  -5    7.33    1.29
  18   6   6   15.17    1.43
 -18  -6  -6   15.13    1.44
  18   6   7   -0.15    1.27
 -18  -6  -7   -0.49    1.24
  18   6   8    7.44    1.07
 -18  -6  -8   12.38    1.35
  16   6 -17    0.61    1.19
 -16  -6  17    0.63    1.62
  16   6 -16    8.19    1.36
 -16  -6  16    8.86    1.52
  16   6 -15   16.87    1.07
 -16  -6  15   20.10    1.31
  16   6 -14  100.72    2.33
 -16  -6  14  102.23    2.47
  16   6 -13   30.21    1.52
 -16  -6  13   30.78    1.42
  16   6 -12   49.06    1.47
 -16  -6  12   52.21    1.60
  16   6 -11    9.65    0.87
 -16  -6  11    9.41    0.95
  16   6 -10   16.89    1.06
 -16  -6  10   18.06    1.11
  16   6  -9    0.50    0.71
 -16  -6   9    1.41    0.68
  16   6  -8  115.35    2.22
 -16  -6   8  115.51    2.51
  16   6  -7   21.29    0.98
 -16  -6   7   21.74    1.05
  16   6  -6  103.81    2.31
 -16  -6   6  103.15    2.23
  16   6  -5    2.98    0.56
 -16  -6   5    2.69    0.59
  16   6  -4   24.21    1.02
 -16  -6   4   25.18    1.20
  16   6  -3    2.42    0.56
 -16  -6   3    2.11    0.53
  16   6  -2   54.36    1.55
 -16  -6   2   53.58    1.41
  16   6  -1   23.44    1.02
 -16  -6   1   24.25    1.05
  16   6   0   31.58    1.34
 -16  -6   0   34.05    1.37
  16   6   1    3.23    0.66
 -16  -6  -1    3.50    0.68
  16   6   2   49.94    1.44
 -16  -6  -2   51.68    1.53
  16   6   3   -0.38    0.64
 -16  -6  -3    0.05    0.72
  16   6   4   45.22    1.43
 -16  -6  -4   44.37    1.63
  16   6   5   10.48    0.92
 -16  -6  -5   12.78    1.04
  16   6   6   32.50    1.36
 -16  -6  -6   31.54    1.56
  16   6   7    1.61    1.06
 -16  -6  -7    3.49    1.12
  16   6   8   19.19    1.38
 -16  -6  -8   19.91    1.48
  16   6   9    0.26    1.44
 -16  -6  -9    1.44    1.64
  16   6  10    8.56    1.69
 -16  -6 -10   11.28    1.81
  14   6 -19    6.82    1.73
 -14  -6  19   11.27    2.01
  14   6 -18   42.82    2.44
 -14  -6  18   47.53    3.11
  14   6 -17   -0.59    1.68
 -14  -6  17    1.21    1.55
  14   6 -16   27.64    1.26
 -14  -6  16   28.65    1.38
  14   6 -15    7.78    0.84
 -14  -6  15    9.86    1.07
  14   6 -14  107.77    2.63
 -14  -6  14  111.51    2.45
  14   6 -13   52.25    1.49
 -14  -6  13   54.67    1.65
  14   6 -12   27.68    1.10
 -14  -6  12   28.00    1.29
  14   6 -11   -0.28    0.55
 -14  -6  11   -0.40    0.57
  14   6 -10    4.04    0.62
 -14  -6  10    1.98    0.70
  14   6  -9    7.13    0.66
 -14  -6   9    6.77    0.68
  14   6  -8  277.82    5.07
 -14  -6   8  272.83    5.04
  14   6  -7  155.96    2.70
 -14  -6   7  160.39    3.19
  14   6  -6  101.30    2.34
 -14  -6   6  105.53    2.30
  14   6  -5   16.11    0.74
 -14  -6   5   15.16    0.74
  14   6  -4  108.11    2.32
 -14  -6   4  103.99    2.37
  14   6  -3    0.22    0.47
 -14  -6   3    0.11    0.52
  14   6  -2  167.17    3.26
 -14  -6   2  171.11    3.42
  14   6  -1    7.11    0.58
 -14  -6   1    7.78    0.58
  14   6   0   99.25    2.14
 -14  -6   0   92.97    2.15
  14   6   1    1.33    0.54
 -14  -6  -1    1.54    0.55
  14   6   2  119.73    3.00
 -14  -6  -2  119.75    2.64
  14   6   3    1.55    0.57
 -14  -6  -3    1.95    0.67
  14   6   4   76.87    2.30
 -14  -6  -4   74.46    1.95
  14   6   5    2.45    0.80
 -14  -6  -5    3.25    1.11
  14   6   6   18.01    1.04
 -14  -6  -6   18.18    1.21
  14   6   7    0.17    0.94
 -14  -6  -7   -0.06    0.93
  14   6   8   41.32    1.42
 -14  -6  -8   44.54    1.56
  14   6   9    0.48    0.97
 -14  -6  -9   -0.49    1.26
  14   6  10   23.79    1.34
 -14  -6 -10   25.36    1.61
  14   6  11   -0.04    1.11
 -14  -6 -11    2.27    1.51
  14   6  12   14.91    1.59
 -14  -6 -12   14.31    1.92
  12   6 -19   10.77    1.66
 -12  -6  19   10.30    1.86
  12   6 -18   21.20    1.67
 -12  -6  18   20.10    1.52
  12   6 -17   12.30    0.90
 -12  -6  17   11.80    1.07
  12   6 -16   16.49    0.98
 -12  -6  16   16.90    1.12
  12   6 -15    0.75    0.68
 -12  -6  15    0.64    0.86
  12   6 -14  163.93    3.22
 -12  -6  14  167.02    3.37
  12   6 -13  112.20    3.38
 -12  -6  13  106.79    2.54
  12   6 -12    1.21    0.59
 -12  -6  12    1.06    0.70
  12   6 -11   55.19    1.66
 -12  -6  11   56.64    1.59
  12   6 -10   85.53    2.25
 -12  -6  10   86.19    2.06
  12   6  -9   14.74    0.73
 -12  -6   9   14.86    0.73
  12   6  -8  619.21   10.47
 -12  -6   8  634.62   10.43
  12   6  -7   93.01    2.36
 -12  -6   7   86.58    1.87
  12   6  -6  268.13    5.86
 -12  -6   6  271.43    6.78
  12   6  -5   21.69    0.89
 -12  -6   5   20.03    0.80
  12   6  -4  218.00    4.18
 -12  -6   4  210.77    4.68
  12   6  -3   18.29    0.70
 -12  -6   3   18.24    0.68
  12   6  -2  182.11    3.59
 -12  -6   2  175.27    3.33
  12   6  -1    6.46    0.49
 -12  -6   1    7.10    0.46
  12   6   0   57.79    1.50
 -12  -6   0   51.29    1.50
  12   6   1   43.93    1.15
 -12  -6  -1   42.47    1.19
  12   6   2  213.34    4.03
 -12  -6  -2  216.26    4.15
  12   6   3   42.44    1.12
 -12  -6  -3   39.31    1.18
  12   6   4   85.45    1.85
 -12  -6  -4   84.80    2.26
  12   6   5    8.38    0.72
 -12  -6  -5    9.24    0.84
  12   6   6   27.53    1.04
 -12  -6  -6   29.64    1.16
  12   6   7   14.43    0.94
 -12  -6  -7   16.85    0.91
  12   6   8   49.75    1.39
 -12  -6  -8   50.68    1.52
  12   6   9    2.04    0.99
 -12  -6  -9    0.53    1.36
  12   6  10   50.80    1.75
 -12  -6 -10   51.61    1.73
  12   6  11   -0.63    1.04
 -12  -6 -11    1.55    1.01
  12   6  12   16.57    1.16
 -12  -6 -12   19.40    1.85
  12   6  13    0.16    1.40
 -12  -6 -13    0.56    1.71
  10   6 -20   58.29    2.10
 -10  -6  20   56.77    2.75
  10   6 -19    5.86    1.73
 -10  -6  19    5.80    1.78
  10   6 -18    7.97    0.82
 -10  -6  18    9.00    1.13
  10   6 -17   33.35    1.22
 -10  -6  17   35.95    1.50
  10   6 -16   58.67    1.82
 -10  -6  16   58.88    1.72
  10   6 -15   12.16    0.77
 -10  -6  15   12.49    0.93
  10   6 -14  220.76    4.37
 -10  -6  14  221.45    4.53
  10   6 -13   82.24    1.96
 -10  -6  13   87.85    1.92
  10   6 -12   15.95    0.81
 -10  -6  12   16.96    0.80
  10   6 -11   67.34    1.60
 -10  -6  11   66.36    1.61
  10   6 -10  211.97    5.54
 -10  -6  10  219.38    5.42
  10   6  -9   15.26    0.64
 -10  -6   9   15.56    0.70
  10   6  -8  737.71   12.30
 -10  -6   8  758.71   12.42
  10   6  -7  253.50    5.32
 -10  -6   7  250.04    4.56
  10   6  -6  255.42    4.61
 -10  -6   6  250.75    4.59
  10   6  -5  128.21    3.14
 -10  -6   5  132.00    2.82
  10   6  -4  564.48   10.01
 -10  -6   4  572.00   11.74
  10   6  -3   51.18    1.23
 -10  -6   3   52.20    1.28
  10   6  -2   76.60    1.62
 -10  -6   2   75.28    1.62
  10   6  -1   13.67    0.56
 -10  -6   1   13.72    0.53
  10   6   0   10.50    0.54
 -10  -6   0   10.58    0.52
  10   6   1   12.33    0.65
 -10  -6  -1   13.95    0.59
  10   6   2  269.56    6.07
 -10  -6  -2  258.77    4.83
  10   6   3  114.55    2.43
 -10  -6  -3  111.62    2.36
  10   6   4  124.85    2.54
 -10  -6  -4  125.41    2.71
  10   6   5   16.47    0.70
 -10  -6  -5   16.00    0.93
  10   6   6   61.47    1.58
 -10  -6  -6   60.50    1.65
  10   6   7    8.81    0.67
 -10  -6  -7    8.35    0.86
  10   6   8  125.38    2.50
 -10  -6  -8  128.02    2.91
  10   6   9    0.55    0.53
 -10  -6  -9    0.54    0.76
  10   6  10   71.94    1.64
 -10  -6 -10   67.07    1.73
  10   6  11    0.49    0.74
 -10  -6 -11   -0.22    0.93
  10   6  12   37.78    1.43
 -10  -6 -12   37.43    1.84
  10   6  13    0.09    1.10
 -10  -6 -13    1.47    1.45
  10   6  14    6.24    1.24
 -10  -6 -14    7.34    1.66
  10   6  15    0.68    1.56
   8   6 -21    1.75    1.69
  -8  -6  21    0.63    2.23
   8   6 -20   46.04    2.23
  -8  -6  20   50.45    2.25
   8   6 -19    4.09    0.87
  -8  -6  19    4.33    0.97
   8   6 -18   14.15    1.03
  -8  -6  18   16.97    1.12
   8   6 -17   64.45    1.72
  -8  -6  17   63.71    1.79
   8   6 -16  106.31    2.48
  -8  -6  16  108.28    2.44
   8   6 -15   18.93    0.90
  -8  -6  15   21.22    0.99
   8   6 -14  206.93    4.10
  -8  -6  14  202.65    4.02
   8   6 -13   53.19    1.41
  -8  -6  13   53.35    1.46
   8   6 -12   32.58    1.06
  -8  -6  12   34.96    1.07
   8   6 -11  142.23    2.97
  -8  -6  11  141.38    3.06
   8   6 -10  660.13   12.80
  -8  -6  10  647.09   12.97
   8   6  -9  127.54    2.64
  -8  -6   9  130.64    3.12
   8   6  -8  324.71    5.86
  -8  -6   8  343.40    6.63
   8   6  -7    2.39    0.62
  -8  -6   7    1.78    0.29
   8   6  -6   72.02    1.79
  -8  -6   6   68.19    1.69
   8   6  -5   25.39    0.78
  -8  -6   5   25.33    0.85
   8   6  -4  496.43   12.97
  -8  -6   4  462.07   12.45
   8   6  -3   83.65    2.57
  -8  -6   3   83.19    2.60
   8   6  -2   98.78    2.45
  -8  -6   2  100.70    2.14
   8   6  -1   63.83    1.37
  -8  -6   1   64.30    1.50
   8   6   0   62.54    1.38
  -8  -6   0   58.99    1.31
   8   6   1  129.42    2.57
  -8  -6  -1  130.99    2.53
   8   6   2  488.82    9.87
  -8  -6  -2  492.99    8.46
   8   6   3  529.81    9.24
  -8  -6  -3  523.54   10.38
   8   6   4  189.31    3.58
  -8  -6  -4  185.66    3.46
   8   6   5    1.39    0.38
  -8  -6  -5    0.78    0.44
   8   6   6  246.08    6.70
  -8  -6  -6  242.45    5.01
   8   6   7   33.99    0.95
  -8  -6  -7   32.19    1.02
   8   6   8  220.86    5.97
  -8  -6  -8  213.56    4.26
   8   6   9   -0.07    0.48
  -8  -6  -9   -0.40    0.55
   8   6  10   73.84    2.22
  -8  -6 -10   74.44    2.15
   8   6  11   -0.06    0.50
  -8  -6 -11    0.21    0.63
   8   6  12   47.72    1.18
  -8  -6 -12   48.09    1.58
   8   6  13    5.71    1.09
  -8  -6 -13    5.35    1.39
   8   6  14   20.35    2.11
  -8  -6 -14   21.76    2.07
   8   6  15   -0.10    1.15
  -8  -6 -15   -0.61    1.54
   8   6  16   11.04    1.99
   6   6 -21    4.22    1.84
  -6  -6  21    6.18    2.13
   6   6 -20   39.93    2.09
  -6  -6  20   41.34    1.81
   6   6 -19   -0.29    0.94
  -6  -6  19    0.00    1.03
   6   6 -18   28.10    1.13
  -6  -6  18   29.62    1.35
   6   6 -17   19.53    1.07
  -6  -6  17   19.77    1.23
   6   6 -16  190.09    3.76
  -6  -6  16  195.81    3.74
   6   6 -15   24.22    0.96
  -6  -6  15   25.03    1.10
   6   6 -14   53.63    1.54
  -6  -6  14   55.50    1.55
   6   6 -13    0.40    0.55
  -6  -6  13    0.59    0.60
   6   6 -12    4.55    0.49
  -6  -6  12    5.00    0.54
   6   6 -11   12.55    0.58
  -6  -6  11   10.80    0.59
   6   6 -10  568.02   11.10
  -6  -6  10  583.06   10.02
   6   6  -9  253.38    4.58
  -6  -6   9  252.72    6.54
   6   6  -8  380.32    7.83
  -6  -6   8  377.80    6.87
   6   6  -7    8.08    0.35
  -6  -6   7    8.46    0.50
   6   6  -6   96.25    2.94
  -6  -6   6   99.63    3.29
   6   6  -5  214.56    5.79
  -6  -6   5  190.86    5.61
   6   6  -4  615.62   15.10
  -6  -6   4  638.20   15.87
   6   6  -3  606.83   14.94
  -6  -6   3  625.03   15.07
   6   6  -2   81.03    2.81
  -6  -6   2   82.45    3.94
   6   6  -1  376.06    9.36
  -6  -6   1  368.82   13.69
   6   6   0  667.90   12.80
  -6  -6   0  660.91   10.91
   6   6   1    6.71    0.34
  -6  -6  -1    7.27    0.47
   6   6   2  858.04   13.77
  -6  -6  -2  867.55   19.80
   6   6   3  177.98    3.34
  -6  -6  -3  174.20    3.30
   6   6   4   82.44    1.70
  -6  -6  -4   80.14    1.70
   6   6   5   10.78    0.51
  -6  -6  -5   10.65    0.57
   6   6   6  444.05    7.55
  -6  -6  -6  442.65    7.87
   6   6   7   15.04    0.56
  -6  -6  -7   15.50    0.69
   6   6   8  361.80    6.31
  -6  -6  -8  368.04    6.78
   6   6   9    2.92    0.39
  -6  -6  -9    2.81    0.49
   6   6  10   60.00    1.46
  -6  -6 -10   63.07    1.87
   6   6  11   22.38    1.32
  -6  -6 -11   21.05    1.53
   6   6  12   32.21    2.38
  -6  -6 -12   33.74    1.82
   6   6  13    2.57    1.00
  -6  -6 -13    1.63    1.16
   6   6  14   17.45    1.39
  -6  -6 -14   16.76    1.45
   6   6  15    3.72    1.05
  -6  -6 -15    2.64    1.36
   6   6  16   30.87    1.63
  -6  -6 -16   31.99    1.99
   4   6 -21    1.77    1.70
  -4  -6  21    1.18    1.64
   4   6 -20   32.42    2.39
  -4  -6  20   27.91    1.91
   4   6 -19   -0.20    0.98
  -4  -6  19    0.60    1.10
   4   6 -18   48.59    1.54
  -4  -6  18   49.33    1.62
   4   6 -17    6.07    0.84
  -4  -6  17    6.56    0.89
   4   6 -16  196.91    3.87
  -4  -6  16  193.51    3.74
   4   6 -15   57.69    1.45
  -4  -6  15   58.61    1.57
   4   6 -14   45.46    1.22
  -4  -6  14   47.34    1.37
   4   6 -13   31.14    1.04
  -4  -6  13   29.17    1.00
   4   6 -12    6.50    0.56
  -4  -6  12    5.14    0.58
   4   6 -11   17.11    0.71
  -4  -6  11   16.38    0.76
   4   6 -10  502.52   10.00
  -4  -6  10  509.68    8.89
   4   6  -9  624.34   12.19
  -4  -6   9  637.76   12.86
   4   6  -8  195.41    3.77
  -4  -6   8  199.68    4.41
   4   6  -7  117.23    2.26
  -4  -6   7  120.94    2.43
   4   6  -6  819.90   15.89
  -4  -6   6  867.97   16.73
   4   6  -5    9.09    0.73
  -4  -6   5    8.85    0.83
   4   6  -4  965.38   22.17
  -4  -6   4  966.43   23.24
   4   6  -3   17.50    0.90
  -4  -6   3   17.69    0.96
   4   6  -2   83.67    2.49
  -4  -6   2   87.43    2.71
   4   6  -1  101.91    3.13
  -4  -6   1  100.68    4.32
   4   6   0 1521.50   34.63
  -4  -6   0 1422.40   32.48
   4   6   1    6.23    0.32
  -4  -6  -1    5.51    0.34
   4   6   2  986.68   15.99
  -4  -6  -2 1011.67   24.12
   4   6   3  650.49   15.53
  -4  -6  -3  656.84   11.18
   4   6   4   21.19    0.62
  -4  -6  -4   23.04    0.74
   4   6   5  367.69    6.42
  -4  -6  -5  375.12    6.63
   4   6   6  302.29    5.40
  -4  -6  -6  293.40    5.99
   4   6   7   86.19    1.81
  -4  -6  -7   83.94    2.29
   4   6   8  341.91    6.11
  -4  -6  -8  344.97    7.07
   4   6   9    3.41    0.63
  -4  -6  -9    2.79    0.67
   4   6  10  189.10    4.95
  -4  -6 -10  186.30    5.51
   4   6  11   47.01    1.89
  -4  -6 -11   43.56    1.78
   4   6  12   74.52    2.68
  -4  -6 -12   74.67    2.85
   4   6  13    2.60    0.81
  -4  -6 -13    2.15    0.92
   4   6  14    7.04    1.13
  -4  -6 -14    7.04    1.25
   4   6  15    0.47    1.06
  -4  -6 -15    0.90    1.40
   4   6  16   32.07    1.71
  -4  -6 -16   32.77    1.95
   4   6  17   -0.59    1.03
  -4  -6 -17    0.94    1.51
   2   6 -20   19.20    1.86
  -2  -6  20   21.20    1.65
   2   6 -19    5.21    1.89
  -2  -6  19    7.91    1.43
   2   6 -18   23.97    1.33
  -2  -6  18   25.86    1.35
   2   6 -17    0.72    0.75
  -2  -6  17    0.31    0.99
   2   6 -16  127.64    2.91
  -2  -6  16  134.12    2.82
   2   6 -15   23.62    1.00
  -2  -6  15   24.51    1.02
   2   6 -14   10.06    0.71
  -2  -6  14   10.69    0.77
   2   6 -13   49.25    1.36
  -2  -6  13   49.82    1.40
   2   6 -12   97.35    2.24
  -2  -6  12  103.06    2.92
   2   6 -11    0.77    0.46
  -2  -6  11    1.21    0.49
   2   6 -10  519.28    9.22
  -2  -6  10  553.81   10.83
   2   6  -9  100.72    2.91
  -2  -6   9   93.98    3.75
   2   6  -8  332.15    6.10
  -2  -6   8  347.44    6.40
   2   6  -7   34.21    0.88
  -2  -6   7   36.22    0.98
   2   6  -6 1365.65   22.23
  -2  -6   6 1377.30   26.68
   2   6  -5    4.81    0.29
  -2  -6   5    5.13    0.32
   2   6  -4  850.72   19.76
  -2  -6   4  866.95   21.78
   2   6  -3   85.00    2.51
  -2  -6   3   84.02    2.71
   2   6  -2   43.28    1.57
  -2  -6   2   41.94    1.49
   2   6  -1 1984.73   44.78
  -2  -6   1 2019.09   45.42
   2   6   0 1103.99   25.78
  -2  -6   0 1043.64   23.60
   2   6   1 1021.58   23.60
  -2  -6  -1 1053.39   24.71
   2   6   2  398.52    6.80
  -2  -6  -2  398.28    6.64
   2   6   3   29.92    0.76
  -2  -6  -3   29.12    1.06
   2   6   4   55.70    1.20
  -2  -6  -4   53.45    1.37
   2   6   5  111.94    2.22
  -2  -6  -5  116.11    2.68
   2   6   6  596.11    9.84
  -2  -6  -6  608.30   10.25
   2   6   7    3.58    0.23
  -2  -6  -7    2.86    0.43
   2   6   8  165.14    4.51
  -2  -6  -8  167.41    4.51
   2   6   9    9.16    0.82
  -2  -6  -9   10.18    0.98
   2   6  10  288.96    7.38
  -2  -6 -10  276.83    6.95
   2   6  11   27.70    1.33
  -2  -6 -11   29.03    1.46
   2   6  12  242.68    6.11
  -2  -6 -12  241.08    6.43
   2   6  13    3.79    0.87
  -2  -6 -13    4.38    1.08
   2   6  14   17.10    1.19
  -2  -6 -14   19.20    1.38
   2   6  15    0.66    1.00
  -2  -6 -15    0.91    1.04
   2   6  16   46.54    1.91
  -2  -6 -16   51.57    2.29
   2   6  17    0.27    1.11
  -2  -6 -17   -0.21    1.51
   2   6  18   34.84    1.77
  -2  -6 -18   39.64    2.12
   0   6 -20   18.17    2.13
   0  -6  20   18.59    1.74
   0   6 -19    2.75    2.01
   0  -6  19    2.84    1.97
   0   6 -18   37.90    1.38
   0  -6  18   36.68    1.39
   0   6 -17    0.82    1.01
   0  -6  17    1.07    0.97
   0   6 -16   61.46    1.66
   0  -6  16   60.66    1.68
   0   6 -15   19.49    1.07
   0  -6  15   21.38    1.09
   0   6 -14   21.57    0.90
   0  -6  14   22.84    0.98
   0   6 -13   35.60    1.16
   0  -6  13   34.37    1.12
   0   6 -12  158.56    3.12
   0  -6  12  158.72    3.55
   0   6 -11    8.84    0.61
   0  -6  11    8.06    0.62
   0   6 -10  376.66    6.80
   0  -6  10  375.25    6.85
   0   6  -9  123.52    2.67
   0  -6   9  120.78    2.52
   0   6  -8  306.66    6.35
   0  -6   8  286.99    6.24
   0   6  -7  253.51    4.59
   0  -6   7  252.34    4.98
   0   6  -6 1304.30   21.52
   0  -6   6 1308.80   21.71
   0   6  -5  512.80    8.60
   0  -6   5  527.63    8.99
   0   6  -4  290.68    5.90
   0  -6   4  292.28    5.96
   0   6  -3  389.95    6.66
   0  -6   3  400.15    6.89
   0   6  -2   18.29    0.48
   0  -6   2   19.00    0.97
   0   6  -1  239.49    6.17
   0  -6   1  227.49    5.94
   0   6   0  880.10   20.59
   0  -6   0  900.55   14.65
   0   6   1  227.87    4.10
   0  -6  -1  231.27    4.28
   0   6   2   20.89    0.57
   0  -6  -2   19.80    0.58
   0   6   3  400.43    6.87
   0  -6  -3  406.37    7.24
   0   6   4  306.55    5.55
   0  -6  -4  308.25    5.62
   0   6   5  524.35    8.97
   0  -6  -5  509.74   12.08
   0   6   6 1305.01   21.05
   0  -6  -6 1363.64   25.29
   0   6   7  245.97    6.07
   0  -6  -7  256.66    6.68
   0   6   8  315.74    8.07
   0  -6  -8  295.68    7.50
   0   6   9  123.53    3.91
   0  -6  -9  119.51    3.41
   0   6  10  376.79    9.19
   0  -6 -10  377.67    9.37
   0   6  11    7.33    0.75
   0  -6 -11    9.50    0.96
   0   6  12  159.01    4.30
   0  -6 -12  157.09    4.39
   0   6  13   34.97    1.61
   0  -6 -13   31.56    1.66
   0   6  14   21.53    1.35
   0  -6 -14   20.40    1.54
   0   6  15   22.04    1.41
   0  -6 -15   20.96    1.47
   0   6  16   60.11    2.15
   0  -6 -16   59.96    2.43
   0   6  17    1.14    0.98
   0  -6 -17    0.58    1.20
   0   6  18   35.10    1.61
   0  -6 -18   32.58    1.93
  -2   6 -19    3.19    1.52
   2  -6  19    4.09    1.42
  -2   6 -18   42.87    1.97
   2  -6  18   38.03    1.91
  -2   6 -17    0.50    0.89
   2  -6  17    0.18    0.85
  -2   6 -16   51.16    1.57
   2  -6  16   50.69    1.63
  -2   6 -15    0.02    0.81
   2  -6  15    0.94    0.70
  -2   6 -14   18.16    0.93
   2  -6  14   18.68    1.05
  -2   6 -13    4.24    0.66
   2  -6  13    4.34    0.65
  -2   6 -12  237.12    4.64
   2  -6  12  230.44    4.57
  -2   6 -11   29.69    1.04
   2  -6  11   29.03    1.16
  -2   6 -10  282.76    5.29
   2  -6  10  276.31    5.39
  -2   6  -9    8.33    0.69
   2  -6   9    8.35    0.83
  -2   6  -8  161.80    3.09
   2  -6   8  169.84    4.11
  -2   6  -7    3.64    0.38
   2  -6   7    4.23    0.45
  -2   6  -6  601.11   10.14
   2  -6   6  597.05   10.83
  -2   6  -5  115.99    2.34
   2  -6   5  112.60    2.34
  -2   6  -4   56.17    1.25
   2  -6   4   55.06    1.71
  -2   6  -3   29.06    0.77
   2  -6   3   30.19    0.80
  -2   6  -2  403.71    7.09
   2  -6   2  409.78    8.21
  -2   6  -1 1043.20   17.05
   2  -6   1 1066.01   19.66
  -2   6   0 1111.39   18.03
   2  -6   0 1107.11   25.55
  -2   6   1 1994.78   36.43
   2  -6  -1 2066.43   38.26
  -2   6   2   45.44    1.09
   2  -6  -2   45.11    1.19
  -2   6   3   80.69    1.62
   2  -6  -3   82.81    1.79
  -2   6   4  837.27   13.58
   2  -6  -4  832.48   13.95
  -2   6   5    5.61    0.32
   2  -6  -5    5.95    0.41
  -2   6   6 1384.38   22.16
   2  -6  -6 1391.87   22.41
  -2   6   7   34.89    0.83
   2  -6  -7   37.11    1.47
  -2   6   8  359.07    8.59
   2  -6  -8  350.48    8.54
  -2   6   9   96.93    2.92
   2  -6  -9   98.18    2.85
  -2   6  10  541.10   13.06
   2  -6 -10  519.26   13.39
  -2   6  11    0.69    0.60
   2  -6 -11    0.52    0.64
  -2   6  12   96.35    2.74
   2  -6 -12  101.06    3.19
  -2   6  13   50.81    1.96
   2  -6 -13   50.64    2.06
  -2   6  14   10.18    1.06
   2  -6 -14   10.86    1.06
  -2   6  15   23.69    1.35
   2  -6 -15   23.10    1.49
  -2   6  16  140.16    4.53
   2  -6 -16  120.72    3.67
  -2   6  17   -0.82    1.01
   2  -6 -17    0.13    1.28
  -2   6  18   24.09    1.61
   2  -6 -18   20.96    1.79
  -2   6  19    8.67    1.63
  -4   6 -18   36.87    2.20
   4  -6  18   38.96    2.35
  -4   6 -17   -0.15    1.09
   4  -6  17    0.35    0.90
  -4   6 -16   31.61    1.40
   4  -6  16   34.78    1.38
  -4   6 -15   -0.14    0.96
   4  -6  15    0.82    0.88
  -4   6 -14    5.87    0.78
   4  -6  14    6.45    0.82
  -4   6 -13    2.50    0.69
   4  -6  13    1.99    0.76
  -4   6 -12   78.74    1.87
   4  -6  12   78.39    1.92
  -4   6 -11   44.44    1.57
   4  -6  11   43.56    1.30
  -4   6 -10  179.08    3.56
   4  -6  10  180.89    3.69
  -4   6  -9    3.17    0.49
   4  -6   9    3.42    0.49
  -4   6  -8  345.46    6.15
   4  -6   8  340.71    7.52
  -4   6  -7   86.25    1.86
   4  -6   7   84.03    1.94
  -4   6  -6  299.47    5.40
   4  -6   6  300.44    5.53
  -4   6  -5  360.72    6.44
   4  -6   5  369.28    7.90
  -4   6  -4   20.95    0.66
   4  -6   4   20.68    0.86
  -4   6  -3  629.90   10.59
   4  -6   3  653.40   10.95
  -4   6  -2 1021.66   17.12
   4  -6   2 1025.56   19.86
  -4   6  -1    6.08    0.38
   4  -6   1    5.93    0.52
  -4   6   0 1447.86   23.40
   4  -6   0 1426.00   23.06
  -4   6   1  101.14    2.32
   4  -6  -1  102.52    2.08
  -4   6   2   87.06    1.77
   4  -6  -2   85.19    2.02
  -4   6   3   17.70    0.59
   4  -6  -3   18.11    0.61
  -4   6   4  986.96   15.82
   4  -6  -4  987.74   19.06
  -4   6   5    9.38    0.44
   4  -6  -5    8.31    0.56
  -4   6   6  878.79   14.39
   4  -6  -6  867.00   16.32
  -4   6   7  120.64    2.42
   4  -6  -7  119.82    2.41
  -4   6   8  197.81    4.22
   4  -6  -8  195.80    4.32
  -4   6   9  672.38   16.01
   4  -6  -9  670.90   15.94
  -4   6  10  522.21   12.89
   4  -6 -10  493.48   12.08
  -4   6  11   16.96    1.19
   4  -6 -11   16.77    1.69
  -4   6  12    4.84    0.74
   4  -6 -12    4.46    0.76
  -4   6  13   28.21    1.27
   4  -6 -13   27.92    1.46
  -4   6  14   44.15    1.82
   4  -6 -14   44.57    1.82
  -4   6  15   56.86    2.11
   4  -6 -15   61.01    2.18
  -4   6  16  190.46    5.04
   4  -6 -16  190.06    5.06
  -4   6  17    6.50    1.02
   4  -6 -17    5.01    1.10
  -4   6  18   43.20    1.93
   4  -6 -18   46.09    2.23
  -4   6  19    0.42    1.21
   4  -6 -19   -0.78    1.41
  -6   6 -17    0.70    1.21
   6  -6  17    2.19    1.46
  -6   6 -16   33.73    1.29
   6  -6  16   36.31    1.28
  -6   6 -15    4.48    0.99
   6  -6  15    3.75    1.04
  -6   6 -14   16.53    1.01
   6  -6  14   17.46    1.02
  -6   6 -13    3.27    0.83
   6  -6  13    2.81    1.07
  -6   6 -12   30.70    1.21
   6  -6  12   30.85    1.20
  -6   6 -11   20.82    0.92
   6  -6  11   20.93    1.10
  -6   6 -10   59.82    1.62
   6  -6  10   60.66    1.71
  -6   6  -9    3.04    0.54
   6  -6   9    2.18    0.60
  -6   6  -8  370.93    9.29
   6  -6   8  345.73    8.41
  -6   6  -7   15.34    0.74
   6  -6   7   14.77    0.85
  -6   6  -6  439.24    7.45
   6  -6   6  443.50    9.20
  -6   6  -5   10.08    0.56
   6  -6   5   10.21    0.63
  -6   6  -4   85.47    1.88
   6  -6   4   82.19    1.92
  -6   6  -3  170.66    3.31
   6  -6   3  179.22    4.24
  -6   6  -2  862.75   14.66
   6  -6   2  874.39   14.56
  -6   6  -1    6.68    0.44
   6  -6   1    7.13    0.50
  -6   6   0  683.17   11.45
   6  -6   0  685.85   11.71
  -6   6   1  381.49    6.53
   6  -6  -1  379.23    7.96
  -6   6   2   82.15    1.73
   6  -6  -2   77.75    1.66
  -6   6   3  610.85    9.93
   6  -6  -3  606.99   10.25
  -6   6   4  602.37   10.16
   6  -6  -4  593.01   11.61
  -6   6   5  196.62    3.65
   6  -6  -5  194.53    4.24
  -6   6   6  101.43    2.03
   6  -6  -6   98.98    2.16
  -6   6   7    8.01    0.41
   6  -6  -7    8.50    0.49
  -6   6   8  371.38    7.29
   6  -6  -8  369.70    7.79
  -6   6   9  249.71    4.64
   6  -6  -9  245.76    5.08
  -6   6  10  591.68   14.40
   6  -6 -10  561.41   13.32
  -6   6  11   13.49    0.90
   6  -6 -11   10.15    0.86
  -6   6  12    4.89    0.76
   6  -6 -12    4.95    0.80
  -6   6  13   -0.14    0.68
   6  -6 -13    0.31    0.73
  -6   6  14   53.45    2.06
   6  -6 -14   53.39    2.18
  -6   6  15   24.14    1.46
   6  -6 -15   21.77    1.44
  -6   6  16  180.64    5.78
   6  -6 -16  191.08    5.26
  -6   6  17   19.45    1.34
   6  -6 -17   18.75    1.43
  -6   6  18   25.75    1.69
   6  -6 -18   26.60    1.72
  -6   6  19    0.62    1.17
   6  -6 -19    0.02    1.23
  -8   6 -16    8.67    1.70
   8  -6  16   10.49    1.76
  -8   6 -15   -0.30    1.37
   8  -6  15    0.60    1.70
  -8   6 -14   19.53    1.24
   8  -6  14   22.12    1.27
  -8   6 -13    4.40    0.84
   8  -6  13    5.40    0.82
  -8   6 -12   50.74    1.67
   8  -6  12   51.00    1.65
  -8   6 -11    0.33    0.71
   8  -6  11    0.14    0.72
  -8   6 -10   70.75    1.73
   8  -6  10   71.21    1.82
  -8   6  -9    0.63    0.55
   8  -6   9   -0.22    0.52
  -8   6  -8  205.67    4.09
   8  -6   8  205.03    4.98
  -8   6  -7   31.83    1.03
   8  -6   7   29.64    1.55
  -8   6  -6  236.94    4.27
   8  -6   6  239.40    4.64
  -8   6  -5    1.11    0.43
   8  -6   5    1.32    0.49
  -8   6  -4  189.23    3.76
   8  -6   4  182.47    4.26
  -8   6  -3  527.12   10.82
   8  -6   3  508.03    9.11
  -8   6  -2  482.06    8.39
   8  -6   2  479.30    8.53
  -8   6  -1  127.92    2.59
   8  -6   1  129.01    2.65
  -8   6   0   60.67    1.37
   8  -6   0   59.21    1.68
  -8   6   1   64.68    1.53
   8  -6  -1   62.60    1.79
  -8   6   2  101.56    2.14
   8  -6  -2  102.36    2.36
  -8   6   3   88.22    1.93
   8  -6  -3   87.21    2.16
  -8   6   4  487.49    8.42
   8  -6  -4  474.41    8.03
  -8   6   5   25.28    0.80
   8  -6  -5   26.38    0.91
  -8   6   6   68.10    1.58
   8  -6  -6   72.08    1.85
  -8   6   7    2.72    0.36
   8  -6  -7    2.02    0.37
  -8   6   8  348.22    5.94
   8  -6  -8  347.68    6.28
  -8   6   9  128.82    2.57
   8  -6  -9  127.27    2.58
  -8   6  10  650.89   11.01
   8  -6 -10  663.31   10.85
  -8   6  11  142.58    4.07
   8  -6 -11  134.89    2.71
  -8   6  12   31.10    1.52
   8  -6 -12   33.17    1.62
  -8   6  13   52.46    1.90
   8  -6 -13   52.17    2.00
  -8   6  14  201.74    5.21
   8  -6 -14  207.75    5.61
  -8   6  15   20.19    1.38
   8  -6 -15   17.42    1.39
  -8   6  16  106.04    3.38
   8  -6 -16  103.73    3.63
  -8   6  17   61.68    2.38
   8  -6 -17   60.85    2.45
  -8   6  18   17.94    1.60
   8  -6 -18   16.89    1.57
  -8   6  19    3.40    1.49
 -10   6 -14    5.04    1.57
  10  -6  14    5.47    1.48
 -10   6 -13    0.06    0.86
  10  -6  13    0.33    0.91
 -10   6 -12   37.31    1.43
  10  -6  12   38.23    1.44
 -10   6 -11    0.41    0.72
  10  -6  11    0.83    0.72
 -10   6 -10   66.87    1.83
  10  -6  10   63.31    2.26
 -10   6  -9    0.26    0.60
  10  -6   9   -0.10    0.60
 -10   6  -8  120.61    3.02
  10  -6   8  114.22    2.59
 -10   6  -7    8.97    0.82
  10  -6   7    7.88    1.13
 -10   6  -6   58.91    1.51
  10  -6   6   60.27    1.65
 -10   6  -5   15.97    0.85
  10  -6   5   15.38    0.86
 -10   6  -4  126.31    2.65
  10  -6   4  118.96    2.79
 -10   6  -3  114.04    2.38
  10  -6   3  113.53    3.15
 -10   6  -2  260.71    4.83
  10  -6   2  254.58    5.01
 -10   6  -1   12.49    0.72
  10  -6   1   12.72    0.82
 -10   6   0   10.46    0.55
  10  -6   0   10.71    0.55
 -10   6   1   13.36    0.62
  10  -6  -1   13.35    0.69
 -10   6   2   76.73    1.81
  10  -6  -2   73.64    2.06
 -10   6   3   50.46    1.27
  10  -6  -3   50.01    1.31
 -10   6   4  559.97    9.52
  10  -6  -4  558.13    9.59
 -10   6   5  129.87    2.69
  10  -6  -5  124.19    2.90
 -10   6   6  253.36    4.77
  10  -6  -6  250.38    4.61
 -10   6   7  251.65    4.65
  10  -6  -7  245.00    4.58
 -10   6   8  769.22   12.92
  10  -6  -8  751.54   12.64
 -10   6   9   15.79    0.62
  10  -6  -9   16.48    0.72
 -10   6  10  214.09    3.98
  10  -6 -10  212.88    4.07
 -10   6  11   66.53    1.82
  10  -6 -11   68.81    1.82
 -10   6  12   16.08    1.19
  10  -6 -12   16.07    0.69
 -10   6  13   84.47    2.79
  10  -6 -13   88.47    2.99
 -10   6  14  213.76    5.73
  10  -6 -14  218.33    5.70
 -10   6  15   10.75    1.06
  10  -6 -15   12.35    1.18
 -10   6  16   61.97    2.39
  10  -6 -16   60.67    2.63
 -10   6  17   33.60    1.72
  10  -6 -17   36.22    1.76
 -10   6  18    9.67    1.20
  10  -6 -18    6.98    1.20
 -12   6 -13    1.15    1.75
  12  -6  13    0.59    1.74
 -12   6 -12   21.97    1.65
  12  -6  12   16.61    1.70
 -12   6 -11    0.04    0.85
  12  -6  11    0.43    0.84
 -12   6 -10   50.88    1.60
  12  -6  10   47.05    1.69
 -12   6  -9    0.08    0.79
  12  -6   9   -0.23    0.78
 -12   6  -8   45.27    1.47
  12  -6   8   44.68    1.45
 -12   6  -7   16.30    0.96
  12  -6   7   15.37    0.97
 -12   6  -6   29.79    1.10
  12  -6   6   28.57    1.10
 -12   6  -5    8.73    0.71
  12  -6   5    8.51    0.77
 -12   6  -4   80.52    1.89
  12  -6   4   80.91    2.28
 -12   6  -3   42.78    1.28
  12  -6   3   39.33    1.57
 -12   6  -2  216.58    4.18
  12  -6   2  213.43    4.07
 -12   6  -1   44.83    1.37
  12  -6   1   41.99    1.29
 -12   6   0   53.76    1.41
  12  -6   0   54.87    1.53
 -12   6   1    7.56    0.56
  12  -6  -1    5.49    0.59
 -12   6   2  178.48    4.02
  12  -6  -2  180.03    3.67
 -12   6   3   17.89    0.75
  12  -6  -3   18.15    0.82
 -12   6   4  202.61    3.82
  12  -6  -4  206.97    4.02
 -12   6   5   20.56    0.80
  12  -6  -5   19.87    0.85
 -12   6   6  269.25    5.03
  12  -6  -6  260.35    4.74
 -12   6   7   88.05    2.02
  12  -6  -7   85.80    1.95
 -12   6   8  611.79   10.47
  12  -6  -8  605.70   10.97
 -12   6   9   14.73    0.76
  12  -6  -9   14.87    0.77
 -12   6  10   84.73    2.18
  12  -6 -10   83.87    1.96
 -12   6  11   57.53    1.49
  12  -6 -11   57.07    1.46
 -12   6  12    1.14    0.52
  12  -6 -12    0.99    0.48
 -12   6  13  105.52    2.61
  12  -6 -13  105.98    2.33
 -12   6  14  153.49    3.01
  12  -6 -14  159.66    3.10
 -12   6  15    1.42    0.95
  12  -6 -15    0.09    0.86
 -12   6  16   17.58    1.48
  12  -6 -16   14.51    1.48
 -12   6  17   13.47    1.40
  12  -6 -17   13.52    1.35
 -12   6  18   20.04    2.12
 -14   6 -11    0.17    1.48
  14  -6  11   -0.43    1.72
 -14   6 -10   26.74    1.72
  14  -6  10   20.52    1.68
 -14   6  -9    0.29    0.95
  14  -6   9    0.83    0.90
 -14   6  -8   36.48    1.36
  14  -6   8   35.46    1.37
 -14   6  -7    0.89    1.08
  14  -6   7    0.44    1.33
 -14   6  -6   17.63    1.04
  14  -6   6   15.91    1.10
 -14   6  -5    3.52    0.69
  14  -6   5    2.95    0.70
 -14   6  -4   72.46    2.06
  14  -6   4   71.02    1.81
 -14   6  -3    1.53    0.62
  14  -6   3    2.74    0.68
 -14   6  -2  123.80    2.77
  14  -6   2  117.55    2.83
 -14   6  -1    2.35    0.56
  14  -6   1    1.07    0.54
 -14   6   0  100.21    2.59
  14  -6   0   95.54    2.19
 -14   6   1    7.17    0.66
  14  -6  -1    6.69    0.59
 -14   6   2  169.61    3.30
  14  -6  -2  168.79    3.48
 -14   6   3    0.05    0.54
  14  -6  -3    0.50    0.53
 -14   6   4  104.16    2.23
  14  -6  -4  104.85    2.30
 -14   6   5   17.13    0.94
  14  -6  -5   13.76    0.81
 -14   6   6  102.69    2.39
  14  -6  -6  100.46    2.38
 -14   6   7  153.19    3.03
  14  -6  -7  149.71    2.95
 -14   6   8  269.85    4.93
  14  -6  -8  259.04    5.33
 -14   6   9    6.57    0.64
  14  -6  -9    6.85    0.61
 -14   6  10    3.99    0.65
  14  -6 -10    4.77    0.63
 -14   6  11    0.48    0.61
  14  -6 -11    0.41    0.55
 -14   6  12   28.87    1.43
  14  -6 -12   28.94    1.16
 -14   6  13   51.46    1.52
  14  -6 -13   53.45    1.49
 -14   6  14  108.59    2.41
  14  -6 -14  104.61    2.70
 -14   6  15    9.68    1.06
  14  -6 -15    8.08    0.85
 -14   6  16   20.32    1.02
  14  -6 -16   20.27    0.99
 -14   6  17    1.39    1.14
  14  -6 -17    1.00    1.14
 -16   6  -9   -0.96    2.62
 -16   6  -8   17.48    1.44
  16  -6   8   19.95    1.80
 -16   6  -7    3.09    1.03
  16  -6   7    2.73    1.33
 -16   6  -6   27.96    1.28
  16  -6   6   28.46    1.60
 -16   6  -5   10.97    1.02
  16  -6   5   11.47    1.11
 -16   6  -4   45.97    1.46
  16  -6   4   41.77    1.39
 -16   6  -3    0.51    0.71
  16  -6   3    0.89    0.77
 -16   6  -2   49.98    1.45
  16  -6   2   48.27    1.59
 -16   6  -1    2.38    0.70
  16  -6   1    3.77    0.71
 -16   6   0   33.26    1.18
  16  -6   0   31.85    1.18
 -16   6   1   23.87    1.00
  16  -6  -1   24.64    1.17
 -16   6   2   54.00    1.48
  16  -6  -2   51.46    1.36
 -16   6   3    1.80    0.67
  16  -6  -3    1.73    0.64
 -16   6   4   25.10    1.00
  16  -6  -4   23.53    1.06
 -16   6   5    2.54    0.57
  16  -6  -5    2.81    0.61
 -16   6   6  101.93    2.26
  16  -6  -6  101.22    2.57
 -16   6   7   20.89    0.97
  16  -6  -7   19.66    0.96
 -16   6   8  116.26    2.40
  16  -6  -8  111.73    2.51
 -16   6   9    0.16    0.69
  16  -6  -9    1.27    0.68
 -16   6  10   19.31    1.05
  16  -6 -10   18.81    0.94
 -16   6  11    8.03    0.84
  16  -6 -11    9.21    0.84
 -16   6  12   50.14    1.61
  16  -6 -12   52.61    1.61
 -16   6  13   31.23    1.33
  16  -6 -13   29.33    1.19
 -16   6  14  104.63    2.34
  16  -6 -14  105.57    2.70
 -16   6  15   16.64    1.23
  16  -6 -15   16.42    1.01
 -18   6  -6   15.70    1.60
  18  -6   6   12.61    1.68
 -18   6  -5    6.45    1.38
  18  -6   5    5.60    1.81
 -18   6  -4   30.89    1.29
  18  -6   4   26.69    1.31
 -18   6  -3    0.92    0.88
  18  -6   3    0.87    0.91
 -18   6  -2   20.76    1.07
  18  -6   2   19.60    1.27
 -18   6  -1   -0.19    0.76
  18  -6   1    1.12    0.93
 -18   6   0   12.81    0.96
  18  -6   0   13.21    0.98
 -18   6   1    1.44    0.68
  18  -6  -1    1.83    0.81
 -18   6   2   20.88    0.94
  18  -6  -2   17.23    0.98
 -18   6   3   -0.24    0.79
  18  -6  -3    0.25    0.85
 -18   6   4   25.77    1.10
  18  -6  -4   26.00    1.13
 -18   6   5    4.12    0.85
  18  -6  -5    3.11    0.82
 -18   6   6   67.13    1.83
  18  -6  -6   63.81    1.96
 -18   6   7    0.16    0.81
  18  -6  -7    0.33    0.75
 -18   6   8   86.84    2.15
  18  -6  -8   86.18    2.10
 -18   6   9   14.20    0.98
  18  -6  -9   12.89    0.88
 -18   6  10   18.97    1.10
  18  -6 -10   20.70    1.09
 -18   6  11   16.70    1.00
  18  -6 -11   16.03    0.99
 -18   6  12  119.25    2.58
  18  -6 -12  115.12    2.52
 -18   6  13   12.26    1.13
  18  -6 -13   12.62    1.10
 -18   6  14   39.74    2.00
  18  -6 -14   38.70    1.82
 -18   6  15   10.95    2.34
  18  -6 -15   10.97    1.71
 -20   6  -2   10.38    1.20
  20  -6   2   11.51    1.65
 -20   6  -1    0.03    0.91
  20  -6   1   -0.20    1.40
 -20   6   0    7.71    0.94
  20  -6   0    6.53    1.01
 -20   6   1    0.43    0.79
  20  -6  -1    0.72    0.91
 -20   6   2   17.59    1.15
  20  -6  -2   16.22    1.23
 -20   6   3    0.30    0.84
  20  -6  -3    0.58    0.91
 -20   6   4   39.46    1.38
  20  -6  -4   36.10    1.38
 -20   6   5   10.15    1.26
  20  -6  -5   10.30    1.10
 -20   6   6   98.25    2.30
  20  -6  -6   96.79    2.35
 -20   6   7    2.70    0.89
  20  -6  -7    2.91    0.90
 -20   6   8   30.87    1.23
  20  -6  -8   30.31    1.41
 -20   6   9    2.17    0.93
  20  -6  -9    1.63    0.86
 -20   6  10   20.66    1.14
  20  -6 -10   20.56    1.12
 -20   6  11   13.03    1.40
  20  -6 -11   11.76    1.32
 -20   6  12   34.33    3.67
  20  -6 -12   30.64    2.12
 -20   6  13    1.43    1.92
  20  -6 -13    2.31    1.33
 -20   6  14   21.45    2.07
  20  -6 -14   18.82    3.05
 -22   6   5    1.53    1.46
  22  -6  -5   -0.31    1.37
 -22   6   6   37.49    2.59
  22  -6  -6   34.96    2.27
 -22   6   7    1.42    1.68
  22  -6  -7    0.40    1.23
 -22   6   8   23.51    2.03
  22  -6  -8   22.23    1.72
 -22   6   9    1.51    2.00
  22  -6  -9    1.03    1.31
 -22   6  10    6.31    1.82
  22  -6 -10    3.20    2.01
 -22   6  11    4.68    2.18
  22  -6 -11    6.55    1.71
 -22   6  12   16.05    1.37
  22  -6 -12   15.17    1.92
  19   7 -11   19.53    3.62
  19   7 -10    0.12    1.97
 -19  -7  10    1.31    1.41
  19   7  -9   43.46    2.61
 -19  -7   9   52.72    2.79
  19   7  -8    1.81    0.91
 -19  -7   8    1.54    1.05
  19   7  -7   32.83    1.28
 -19  -7   7   33.08    1.32
  19   7  -6    2.59    0.99
 -19  -7   6    1.13    0.97
  19   7  -5   26.45    1.22
 -19  -7   5   24.84    1.29
  19   7  -4    4.63    0.92
 -19  -7   4    5.51    0.98
  19   7  -3   35.78    1.37
 -19  -7   3   34.33    1.43
  19   7  -2    0.39    1.06
 -19  -7   2    1.47    1.12
  19   7  -1   14.27    1.19
 -19  -7   1   16.28    1.44
  19   7   0    1.89    1.25
 -19  -7   0    0.60    1.29
  19   7   1   12.17    1.20
 -19  -7  -1   12.97    1.40
  19   7   2    0.70    1.14
 -19  -7  -2    0.44    1.08
  19   7   3    6.56    1.26
 -19  -7  -3    7.77    1.16
  19   7   4    0.12    1.15
 -19  -7  -4    1.70    1.32
  19   7   5    8.20    1.21
 -19  -7  -5    9.95    3.02
  17   7 -13   23.04    1.83
 -17  -7  13   24.32    2.00
  17   7 -12    6.84    1.44
 -17  -7  12    7.50    1.23
  17   7 -11   52.03    1.85
 -17  -7  11   54.98    1.76
  17   7 -10   10.25    1.07
 -17  -7  10   10.30    1.09
  17   7  -9   93.53    2.53
 -17  -7   9   90.34    2.02
  17   7  -8    0.90    0.87
 -17  -7   8    0.38    1.10
  17   7  -7    6.62    0.84
 -17  -7   7    6.57    0.91
  17   7  -6   12.31    1.14
 -17  -7   6   13.88    0.98
  17   7  -5   59.02    1.73
 -17  -7   5   60.10    1.57
  17   7  -4   21.57    1.03
 -17  -7   4   22.17    1.07
  17   7  -3   48.27    1.51
 -17  -7   3   46.56    1.41
  17   7  -2    3.64    0.89
 -17  -7   2    3.48    0.87
  17   7  -1   21.55    1.12
 -17  -7   1   20.99    1.17
  17   7   0    0.74    0.69
 -17  -7   0    0.98    0.72
  17   7   1   11.96    0.94
 -17  -7  -1   14.22    1.14
  17   7   2   -0.08    0.90
 -17  -7  -2    1.17    1.10
  17   7   3   18.66    1.21
 -17  -7  -3   22.39    1.34
  17   7   4    1.70    1.13
 -17  -7  -4    1.99    1.20
  17   7   5   25.20    1.30
 -17  -7  -5   27.73    1.43
  17   7   6    1.29    1.28
 -17  -7  -6    0.42    1.26
  17   7   7   17.12    1.32
 -17  -7  -7   19.42    1.31
  17   7   8    1.04    1.97
 -17  -7  -8    0.61    1.41
  15   7 -15   38.46    1.93
 -15  -7  15   39.99    1.88
  15   7 -14    1.91    0.94
 -15  -7  14    1.15    1.07
  15   7 -13    0.68    0.79
 -15  -7  13    0.63    0.89
  15   7 -12   16.57    1.38
 -15  -7  12   17.70    1.40
  15   7 -11  119.13    2.60
 -15  -7  11  130.09    2.83
  15   7 -10   48.14    1.75
 -15  -7  10   47.26    1.47
  15   7  -9   48.27    1.70
 -15  -7   9   48.95    1.43
  15   7  -8    0.03    0.66
 -15  -7   8    0.15    0.53
  15   7  -7   17.14    0.93
 -15  -7   7   16.62    0.83
  15   7  -6    0.19    0.59
 -15  -7   6   -0.07    0.72
  15   7  -5   79.26    1.86
 -15  -7   5   77.27    1.77
  15   7  -4   59.42    1.58
 -15  -7   4   58.74    1.47
  15   7  -3  145.46    2.96
 -15  -7   3  143.28    2.81
  15   7  -2   21.41    0.93
 -15  -7   2   22.54    0.93
  15   7  -1   66.36    1.66
 -15  -7   1   64.69    1.76
  15   7   0    0.56    0.66
 -15  -7   0    0.21    0.72
  15   7   1   28.68    1.12
 -15  -7  -1   27.75    1.23
  15   7   2    3.43    0.82
 -15  -7  -2    2.46    0.82
  15   7   3    9.25    0.90
 -15  -7  -3   12.16    0.99
  15   7   4    1.19    0.97
 -15  -7  -4    1.67    1.02
  15   7   5   56.36    1.64
 -15  -7  -5   59.86    1.89
  15   7   6    2.24    1.24
 -15  -7  -6    2.70    1.38
  15   7   7   38.92    1.82
 -15  -7  -7   42.54    1.79
  15   7   8    2.41    1.09
 -15  -7  -8    4.24    1.18
  15   7   9   13.00    3.19
 -15  -7  -9   12.04    2.22
  15   7  10    0.25    1.42
 -15  -7 -10   -0.39    1.20
  13   7 -16   31.76    2.05
 -13  -7  16   26.20    1.74
  13   7 -15   10.33    0.97
 -13  -7  15    9.55    1.08
  13   7 -14    7.27    0.86
 -13  -7  14    7.78    1.01
  13   7 -13    9.23    1.05
 -13  -7  13   10.04    0.92
  13   7 -12    7.49    0.82
 -13  -7  12    8.61    1.01
  13   7 -11  122.79    2.65
 -13  -7  11  120.13    2.76
  13   7 -10   54.30    1.52
 -13  -7  10   52.94    1.66
  13   7  -9   86.95    1.94
 -13  -7   9   89.46    2.06
  13   7  -8    3.93    0.53
 -13  -7   8    4.25    0.60
  13   7  -7   36.87    1.38
 -13  -7   7   34.85    1.05
  13   7  -6    0.32    0.58
 -13  -7   6    0.63    0.43
  13   7  -5  244.64    4.95
 -13  -7   5  247.90    4.47
  13   7  -4  108.91    2.71
 -13  -7   4  107.80    2.36
  13   7  -3  118.77    2.37
 -13  -7   3  116.92    2.51
  13   7  -2   24.81    0.93
 -13  -7   2   26.68    0.90
  13   7  -1  157.22    3.06
 -13  -7   1  166.59    3.26
  13   7   0    2.74    0.58
 -13  -7   0    3.63    0.62
  13   7   1   63.39    1.82
 -13  -7  -1   64.00    1.62
  13   7   2    2.07    0.64
 -13  -7  -2    1.77    0.74
  13   7   3   20.27    1.09
 -13  -7  -3   19.61    0.96
  13   7   4   17.01    0.87
 -13  -7  -4   16.64    0.91
  13   7   5   51.70    1.46
 -13  -7  -5   51.82    1.53
  13   7   6    0.99    0.70
 -13  -7  -6    0.14    0.86
  13   7   7   66.80    1.77
 -13  -7  -7   63.78    1.84
  13   7   8    1.00    0.85
 -13  -7  -8    0.53    0.97
  13   7   9   19.57    1.35
 -13  -7  -9   19.53    1.83
  13   7  10    3.35    1.24
 -13  -7 -10    1.16    1.60
  13   7  11    5.72    2.01
 -13  -7 -11    8.47    2.51
  13   7  12    0.73    1.73
 -13  -7 -12   -1.95    3.17
  11   7 -17   60.57    2.48
 -11  -7  17   60.34    2.28
  11   7 -16   51.31    1.65
 -11  -7  16   51.82    1.72
  11   7 -15    8.68    0.78
 -11  -7  15    9.94    0.90
  11   7 -14   10.49    0.90
 -11  -7  14   10.75    1.17
  11   7 -13   12.49    0.80
 -11  -7  13   14.49    0.98
  11   7 -12    0.33    0.57
 -11  -7  12    1.84    1.04
  11   7 -11  274.93    5.64
 -11  -7  11  274.34    6.26
  11   7 -10  110.41    2.52
 -11  -7  10  109.27    2.44
  11   7  -9   54.03    1.58
 -11  -7   9   54.59    1.60
  11   7  -8   78.41    2.09
 -11  -7   8   77.05    2.00
  11   7  -7  220.84    3.97
 -11  -7   7  245.88    5.22
  11   7  -6   74.18    2.66
 -11  -7   6   74.19    2.71
  11   7  -5  378.87    9.51
 -11  -7   5  399.68   10.18
  11   7  -4   22.92    1.26
 -11  -7   4   20.99    1.40
  11   7  -3  144.29    3.42
 -11  -7   3  144.87    3.23
  11   7  -2   65.97    1.83
 -11  -7   2   67.41    1.74
  11   7  -1  101.47    2.56
 -11  -7   1  104.42    2.30
  11   7   0    1.64    0.43
 -11  -7   0    1.44    0.51
  11   7   1   44.78    1.15
 -11  -7  -1   46.77    1.25
  11   7   2    8.28    0.57
 -11  -7  -2    7.91    0.62
  11   7   3   25.90    0.97
 -11  -7  -3   26.57    0.95
  11   7   4   15.73    0.79
 -11  -7  -4   15.14    0.88
  11   7   5  132.34    2.70
 -11  -7  -5  130.80    2.73
  11   7   6   -0.33    0.65
 -11  -7  -6   -0.09    0.77
  11   7   7   72.08    2.16
 -11  -7  -7   72.45    1.96
  11   7   8   -0.66    0.68
 -11  -7  -8    0.98    0.90
  11   7   9   35.49    1.30
 -11  -7  -9   37.19    1.41
  11   7  10   -0.14    0.82
 -11  -7 -10    0.18    1.10
  11   7  11   13.79    1.22
 -11  -7 -11   16.43    1.96
  11   7  12    1.43    1.45
 -11  -7 -12    0.96    1.76
  11   7  13    9.98    1.86
 -11  -7 -13   11.02    2.01
   9   7 -18    3.15    1.50
  -9  -7  18    3.95    1.52
   9   7 -17   78.60    1.92
  -9  -7  17   81.08    2.11
   9   7 -16   22.72    1.08
  -9  -7  16   23.75    1.15
   9   7 -15   11.00    0.79
  -9  -7  15   10.24    0.91
   9   7 -14   24.61    1.34
  -9  -7  14   25.86    1.13
   9   7 -13  133.26    2.90
  -9  -7  13  129.88    2.75
   9   7 -12   40.57    1.37
  -9  -7  12   41.49    1.25
   9   7 -11  258.88    4.92
  -9  -7  11  251.79    4.69
   9   7 -10    0.08    0.38
  -9  -7  10    0.06    0.41
   9   7  -9   53.87    1.41
  -9  -7   9   52.88    1.42
   9   7  -8  150.08    4.32
  -9  -7   8  142.66    3.86
   9   7  -7  263.24    6.71
  -9  -7   7  270.77    7.67
   9   7  -6  135.56    4.00
  -9  -7   6  128.91    4.10
   9   7  -5  422.03   11.15
  -9  -7   5  409.42   11.20
   9   7  -4   88.40    2.96
  -9  -7   4   86.97    2.90
   9   7  -3  101.60    3.21
  -9  -7   3  101.22    3.22
   9   7  -2  161.92    4.63
  -9  -7   2  163.21    4.58
   9   7  -1  198.55    5.13
  -9  -7   1  201.39    5.52
   9   7   0  101.50    2.43
  -9  -7   0  103.18    2.10
   9   7   1   15.43    0.61
  -9  -7  -1   15.06    0.63
   9   7   2    7.24    0.52
  -9  -7  -2    6.80    0.48
   9   7   3   64.53    1.49
  -9  -7  -3   64.93    1.50
   9   7   4    1.62    0.45
  -9  -7  -4    1.18    0.55
   9   7   5  282.08    5.30
  -9  -7  -5  287.11    5.29
   9   7   6   17.62    0.75
  -9  -7  -6   17.43    0.98
   9   7   7  135.98    2.72
  -9  -7  -7  134.99    2.93
   9   7   8    0.07    0.58
  -9  -7  -8    0.60    0.62
   9   7   9   57.96    1.47
  -9  -7  -9   55.62    1.62
   9   7  10    2.84    0.73
  -9  -7 -10    3.14    1.00
   9   7  11   20.81    1.20
  -9  -7 -11   25.35    1.36
   9   7  12    4.52    1.23
  -9  -7 -12    4.09    1.48
   9   7  13   16.21    1.70
  -9  -7 -13   19.49    1.85
   9   7  14   -0.69    1.40
  -9  -7 -14    0.73    1.57
   9   7  15   16.12    2.12
   7   7 -19   45.81    2.92
  -7  -7  19   53.17    3.12
   7   7 -18   11.37    1.91
  -7  -7  18   11.82    1.94
   7   7 -17   53.56    1.69
  -7  -7  17   55.69    1.86
   7   7 -16    1.99    0.73
  -7  -7  16    2.64    0.79
   7   7 -15    9.82    0.83
  -7  -7  15   10.56    0.97
   7   7 -14   44.78    1.29
  -7  -7  14   47.75    1.38
   7   7 -13  215.66    4.09
  -7  -7  13  220.66    4.08
   7   7 -12   69.87    1.73
  -7  -7  12   71.67    1.77
   7   7 -11  238.84    6.29
  -7  -7  11  243.09    6.26
   7   7 -10    4.93    0.43
  -7  -7  10    4.76    0.49
   7   7  -9   10.34    0.48
  -7  -7   9   10.76    0.56
   7   7  -8  408.32   10.57
  -7  -7   8  404.94   11.21
   7   7  -7  368.60    9.08
  -7  -7   7  368.75    9.97
   7   7  -6  282.11    7.45
  -7  -7   6  277.39    7.45
   7   7  -5  253.20    6.80
  -7  -7   5  237.67    6.59
   7   7  -4    1.67    0.69
  -7  -7   4    4.67    0.80
   7   7  -3  212.02    5.78
  -7  -7   3  218.08    5.75
   7   7  -2    9.17    0.78
  -7  -7   2   10.38    0.88
   7   7  -1  258.85    6.71
  -7  -7   1  256.13    6.66
   7   7   0   74.55    2.40
  -7  -7   0   74.04    3.27
   7   7   1   35.46    1.06
  -7  -7  -1   35.15    1.20
   7   7   2   23.07    0.72
  -7  -7  -2   22.86    0.76
   7   7   3  225.13    4.01
  -7  -7  -3  224.38    4.89
   7   7   4   10.09    0.57
  -7  -7  -4   10.61    0.62
   7   7   5  498.54    8.42
  -7  -7  -5  488.87    8.92
   7   7   6   49.08    1.24
  -7  -7  -6   48.47    1.44
   7   7   7  156.54    3.19
  -7  -7  -7  156.58    3.69
   7   7   8   49.51    1.39
  -7  -7  -8   49.81    1.78
   7   7   9   66.30    1.60
  -7  -7  -9   66.23    1.87
   7   7  10    0.30    0.41
  -7  -7 -10    1.12    0.69
   7   7  11   30.44    1.67
  -7  -7 -11   28.07    1.75
   7   7  12   14.67    1.97
  -7  -7 -12   18.04    1.68
   7   7  13   30.78    2.08
  -7  -7 -13   30.11    2.35
   7   7  14   -0.08    1.19
  -7  -7 -14    0.23    1.65
   7   7  15   26.30    1.63
  -7  -7 -15   25.51    2.04
   7   7  16    0.35    1.83
   5   7 -19   70.03    2.69
  -5  -7  19   75.86    2.80
   5   7 -18   30.92    2.16
  -5  -7  18   29.48    2.14
   5   7 -17   50.21    1.58
  -5  -7  17   51.60    1.70
   5   7 -16   -0.51    0.70
  -5  -7  16    0.47    0.82
   5   7 -15    7.34    0.75
  -5  -7  15    8.34    0.79
   5   7 -14   32.62    1.14
  -5  -7  14   33.83    1.17
   5   7 -13  181.10    3.53
  -5  -7  13  185.30    4.23
   5   7 -12   88.54    2.38
  -5  -7  12   92.32    2.12
   5   7 -11   93.13    2.47
  -5  -7  11   99.66    3.51
   5   7 -10   15.48    0.65
  -5  -7  10   17.22    0.95
   5   7  -9   43.21    1.10
  -5  -7   9   44.39    1.19
   5   7  -8    2.40    0.28
  -5  -7   8    3.10    0.81
   5   7  -7  351.67    9.52
  -5  -7   7  336.89   11.12
   5   7  -6  346.71    8.61
  -5  -7   6  354.28    9.62
   5   7  -5  335.48    8.80
  -5  -7   5  322.09    8.16
   5   7  -4    7.36    0.78
  -5  -7   4    8.77    0.98
   5   7  -3  529.91   13.66
  -5  -7   3  555.20   14.06
   5   7  -2    7.68    0.70
  -5  -7   2    6.94    0.79
   5   7  -1  545.45   13.44
  -5  -7   1  556.12   14.08
   5   7   0  570.95   14.10
  -5  -7   0  577.02   14.00
   5   7   1    3.17    0.70
  -5  -7  -1    5.78    0.92
   5   7   2  540.82   10.41
  -5  -7  -2  547.95    9.04
   5   7   3  393.25    7.89
  -5  -7  -3  405.88    8.39
   5   7   4    0.72    0.31
  -5  -7  -4    0.70    0.38
   5   7   5  563.52    9.32
  -5  -7  -5  568.90   10.86
   5   7   6   39.18    0.97
  -5  -7  -6   38.93    1.07
   5   7   7  159.99    3.28
  -5  -7  -7  155.93    3.52
   5   7   8   17.37    0.67
  -5  -7  -8   17.69    0.83
   5   7   9   64.44    1.83
  -5  -7  -9   75.84    2.96
   5   7  10    0.23    0.82
  -5  -7 -10    0.96    0.98
   5   7  11   23.61    1.51
  -5  -7 -11   23.40    1.69
   5   7  12    1.74    0.85
  -5  -7 -12   -0.05    1.01
   5   7  13   36.53    1.78
  -5  -7 -13   38.10    2.13
   5   7  14    0.34    1.06
  -5  -7 -14    0.65    1.47
   5   7  15   34.14    2.15
  -5  -7 -15   36.62    2.75
   5   7  16   -0.22    1.13
  -5  -7 -16   -1.27    1.53
   3   7 -19   46.80    2.87
  -3  -7  19   52.27    2.75
   3   7 -18    7.75    2.08
  -3  -7  18   11.74    1.74
   3   7 -17   28.53    1.25
  -3  -7  17   28.10    1.34
   3   7 -16   -0.30    0.78
  -3  -7  16   -0.01    0.74
   3   7 -15   26.34    1.10
  -3  -7  15   27.45    1.21
   3   7 -14    9.41    0.72
  -3  -7  14    8.07    0.75
   3   7 -13  159.98    3.36
  -3  -7  13  153.95    3.88
   3   7 -12   40.11    1.15
  -3  -7  12   40.76    1.22
   3   7 -11   54.79    1.67
  -3  -7  11   55.71    1.45
   3   7 -10  106.68    2.51
  -3  -7  10  111.95    3.10
   3   7  -9  108.57    2.67
  -3  -7   9  114.91    2.47
   3   7  -8    7.10    0.38
  -3  -7   8    6.73    0.43
   3   7  -7  687.60   17.09
  -3  -7   7  738.58   18.62
   3   7  -6  475.44   12.34
  -3  -7   6  495.13   14.27
   3   7  -5  246.13    6.49
  -3  -7   5  247.82    7.67
   3   7  -4  509.05   12.71
  -3  -7   4  556.38   14.20
   3   7  -3  997.44   23.82
  -3  -7   3  991.47   22.98
   3   7  -2  134.07    3.91
  -3  -7   2  138.90    3.76
   3   7  -1  373.11    9.42
  -3  -7   1  357.15    8.98
   3   7   0   62.41    2.09
  -3  -7   0   60.58    2.05
   3   7   1   31.63    1.37
  -3  -7  -1   30.99    1.27
   3   7   2  157.02    3.45
  -3  -7  -2  162.55    6.14
   3   7   3  363.27    6.30
  -3  -7  -3  384.57    7.61
   3   7   4   51.46    1.33
  -3  -7  -4   50.77    1.20
   3   7   5  414.09    7.10
  -3  -7  -5  400.87    7.06
   3   7   6   50.27    1.12
  -3  -7  -6   50.27    1.22
   3   7   7  151.64    2.86
  -3  -7  -7  157.27    3.05
   3   7   8   28.92    0.89
  -3  -7  -8   31.64    1.43
   3   7   9  178.22    4.90
  -3  -7  -9  175.85    5.04
   3   7  10   90.26    2.94
  -3  -7 -10   97.66    3.09
   3   7  11   34.41    1.72
  -3  -7 -11   33.23    2.71
   3   7  12    0.29    1.08
  -3  -7 -12    0.75    1.22
   3   7  13   84.60    3.02
  -3  -7 -13   89.05    3.12
   3   7  14   11.33    1.24
  -3  -7 -14   14.12    1.47
   3   7  15   46.55    1.99
  -3  -7 -15   46.55    2.27
   3   7  16    5.28    1.32
  -3  -7 -16    3.89    1.74
   3   7  17   12.53    1.41
  -3  -7 -17   15.13    2.05
   1   7 -19   38.72    2.24
  -1  -7  19   35.38    1.93
   1   7 -18    7.19    1.88
  -1  -7  18    5.05    1.75
   1   7 -17   12.86    1.07
  -1  -7  17   13.40    1.14
   1   7 -16    3.15    0.84
  -1  -7  16    3.98    0.85
   1   7 -15   27.34    1.25
  -1  -7  15   27.33    1.21
   1   7 -14    8.49    0.85
  -1  -7  14    8.01    0.87
   1   7 -13  169.52    3.44
  -1  -7  13  171.41    4.16
   1   7 -12    8.44    0.62
  -1  -7  12    8.30    0.72
   1   7 -11   36.95    1.22
  -1  -7  11   35.20    1.17
   1   7 -10  167.30    3.68
  -1  -7  10  169.88    4.03
   1   7  -9  273.34    4.93
  -1  -7   9  272.42    5.19
   1   7  -8   69.10    1.53
  -1  -7   8   69.82    1.94
   1   7  -7  475.26    8.00
  -1  -7   7  478.19    9.97
   1   7  -6   20.37    0.67
  -1  -7   6   20.19    0.82
   1   7  -5  579.53   14.02
  -1  -7   5  585.11   14.52
   1   7  -4  266.27    6.94
  -1  -7   4  261.75    6.64
   1   7  -3  662.71   15.94
  -1  -7   3  711.33   16.63
   1   7  -2    0.68    0.51
  -1  -7   2    0.38    0.65
   1   7  -1   68.12    2.09
  -1  -7   1   69.00    2.38
   1   7   0  144.16    4.11
  -1  -7   0  141.56    4.37
   1   7   1    1.35    0.46
  -1  -7  -1    1.23    0.57
   1   7   2  781.36   12.93
  -1  -7  -2  812.70   19.23
   1   7   3  881.46   14.35
  -1  -7  -3  862.81   14.06
   1   7   4  381.55    6.69
  -1  -7  -4  377.42    6.51
   1   7   5  277.75    4.90
  -1  -7  -5  275.37    5.89
   1   7   6  118.00    2.35
  -1  -7  -6  122.05    2.73
   1   7   7  302.39    5.36
  -1  -7  -7  312.94    6.42
   1   7   8   59.83    1.86
  -1  -7  -8   54.53    1.89
   1   7   9  206.80    5.34
  -1  -7  -9  201.32    5.60
   1   7  10  146.08    4.12
  -1  -7 -10  142.98    4.17
   1   7  11   76.15    2.61
  -1  -7 -11   74.52    2.63
   1   7  12    1.96    0.81
  -1  -7 -12    1.56    1.02
   1   7  13  111.89    3.45
  -1  -7 -13  105.45    3.70
   1   7  14   12.74    1.30
  -1  -7 -14   11.77    1.41
   1   7  15   56.04    2.30
  -1  -7 -15   56.16    2.47
   1   7  16    0.30    1.42
  -1  -7 -16    0.67    2.23
   1   7  17   13.19    1.35
  -1  -7 -17   13.32    1.95
  -1   7 -19   18.61    1.32
   1  -7  19   20.51    2.37
  -1   7 -18    0.03    1.71
   1  -7  18   -0.41    1.58
  -1   7 -17   15.20    1.96
   1  -7  17   16.58    1.79
  -1   7 -16   -0.33    0.81
   1  -7  16    0.64    0.85
  -1   7 -15   57.80    1.78
   1  -7  15   57.62    1.91
  -1   7 -14   10.46    0.86
   1  -7  14   10.69    0.93
  -1   7 -13  108.41    2.36
   1  -7  13  111.85    2.82
  -1   7 -12    0.55    0.60
   1  -7  12    1.45    0.77
  -1   7 -11   74.56    1.78
   1  -7  11   74.30    1.90
  -1   7 -10  140.12    3.86
   1  -7  10  142.25    4.29
  -1   7  -9  197.96    3.84
   1  -7   9  195.42    3.97
  -1   7  -8   57.32    1.38
   1  -7   8   54.83    1.37
  -1   7  -7  308.33    5.52
   1  -7   7  303.42    5.65
  -1   7  -6  118.07    2.28
   1  -7   6  117.45    2.56
  -1   7  -5  271.68    4.81
   1  -7   5  275.98    6.00
  -1   7  -4  363.02    6.16
   1  -7   4  363.98    6.65
  -1   7  -3  917.96   21.13
   1  -7   3  852.77   16.06
  -1   7  -2  771.85   12.71
   1  -7   2  811.13   13.35
  -1   7  -1    1.35    0.14
   1  -7   1    1.08    0.27
  -1   7   0  137.81    2.75
   1  -7   0  136.56    3.00
  -1   7   1   65.21    1.36
   1  -7  -1   65.14    1.63
  -1   7   2    0.61    0.25
   1  -7  -2    1.23    0.31
  -1   7   3  675.57   10.98
   1  -7  -3  678.29   11.43
  -1   7   4  258.76    4.53
   1  -7  -4  266.04    5.64
  -1   7   5  567.34    9.64
   1  -7  -5  565.32    9.57
  -1   7   6   21.56    0.61
   1  -7  -6   22.83    0.80
  -1   7   7  475.17    7.93
   1  -7  -7  495.75   11.78
  -1   7   8   66.19    1.99
   1  -7  -8   70.17    2.38
  -1   7   9  268.71    6.99
   1  -7  -9  263.50    6.71
  -1   7  10  166.51    4.97
   1  -7 -10  161.86    4.29
  -1   7  11   35.65    1.55
   1  -7 -11   40.44    1.74
  -1   7  12    8.26    0.98
   1  -7 -12    7.34    1.06
  -1   7  13  169.77    4.66
   1  -7 -13  164.32    4.95
  -1   7  14    7.74    0.96
   1  -7 -14    7.26    1.04
  -1   7  15   26.10    1.42
   1  -7 -15   27.87    1.74
  -1   7  16    2.25    0.93
   1  -7 -16    2.61    1.23
  -1   7  17   11.54    1.39
   1  -7 -17   11.00    1.45
  -1   7  18    6.04    1.35
   1  -7 -18    6.56    1.66
   3  -7  18    0.99    2.10
  -3   7 -17   12.05    2.41
   3  -7  17   13.14    2.17
  -3   7 -16    5.24    1.64
   3  -7  16    5.05    1.69
  -3   7 -15   45.39    1.58
   3  -7  15   46.58    1.62
  -3   7 -14   13.11    0.98
   3  -7  14   12.04    1.04
  -3   7 -13   82.87    1.97
   3  -7  13   86.15    2.86
  -3   7 -12    0.57    0.59
   3  -7  12    0.84    0.59
  -3   7 -11   35.03    1.18
   3  -7  11   33.40    1.22
  -3   7 -10   93.33    2.52
   3  -7  10   91.62    3.21
  -3   7  -9  173.07    3.43
   3  -7   9  172.09    4.01
  -3   7  -8   33.82    1.05
   3  -7   8   32.57    1.09
  -3   7  -7  150.34    2.92
   3  -7   7  148.04    3.63
  -3   7  -6   55.35    1.31
   3  -7   6   52.06    1.55
  -3   7  -5  415.28    7.31
   3  -7   5  401.47    7.26
  -3   7  -4   48.53    1.25
   3  -7   4   50.35    1.40
  -3   7  -3  365.79    6.48
   3  -7   3  362.78    6.37
  -3   7  -2  155.68    3.05
   3  -7   2  167.44    3.23
  -3   7  -1   31.63    0.82
   3  -7   1   31.40    0.92
  -3   7   0   59.30    1.52
   3  -7   0   60.97    1.44
  -3   7   1  348.24    6.05
   3  -7  -1  350.25    6.11
  -3   7   2  139.76    2.64
   3  -7  -2  143.15    2.75
  -3   7   3 1014.79   16.61
   3  -7  -3 1004.95   16.98
  -3   7   4  525.25    8.80
   3  -7  -4  530.55    8.97
  -3   7   5  258.16    4.67
   3  -7  -5  260.02    4.83
  -3   7   6  483.17    8.30
   3  -7  -6  479.03    9.80
  -3   7   7  705.81   13.21
   3  -7  -7  707.80   13.41
  -3   7   8    6.63    0.89
   3  -7  -8    6.11    0.80
  -3   7   9  116.55    3.56
   3  -7  -9  111.56    3.24
  -3   7  10  107.27    3.01
   3  -7 -10  106.87    3.19
  -3   7  11   53.95    1.85
   3  -7 -11   52.49    1.93
  -3   7  12   41.85    1.80
   3  -7 -12   37.87    2.63
  -3   7  13  155.39    4.47
   3  -7 -13  146.29    4.23
  -3   7  14    7.23    1.01
   3  -7 -14    9.81    1.13
  -3   7  15   25.98    1.53
   3  -7 -15   26.43    1.82
  -3   7  16    0.22    0.95
   3  -7 -16    0.05    1.07
  -3   7  17   28.67    1.55
   3  -7 -17   28.93    2.12
  -3   7  18    9.92    1.40
   3  -7 -18   11.67    1.67
  -5   7 -17   11.72    1.33
   5  -7  17   10.81    1.08
  -5   7 -16    0.07    1.86
   5  -7  16    0.04    1.63
  -5   7 -15   37.65    2.02
   5  -7  15   38.63    2.10
  -5   7 -14   -0.04    0.91
   5  -7  14    1.35    1.00
  -5   7 -13   39.22    1.36
   5  -7  13   38.31    1.39
  -5   7 -12    0.92    0.66
   5  -7  12    1.68    0.69
  -5   7 -11   23.14    0.97
   5  -7  11   22.11    0.99
  -5   7 -10   -0.04    0.60
   5  -7  10    0.01    0.66
  -5   7  -9   71.61    1.79
   5  -7   9   73.68    2.92
  -5   7  -8   16.85    0.77
   5  -7   8   16.57    0.91
  -5   7  -7  163.32    3.74
   5  -7   7  153.84    3.51
  -5   7  -6   38.12    1.02
   5  -7   6   40.03    1.14
  -5   7  -5  550.62    9.59
   5  -7   5  570.88   10.25
  -5   7  -4    1.30    0.40
   5  -7   4    1.19    0.47
  -5   7  -3  397.22    7.16
   5  -7   3  396.17    7.93
  -5   7  -2  534.89    9.28
   5  -7   2  541.64    9.60
  -5   7  -1    5.66    0.41
   5  -7   1    5.44    0.45
  -5   7   0  565.67    9.86
   5  -7   0  555.00    9.42
  -5   7   1  549.92    9.42
   5  -7  -1  572.21   10.05
  -5   7   2    7.84    0.42
   5  -7  -2    7.96    0.49
  -5   7   3  530.56   10.65
   5  -7  -3  533.14    9.42
  -5   7   4    7.86    0.44
   5  -7  -4    7.72    0.53
  -5   7   5  332.28    5.62
   5  -7  -5  329.24    5.91
  -5   7   6  335.83    5.97
   5  -7  -6  342.95    7.02
  -5   7   7  345.65    5.87
   5  -7  -7  350.56    6.34
  -5   7   8    3.62    0.43
   5  -7  -8    3.78    0.44
  -5   7   9   46.25    1.60
   5  -7  -9   45.20    1.65
  -5   7  10   16.98    0.99
   5  -7 -10   16.16    1.08
  -5   7  11   96.81    2.89
   5  -7 -11   96.26    2.87
  -5   7  12   96.77    3.13
   5  -7 -12   94.61    3.18
  -5   7  13  183.13    5.29
   5  -7 -13  182.90    5.64
  -5   7  14   33.39    1.71
   5  -7 -14   35.34    1.80
  -5   7  15    8.26    1.21
   5  -7 -15    8.63    1.29
  -5   7  16    0.42    1.07
   5  -7 -16   -0.06    1.02
  -5   7  17   54.27    2.16
   5  -7 -17   50.00    2.40
  -5   7  18   28.34    1.88
   5  -7 -18   27.50    2.07
  -7   7 -16    0.98    1.49
   7  -7  16   -1.12    3.32
  -7   7 -15   23.12    2.16
   7  -7  15   28.60    2.28
  -7   7 -14   -0.36    1.51
   7  -7  14   -0.67    1.57
  -7   7 -13   26.98    1.29
   7  -7  13   28.63    1.41
  -7   7 -12   13.56    1.07
   7  -7  12   16.77    1.12
  -7   7 -11   27.72    1.20
   7  -7  11   29.82    1.16
  -7   7 -10    0.13    0.77
   7  -7  10    1.08    0.75
  -7   7  -9   64.04    1.67
   7  -7   9   58.64    2.36
  -7   7  -8   47.16    1.30
   7  -7   8   45.47    1.37
  -7   7  -7  154.43    3.11
   7  -7   7  148.33    3.40
  -7   7  -6   46.42    1.31
   7  -7   6   47.14    1.39
  -7   7  -5  488.14    8.18
   7  -7   5  487.96    8.56
  -7   7  -4   10.03    0.57
   7  -7   4   10.29    0.69
  -7   7  -3  226.21    4.09
   7  -7   3  223.17    4.23
  -7   7  -2   23.02    0.78
   7  -7   2   22.60    0.87
  -7   7  -1   36.26    0.98
   7  -7   1   36.85    1.12
  -7   7   0   67.89    1.63
   7  -7   0   70.47    1.62
  -7   7   1  252.30    4.48
   7  -7  -1  246.04    4.50
  -7   7   2   10.24    0.54
   7  -7  -2    9.45    0.58
  -7   7   3  207.06    3.89
   7  -7  -3  204.83    3.88
  -7   7   4    1.81    0.42
   7  -7  -4    1.82    0.42
  -7   7   5  244.08    4.41
   7  -7  -5  243.82    4.65
  -7   7   6  282.53    5.25
   7  -7  -6  276.48    4.92
  -7   7   7  368.87    6.42
   7  -7  -7  366.81    6.29
  -7   7   8  410.21    7.23
   7  -7  -8  408.33    9.06
  -7   7   9   11.92    0.57
   7  -7  -9   10.71    0.52
  -7   7  10    4.62    0.96
   7  -7 -10    3.20    1.54
  -7   7  11  241.23    6.14
   7  -7 -11  252.63    7.51
  -7   7  12   71.93    2.38
   7  -7 -12   73.47    2.83
  -7   7  13  224.92    6.20
   7  -7 -13  216.52    6.17
  -7   7  14   46.22    2.05
   7  -7 -14   48.06    2.01
  -7   7  15   11.07    1.36
   7  -7 -15   11.40    1.33
  -7   7  16    1.79    1.02
   7  -7 -16    2.14    1.09
  -7   7  17   50.80    2.41
   7  -7 -17   50.94    2.21
  -7   7  18    8.07    1.36
   7  -7 -18    9.12    1.59
  -9   7 -15   15.89    2.04
   9  -7  15   11.50    2.22
  -9   7 -14   -0.96    1.70
   9  -7  14    0.10    2.11
  -9   7 -13   20.20    2.11
   9  -7  13   19.89    2.09
  -9   7 -12    4.85    0.98
   9  -7  12    3.89    1.02
  -9   7 -11   24.99    1.26
   9  -7  11   26.34    1.48
  -9   7 -10    2.98    0.74
   9  -7  10    2.58    0.80
  -9   7  -9   53.38    1.89
   9  -7   9   53.72    1.86
  -9   7  -8    1.22    0.60
   9  -7   8    0.99    0.66
  -9   7  -7  131.08    2.85
   9  -7   7  127.36    3.22
  -9   7  -6   18.49    0.82
   9  -7   6   16.78    0.98
  -9   7  -5  277.80    5.19
   9  -7   5  271.48    5.25
  -9   7  -4    1.38    0.51
   9  -7   4    1.39    0.55
  -9   7  -3   64.81    1.47
   9  -7   3   63.95    1.59
  -9   7  -2    7.38    0.56
   9  -7   2    7.39    0.64
  -9   7  -1   14.81    0.73
   9  -7   1   15.11    0.76
  -9   7   0  108.86    2.28
   9  -7   0  100.62    2.34
  -9   7   1  197.00    3.81
   9  -7  -1  196.10    3.76
  -9   7   2  157.51    3.24
   9  -7  -2  153.95    3.08
  -9   7   3  102.69    2.22
   9  -7  -3  100.98    2.42
  -9   7   4   90.56    1.99
   9  -7  -4   89.23    2.04
  -9   7   5  423.30    7.12
   9  -7  -5  413.03    7.27
  -9   7   6  135.97    2.64
   9  -7  -6  130.23    2.67
  -9   7   7  273.98    4.91
   9  -7  -7  268.58    5.71
  -9   7   8  141.12    3.10
   9  -7  -8  151.89    2.95
  -9   7   9   53.01    1.31
   9  -7  -9   55.85    1.37
  -9   7  10    0.69    0.50
   9  -7 -10    0.08    0.48
  -9   7  11  255.61    5.47
   9  -7 -11  268.07    5.79
  -9   7  12   42.71    1.87
   9  -7 -12   39.90    1.88
  -9   7  13  138.11    4.14
   9  -7 -13  130.87    4.23
  -9   7  14   28.25    1.53
   9  -7 -14   27.10    1.65
  -9   7  15   10.91    1.37
   9  -7 -15   11.20    1.53
  -9   7  16   22.52    1.58
   9  -7 -16   22.69    1.62
  -9   7  17   83.21    3.00
   9  -7 -17   81.13    3.23
  -9   7  18    3.14    1.70
 -11   7 -13    7.64    1.85
  11  -7  13   12.78    2.25
 -11   7 -12    2.68    1.76
  11  -7  12    1.31    1.70
 -11   7 -11   13.34    1.37
  11  -7  11   14.88    1.51
 -11   7 -10   -0.55    0.92
  11  -7  10    0.33    0.88
 -11   7  -9   34.36    1.67
  11  -7   9   34.82    1.66
 -11   7  -8    0.03    0.67
  11  -7   8   -0.05    0.76
 -11   7  -7   73.09    1.78
  11  -7   7   70.21    2.08
 -11   7  -6   -0.17    0.64
  11  -7   6   -0.59    0.71
 -11   7  -5  129.23    2.89
  11  -7   5  125.66    2.87
 -11   7  -4   14.91    0.76
  11  -7   4   13.29    0.86
 -11   7  -3   26.55    0.93
  11  -7   3   25.68    1.02
 -11   7  -2    7.98    0.66
  11  -7   2    7.58    0.77
 -11   7  -1   46.34    1.26
  11  -7   1   44.53    1.32
 -11   7   0    1.24    0.55
  11  -7   0    1.09    0.55
 -11   7   1  105.10    2.23
  11  -7  -1  102.55    1.97
 -11   7   2   64.24    1.55
  11  -7  -2   63.89    1.58
 -11   7   3  158.82    2.98
  11  -7  -3  151.84    3.13
 -11   7   4   23.46    0.87
  11  -7  -4   23.31    0.91
 -11   7   5  379.64    6.73
  11  -7  -5  378.33    6.70
 -11   7   6   71.97    1.69
  11  -7  -6   70.89    1.71
 -11   7   7  236.02    4.31
  11  -7  -7  235.44    5.23
 -11   7   8   81.27    1.78
  11  -7  -8   78.76    2.22
 -11   7   9   51.98    1.32
  11  -7  -9   51.74    1.44
 -11   7  10  111.46    2.40
  11  -7 -10  112.46    2.71
 -11   7  11  280.95    6.10
  11  -7 -11  269.18    5.00
 -11   7  12    0.12    0.53
  11  -7 -12    0.84    0.50
 -11   7  13   15.89    1.19
  11  -7 -13   14.46    1.21
 -11   7  14   11.17    1.30
  11  -7 -14   10.67    1.30
 -11   7  15    9.14    1.19
  11  -7 -15    8.86    1.19
 -11   7  16   50.44    2.12
  11  -7 -16   53.05    2.44
 -11   7  17   62.73    2.43
  11  -7 -17   55.29    2.49
 -13   7 -11    6.09    1.81
  13  -7  11    7.84    1.63
 -13   7 -10    2.92    1.36
  13  -7  10    2.80    1.48
 -13   7  -9   19.11    1.29
  13  -7   9   17.56    1.25
 -13   7  -8    1.15    0.87
  13  -7   8    0.33    1.00
 -13   7  -7   61.98    1.85
  13  -7   7   63.94    2.01
 -13   7  -6    0.69    0.77
  13  -7   6    0.19    0.82
 -13   7  -5   51.11    1.44
  13  -7   5   48.60    1.51
 -13   7  -4   16.61    0.92
  13  -7   4   15.48    1.01
 -13   7  -3   22.02    0.96
  13  -7   3   18.52    0.93
 -13   7  -2    2.73    0.64
  13  -7   2    1.54    0.68
 -13   7  -1   62.35    1.63
  13  -7   1   58.57    1.76
 -13   7   0    2.95    0.65
  13  -7   0    2.83    0.67
 -13   7   1  155.45    3.02
  13  -7  -1  155.10    3.15
 -13   7   2   26.35    0.93
  13  -7  -2   26.27    1.02
 -13   7   3  115.42    2.47
  13  -7  -3  115.80    2.47
 -13   7   4  106.97    2.29
  13  -7  -4  103.24    2.48
 -13   7   5  246.60    4.56
  13  -7  -5  244.21    4.67
 -13   7   6    0.33    0.58
  13  -7  -6    0.77    0.57
 -13   7   7   35.43    1.16
  13  -7  -7   35.74    1.57
 -13   7   8    4.42    0.60
  13  -7  -8    3.96    0.62
 -13   7   9   96.23    2.11
  13  -7  -9   94.22    2.10
 -13   7  10   59.11    1.72
  13  -7 -10   56.25    1.50
 -13   7  11  129.82    2.88
  13  -7 -11  122.68    2.77
 -13   7  12    9.82    0.94
  13  -7 -12    8.39    0.88
 -13   7  13    9.27    0.82
  13  -7 -13    8.61    0.80
 -13   7  14    5.10    0.73
  13  -7 -14    6.84    0.80
 -13   7  15   11.40    1.35
  13  -7 -15   10.71    1.34
 -13   7  16   27.76    1.72
  13  -7 -16   25.47    1.71
 -15   7  -9    9.22    1.39
  15  -7   9    8.39    1.85
 -15   7  -8    4.66    1.84
  15  -7   8    5.66    1.85
 -15   7  -7   43.39    2.31
 -15   7  -6    1.12    0.90
  15  -7   6    1.26    0.93
 -15   7  -5   54.63    1.56
  15  -7   5   52.72    1.66
 -15   7  -4    1.57    0.79
  15  -7   4    1.20    0.85
 -15   7  -3   10.26    1.08
  15  -7   3   11.47    1.01
 -15   7  -2    2.03    0.70
  15  -7   2    3.49    0.75
 -15   7  -1   29.67    1.14
  15  -7   1   25.47    1.14
 -15   7   0    0.64    0.64
  15  -7   0    0.48    0.66
 -15   7   1   66.29    1.73
  15  -7  -1   62.81    1.77
 -15   7   2   22.87    1.07
  15  -7  -2   20.67    0.96
 -15   7   3  138.34    2.96
  15  -7  -3  133.09    3.01
 -15   7   4   61.34    1.64
  15  -7  -4   61.10    1.83
 -15   7   5   79.41    1.84
  15  -7  -5   72.45    1.95
 -15   7   6    0.13    0.57
  15  -7  -6   -0.35    0.59
 -15   7   7   15.33    1.05
  15  -7  -7   16.14    1.03
 -15   7   8    0.38    0.67
  15  -7  -8    0.52    0.72
 -15   7   9   48.38    1.44
  15  -7  -9   48.73    1.58
 -15   7  10   47.87    1.42
  15  -7 -10   49.22    1.48
 -15   7  11  134.10    2.73
  15  -7 -11  131.89    3.19
 -15   7  12   17.43    1.04
  15  -7 -12   15.37    1.00
 -15   7  13    1.35    0.82
  15  -7 -13    1.42    0.80
 -15   7  14    1.46    0.98
  15  -7 -14    1.36    0.85
 -15   7  15   37.50    2.21
  15  -7 -15   36.47    2.08
 -17   7  -6    0.16    1.53
  17  -7   6   -0.24    1.55
 -17   7  -5   25.92    1.88
  17  -7   5   25.41    2.29
 -17   7  -4    0.76    1.01
  17  -7   4    0.50    1.13
 -17   7  -3   19.66    1.02
  17  -7   3   17.99    1.15
 -17   7  -2    0.28    0.78
  17  -7   2    1.26    0.99
 -17   7  -1   12.22    1.10
  17  -7   1   13.11    1.27
 -17   7   0    1.35    0.76
  17  -7   0    0.66    0.81
 -17   7   1   22.37    1.11
  17  -7  -1   21.97    1.33
 -17   7   2    4.75    0.79
  17  -7  -2    3.44    0.85
 -17   7   3   49.38    1.46
  17  -7  -3   44.54    1.39
 -17   7   4   24.39    1.54
  17  -7  -4   22.07    1.29
 -17   7   5   61.81    1.71
  17  -7  -5   59.49    1.80
 -17   7   6   12.50    0.91
  17  -7  -6   13.47    1.10
 -17   7   7    6.92    0.90
  17  -7  -7    6.75    0.84
 -17   7   8    0.72    0.77
  17  -7  -8    0.29    0.75
 -17   7   9   90.66    2.16
  17  -7  -9   86.36    2.10
 -17   7  10    9.79    1.07
  17  -7 -10    9.50    0.99
 -17   7  11   61.71    1.88
  17  -7 -11   61.67    2.14
 -17   7  12    9.81    1.15
  17  -7 -12    9.10    1.13
 -17   7  13   23.11    1.39
  17  -7 -13   23.13    1.41
 -19   7  -2    1.17    1.13
  19  -7   2    0.91    1.59
 -19   7  -1   11.39    1.29
  19  -7   1   11.76    1.62
 -19   7   0    0.48    0.82
  19  -7   0    0.91    1.21
 -19   7   1   14.41    0.98
  19  -7  -1   15.69    1.11
 -19   7   2    1.09    0.90
  19  -7  -2    1.29    1.05
 -19   7   3   34.99    1.54
  19  -7  -3   32.63    1.47
 -19   7   4    4.97    0.97
  19  -7  -4    5.51    0.89
 -19   7   5   27.50    1.25
  19  -7  -5   28.60    1.37
 -19   7   6    1.65    0.95
  19  -7  -6    1.35    0.97
 -19   7   7   29.15    1.39
  19  -7  -7   34.50    1.67
 -19   7   8    1.81    1.02
  19  -7  -8    2.02    1.10
 -19   7   9   51.20    1.60
  19  -7  -9   47.98    1.62
 -19   7  10   -0.63    1.08
  19  -7 -10    0.45    1.10
 -19   7  11   30.36    3.80
  19  -7 -11   34.84    2.55
 -19   7  12    0.63    1.80
  19  -7 -12    0.02    1.54
 -21   7   5   18.11    1.90
  21  -7  -5   21.24    1.88
 -21   7   6    3.95    2.98
  21  -7  -6    1.72    2.19
 -21   7   7   24.86    2.61
  21  -7  -7   22.03    3.22
 -21   7   8    6.21    2.62
  21  -7  -8    9.80    2.17
 -21   7   9   44.02    2.32
  21  -7  -9   39.46    2.49
 -21   7  10    1.44    1.78
  21  -7 -10    2.96    1.83
 -21   7  11    9.01    1.66
  21  -7 -11    2.38    1.37
  18   8  -6   41.36    1.82
 -18  -8   6   36.45    2.13
  18   8  -5    1.31    1.07
 -18  -8   5    0.44    1.48
  18   8  -4   22.74    1.29
 -18  -8   4   22.08    2.08
  18   8  -3    2.57    1.23
 -18  -8   3    1.68    1.17
  18   8  -2   11.95    1.03
 -18  -8   2   11.62    0.90
  18   8  -1    1.86    0.91
 -18  -8   1    1.91    1.46
  18   8   0   20.81    1.59
 -18  -8   0   15.35    1.28
  18   8   1    0.91    1.66
 -18  -8  -1    0.44    3.07
  18   8   2   22.89    2.27
 -18  -8  -2   22.46    1.67
  18   8   3   -1.13    1.48
 -18  -8  -3   -0.30    2.06
  18   8   4   13.01    2.01
 -18  -8  -4   13.45    1.94
  16   8 -10   12.65    1.43
 -16  -8  10   11.89    2.25
  16   8  -9   10.91    1.18
 -16  -8   9   10.25    1.00
  16   8  -8   23.06    1.57
 -16  -8   8   18.47    1.08
  16   8  -7   25.27    1.43
 -16  -8   7   19.24    0.91
  16   8  -6   66.45    2.34
 -16  -8   6   55.55    1.34
  16   8  -5    0.89    0.81
 -16  -8   5    0.19    0.58
  16   8  -4   25.65    1.39
 -16  -8   4   27.57    0.87
  16   8  -3    0.12    1.12
 -16  -8   3    0.55    0.73
  16   8  -2   42.49    1.39
 -16  -8   2   44.77    1.40
  16   8  -1   31.58    1.41
 -16  -8   1   31.45    1.28
  16   8   0   24.12    1.69
 -16  -8   0   22.72    1.22
  16   8   1    0.88    1.10
 -16  -8  -1    2.40    1.11
  16   8   2   32.89    1.28
 -16  -8  -2   34.77    1.41
  16   8   3    0.86    1.00
 -16  -8  -3   -0.36    0.87
  16   8   4   26.52    1.42
 -16  -8  -4   33.41    1.60
  16   8   5   -0.31    1.10
 -16  -8  -5   -0.23    1.38
  16   8   6   10.70    1.76
 -16  -8  -6   14.55    2.63
  14   8 -12   46.99    1.81
 -14  -8  12   47.56    3.05
  14   8 -11    8.39    1.22
 -14  -8  11    5.75    0.93
  14   8 -10    4.94    1.15
 -14  -8  10    6.00    1.60
  14   8  -9    0.30    0.88
 -14  -8   9    0.35    1.21
  14   8  -8   93.94    2.98
 -14  -8   8   88.20    3.24
  14   8  -7   76.74    2.75
 -14  -8   7   70.01    2.74
  14   8  -6   32.91    1.48
 -14  -8   6   30.01    1.78
  14   8  -5    0.40    0.83
 -14  -8   5    1.06    1.13
  14   8  -4   56.26    2.21
 -14  -8   4   50.34    2.18
  14   8  -3    6.45    1.13
 -14  -8   3    5.14    1.33
  14   8  -2   94.98    3.44
 -14  -8   2   90.56    1.95
  14   8  -1   53.15    1.72
 -14  -8   1   54.44    1.47
  14   8   0   65.52    1.74
 -14  -8   0   64.24    1.78
  14   8   1    0.09    0.76
 -14  -8  -1   -0.14    0.77
  14   8   2   27.14    1.12
 -14  -8  -2   28.06    1.27
  14   8   3    3.56    0.90
 -14  -8  -3    4.32    1.25
  14   8   4   31.99    1.29
 -14  -8  -4   34.04    1.41
  14   8   5    1.10    1.22
 -14  -8  -5   -0.09    1.38
  14   8   6   20.86    1.32
 -14  -8  -6   22.52    1.79
  14   8   7    1.85    1.27
 -14  -8  -7    1.69    1.58
  14   8   8   15.11    2.09
 -14  -8  -8   21.68    2.13
  12   8 -14   78.60    4.41
 -12  -8  14   84.33    3.04
  12   8 -13   22.37    2.24
 -12  -8  13   26.29    1.80
  12   8 -12   13.34    1.14
 -12  -8  12   12.28    1.10
  12   8 -11   14.45    1.23
 -12  -8  11   11.95    1.49
  12   8 -10   41.72    2.10
 -12  -8  10   40.30    2.32
  12   8  -9    9.89    1.10
 -12  -8   9    6.62    1.22
  12   8  -8  147.64    4.15
 -12  -8   8  140.73    4.44
  12   8  -7   54.91    2.08
 -12  -8   7   59.57    2.38
  12   8  -6   77.25    2.56
 -12  -8   6   75.93    2.73
  12   8  -5   53.10    2.02
 -12  -8   5   54.96    2.22
  12   8  -4   32.34    1.71
 -12  -8   4   28.28    1.95
  12   8  -3   -0.13    0.87
 -12  -8   3    0.86    1.27
  12   8  -2  161.58    4.59
 -12  -8   2  157.30    4.77
  12   8  -1   56.61    2.07
 -12  -8   1   50.89    2.26
  12   8   0   90.24    2.00
 -12  -8   0   91.07    2.07
  12   8   1   25.40    1.07
 -12  -8  -1   25.25    0.98
  12   8   2   85.32    1.97
 -12  -8  -2   86.92    2.05
  12   8   3    5.97    0.78
 -12  -8  -3    8.02    0.87
  12   8   4   19.30    0.94
 -12  -8  -4   20.59    1.09
  12   8   5    2.41    0.68
 -12  -8  -5    1.96    0.74
  12   8   6   20.24    1.14
 -12  -8  -6   20.84    1.25
  12   8   7   -1.09    0.87
 -12  -8  -7   -0.20    1.14
  12   8   8   25.42    1.07
 -12  -8  -8   30.17    1.81
  12   8   9    6.14    1.32
 -12  -8  -9    4.35    1.76
  12   8  10   13.75    1.43
 -12  -8 -10   20.25    1.99
  12   8  11   -1.19    1.81
 -12  -8 -11   -1.20    1.86
  10   8 -15    7.39    1.78
 -10  -8  15   12.47    2.37
  10   8 -14   97.73    2.06
 -10  -8  14  100.34    2.24
  10   8 -13   35.66    1.49
 -10  -8  13   38.45    1.99
  10   8 -12   20.55    1.39
 -10  -8  12   19.18    1.14
  10   8 -11   45.07    2.02
 -10  -8  11   43.60    2.10
  10   8 -10   30.46    1.58
 -10  -8  10   30.31    1.90
  10   8  -9   26.02    1.39
 -10  -8   9   26.62    1.54
  10   8  -8  285.99    7.74
 -10  -8   8  279.50    7.48
  10   8  -7   83.66    2.92
 -10  -8   7   74.93    2.92
  10   8  -6   60.14    2.07
 -10  -8   6   60.16    2.23
  10   8  -5  154.43    4.27
 -10  -8   5  162.08    4.59
  10   8  -4  110.59    3.63
 -10  -8   4  108.27    3.54
  10   8  -3   50.24    1.86
 -10  -8   3   49.55    2.12
  10   8  -2  100.34    3.16
 -10  -8   2  101.09    3.15
  10   8  -1   31.61    1.41
 -10  -8   1   34.14    1.71
  10   8   0  132.89    3.64
 -10  -8   0  134.14    3.95
  10   8   1    5.52    0.56
 -10  -8  -1    5.04    0.40
  10   8   2  145.20    2.84
 -10  -8  -2  149.11    2.94
  10   8   3    2.38    0.56
 -10  -8  -3    2.60    0.53
  10   8   4   59.37    1.54
 -10  -8  -4   60.87    1.56
  10   8   5    1.52    0.61
 -10  -8  -5    1.12    0.60
  10   8   6   20.19    1.00
 -10  -8  -6   19.38    1.41
  10   8   7    0.72    0.67
 -10  -8  -7    0.44    0.75
  10   8   8   45.34    1.39
 -10  -8  -8   48.16    1.71
  10   8   9   12.04    1.01
 -10  -8  -9   13.11    1.44
  10   8  10   29.51    1.32
 -10  -8 -10   33.37    1.44
  10   8  11   -0.57    1.37
 -10  -8 -11   -0.19    2.20
  10   8  12   15.48    1.98
 -10  -8 -12   16.14    2.11
  10   8  13    0.43    1.34
 -10  -8 -13    0.68    1.45
   8   8 -16   54.27    2.83
   8   8 -15   19.20    1.12
  -8  -8  15   21.05    1.42
   8   8 -14  163.74    3.03
  -8  -8  14  159.66    3.34
   8   8 -13    7.49    0.72
  -8  -8  13    6.70    0.81
   8   8 -12   17.39    0.78
  -8  -8  12   18.78    1.01
   8   8 -11  133.87    3.96
  -8  -8  11  136.55    4.03
   8   8 -10  106.50    3.10
  -8  -8  10  104.24    3.27
   8   8  -9   29.03    1.51
  -8  -8   9   30.45    1.74
   8   8  -8  169.99    5.20
  -8  -8   8  172.77    5.27
   8   8  -7   21.19    1.20
  -8  -8   7   18.38    1.24
   8   8  -6   95.30    2.94
  -8  -8   6   86.17    3.11
   8   8  -5   88.11    2.68
  -8  -8   5   86.59    2.82
   8   8  -4  140.56    4.00
  -8  -8   4  145.43    4.52
   8   8  -3  198.42    5.30
  -8  -8   3  197.54    5.57
   8   8  -2  146.55    3.97
  -8  -8   2  145.53    4.39
   8   8  -1   25.81    1.33
  -8  -8   1   24.77    1.74
   8   8   0  104.61    3.44
  -8  -8   0  102.77    3.44
   8   8   1   37.05    1.46
  -8  -8  -1   37.38    1.72
   8   8   2  301.15    8.05
  -8  -8  -2  297.11    7.55
   8   8   3   58.52    1.27
  -8  -8  -3   59.55    1.36
   8   8   4   78.66    1.87
  -8  -8  -4   80.06    2.25
   8   8   5    9.81    0.64
  -8  -8  -5    9.49    0.72
   8   8   6   45.06    1.28
  -8  -8  -6   46.81    1.47
   8   8   7   -0.42    0.66
  -8  -8  -7    0.05    0.94
   8   8   8   44.33    1.43
  -8  -8  -8   48.05    1.51
   8   8   9   19.42    0.83
  -8  -8  -9   21.05    1.15
   8   8  10   23.28    0.86
  -8  -8 -10   51.65    2.64
   8   8  11    1.67    1.36
  -8  -8 -11   -0.83    1.75
   8   8  12   34.57    1.94
  -8  -8 -12   41.02    2.45
   8   8  13    1.13    1.40
  -8  -8 -13   -0.85    2.04
  -8  -8 -14   14.37    1.70
   8   8  15   -1.56    2.43
   6   8 -16   68.35    3.04
  -6  -8  16   67.52    2.87
   6   8 -15   17.63    1.16
  -6  -8  15   17.67    1.20
   6   8 -14  102.18    2.27
  -6  -8  14  111.08    2.61
   6   8 -13    1.38    0.68
  -6  -8  13    2.50    0.78
   6   8 -12   30.62    1.14
  -6  -8  12   33.45    1.19
   6   8 -11   30.17    0.98
  -6  -8  11   32.01    1.87
   6   8 -10  136.81    4.11
  -6  -8  10  133.78    4.04
   6   8  -9  104.22    3.28
  -6  -8   9  100.76    3.40
   6   8  -8  128.68    3.78
  -6  -8   8  135.36    4.22
   6   8  -7   50.53    2.08
  -6  -8   7   47.55    1.97
   6   8  -6   47.09    1.87
  -6  -8   6   43.48    1.84
   6   8  -5   80.50    2.69
  -6  -8   5   85.02    2.73
   6   8  -4  378.17    9.41
  -6  -8   4  395.72   10.16
   6   8  -3  712.26   17.26
  -6  -8   3  709.85   16.92
   6   8  -2  116.87    3.54
  -6  -8   2  120.74    3.49
   6   8  -1    1.08    0.57
  -6  -8   1    1.00    0.87
   6   8   0  248.11    6.19
  -6  -8   0  248.50    6.37
   6   8   1   24.00    1.14
  -6  -8  -1   24.18    1.36
   6   8   2  299.74    7.66
  -6  -8  -2  297.71    8.36
   6   8   3    0.42    0.37
  -6  -8  -3    0.51    0.37
   6   8   4  147.69    2.85
  -6  -8  -4  146.43    4.06
   6   8   5   39.86    1.06
  -6  -8  -5   40.92    1.44
   6   8   6   72.26    1.67
  -6  -8  -6   72.04    1.74
   6   8   7   -0.73    0.45
  -6  -8  -7    0.62    0.67
   6   8   8   45.05    1.27
  -6  -8  -8   46.14    1.95
   6   8   9    2.54    0.43
  -6  -8  -9    3.76    0.90
   6   8  10   39.32    1.86
  -6  -8 -10   39.46    2.00
   6   8  11    9.84    1.36
  -6  -8 -11   12.66    1.69
   6   8  12   47.39    2.31
  -6  -8 -12   58.18    2.59
   6   8  13    0.46    1.73
  -6  -8 -13   -1.58    2.15
   6   8  14   17.92    2.14
  -6  -8 -14   23.43    3.46
   6   8  15    1.88    1.75
  -6  -8 -15    2.73    1.88
   4   8 -16   70.31    2.86
  -4  -8  16   74.31    3.06
   4   8 -15   21.38    1.38
  -4  -8  15   21.72    1.24
   4   8 -14   51.50    1.47
  -4  -8  14   52.93    1.57
   4   8 -13   29.29    1.10
  -4  -8  13   29.30    1.28
   4   8 -12   31.49    1.27
  -4  -8  12   32.09    1.31
   4   8 -11    4.31    0.59
  -4  -8  11    3.64    0.61
   4   8 -10  190.95    3.76
  -4  -8  10  198.52    3.89
   4   8  -9  239.50    6.16
  -4  -8   9  247.89    6.75
   4   8  -8   55.72    1.97
  -4  -8   8   58.26    2.23
   4   8  -7   85.88    3.05
  -4  -8   7   87.65    2.94
   4   8  -6  105.34    3.59
  -4  -8   6  104.24    3.71
   4   8  -5    5.84    0.77
  -4  -8   5    5.13    0.83
   4   8  -4  278.47    7.08
  -4  -8   4  279.58    7.42
   4   8  -3  490.26   11.91
  -4  -8   3  477.02   11.73
   4   8  -2  293.61    8.12
  -4  -8   2  299.98    7.94
   4   8  -1    2.00    0.55
  -4  -8   1    1.88    0.71
   4   8   0  286.00    7.47
  -4  -8   0  271.34    6.89
   4   8   1    9.74    0.77
  -4  -8  -1   11.52    0.94
   4   8   2  312.48    8.29
  -4  -8  -2  320.94   12.04
   4   8   3    2.65    0.31
  -4  -8  -3    3.03    0.34
   4   8   4   72.13    1.59
  -4  -8  -4   68.48    2.08
   4   8   5  240.89    5.39
  -4  -8  -5  248.15    4.87
   4   8   6  183.53    3.64
  -4  -8  -6  181.20    3.65
   4   8   7  109.35    2.30
  -4  -8  -7  110.00    2.38
   4   8   8   52.37    1.40
  -4  -8  -8   51.68    1.49
   4   8   9   45.04    2.03
  -4  -8  -9   43.09    1.85
   4   8  10   56.78    2.36
  -4  -8 -10   55.38    2.23
   4   8  11   23.47    1.36
  -4  -8 -11   27.02    1.64
   4   8  12   50.40    2.07
  -4  -8 -12   53.70    2.20
   4   8  13    2.75    1.12
  -4  -8 -13    1.64    1.36
   4   8  14   32.83    1.80
  -4  -8 -14   27.04    1.94
   4   8  15   -0.09    1.35
  -4  -8 -15   -0.64    1.82
   4   8  16   20.00    1.94
  -4  -8 -16   25.31    2.24
   2   8 -17    3.19    2.90
  -2  -8  17   -1.88    2.79
   2   8 -16   64.92    2.61
  -2  -8  16   65.56    2.46
   2   8 -15   11.33    1.00
  -2  -8  15   11.16    1.00
   2   8 -14   24.49    1.15
  -2  -8  14   28.27    1.18
   2   8 -13   17.18    0.95
  -2  -8  13   19.06    1.16
   2   8 -12   45.34    1.72
  -2  -8  12   42.55    2.22
   2   8 -11    0.05    0.44
  -2  -8  11    0.48    0.53
   2   8 -10  207.78    3.77
  -2  -8  10  214.35    4.34
   2   8  -9   67.67    1.65
  -2  -8   9   71.78    1.92
   2   8  -8  133.04    3.57
  -2  -8   8  127.78    3.95
   2   8  -7  249.32    6.50
  -2  -8   7  252.95    6.97
   2   8  -6  104.59    3.48
  -2  -8   6  101.50    3.33
   2   8  -5    0.81    0.63
  -2  -8   5    1.87    0.79
   2   8  -4  334.55    9.05
  -2  -8   4  312.25    8.05
   2   8  -3  200.23    5.52
  -2  -8   3  197.29    4.99
   2   8  -2  157.94    4.35
  -2  -8   2  147.78    4.13
   2   8  -1  438.63   10.59
  -2  -8   1  411.52   10.56
   2   8   0  663.09   15.91
  -2  -8   0  678.61   16.69
   2   8   1   64.20    1.99
  -2  -8  -1   61.32    2.18
   2   8   2  125.96    3.75
  -2  -8  -2  129.78    3.86
   2   8   3   63.89    1.71
  -2  -8  -3   63.03    1.68
   2   8   4  101.66    2.02
  -2  -8  -4  110.76    2.21
   2   8   5  196.49    4.28
  -2  -8  -5  194.59    3.75
   2   8   6  155.29    3.12
  -2  -8  -6  150.71    3.47
   2   8   7  123.93    2.89
  -2  -8  -7  123.78    3.53
   2   8   8  117.53    3.14
  -2  -8  -8  123.90    3.53
   2   8   9   26.62    1.25
  -2  -8  -9   30.68    1.44
   2   8  10   80.67    2.81
  -2  -8 -10   83.97    2.92
   2   8  11    4.52    0.92
  -2  -8 -11    5.94    1.01
   2   8  12   71.08    2.52
  -2  -8 -12   69.78    2.76
   2   8  13    0.66    1.30
  -2  -8 -13    0.69    1.47
   2   8  14   35.87    1.89
  -2  -8 -14   37.74    2.38
   2   8  15    0.94    1.37
  -2  -8 -15   -0.98    2.00
   2   8  16   49.99    2.05
  -2  -8 -16   49.66    2.50
   2   8  17    3.99    2.31
   0   8 -16   61.52    2.52
   0  -8  16   63.50    2.80
   0   8 -15   13.04    1.10
   0  -8  15   14.31    1.21
   0   8 -14   32.16    1.32
   0  -8  14   28.58    1.33
   0   8 -13   21.47    1.04
   0  -8  13   17.35    1.10
   0   8 -12   41.90    1.34
   0  -8  12   43.75    1.57
   0   8 -11   25.68    0.95
   0  -8  11   27.86    1.24
   0   8 -10  182.40    3.41
   0  -8  10  184.94    3.69
   0   8  -9    6.35    0.68
   0  -8   9    7.02    0.60
   0   8  -8   93.50    1.94
   0  -8   8   95.09    2.16
   0   8  -7  267.35    4.86
   0  -8   7  260.91    4.91
   0   8  -6  264.77    6.93
   0  -8   6  277.12    7.37
   0   8  -5  135.47    3.74
   0  -8   5  128.74    4.06
   0   8  -4   72.64    2.52
   0  -8   4   74.91    2.77
   0   8  -3    5.49    0.79
   0  -8   3    5.34    0.89
   0   8  -2  282.50    7.94
   0  -8   2  265.39    6.95
   0   8  -1   77.22    2.36
   0  -8   1   72.94    2.49
   0   8   0  499.57   12.26
   0  -8   0  518.40   12.81
   0   8   1   80.75    2.44
   0  -8  -1   77.32    2.47
   0   8   2  269.49    4.81
   0  -8  -2  272.75    5.58
   0   8   3    5.46    0.35
   0  -8  -3    5.42    0.56
   0   8   4   74.47    1.80
   0  -8  -4   76.17    1.66
   0   8   5  138.11    2.58
   0  -8  -5  141.43    4.03
   0   8   6  264.40    4.59
   0  -8  -6  281.96    5.73
   0   8   7  271.01    4.73
   0  -8  -7  284.14    7.05
   0   8   8   98.53    3.03
   0  -8  -8   96.15    4.17
   0   8   9    7.43    1.00
   0  -8  -9    7.18    1.01
   0   8  10  189.24    5.40
   0  -8 -10  192.05    5.80
   0   8  11   28.50    1.47
   0  -8 -11   28.08    1.51
   0   8  12   44.21    2.15
   0  -8 -12   44.08    2.20
   0   8  13   18.17    1.35
   0  -8 -13   20.38    1.53
   0   8  14   32.13    1.68
   0  -8 -14   32.03    2.03
   0   8  15   14.09    1.35
   0  -8 -15   18.36    1.94
   0   8  16   63.60    2.21
   0  -8 -16   71.72    2.70
   0   8  17    1.28    1.48
   0  -8 -17    1.61    2.01
  -2   8 -16   50.26    2.60
   2  -8  16   55.13    2.37
  -2   8 -15    0.25    1.88
   2  -8  15   -0.39    2.11
  -2   8 -14   34.47    1.32
   2  -8  14   35.32    1.57
  -2   8 -13    1.75    0.86
   2  -8  13    1.69    0.87
  -2   8 -12   70.23    2.06
   2  -8  12   68.06    1.89
  -2   8 -11    5.42    0.77
   2  -8  11    3.86    0.79
  -2   8 -10   78.92    1.84
   2  -8  10   80.01    2.51
  -2   8  -9   28.64    1.08
   2  -8   9   29.29    1.09
  -2   8  -8  117.91    2.50
   2  -8   8  113.75    2.55
  -2   8  -7  122.52    2.44
   2  -8   7  114.96    2.46
  -2   8  -6  149.12    2.93
   2  -8   6  154.88    2.96
  -2   8  -5  186.07    4.14
   2  -8   5  190.66    4.59
  -2   8  -4  108.16    2.15
   2  -8   4  106.29    2.71
  -2   8  -3   62.90    1.39
   2  -8   3   65.15    1.51
  -2   8  -2  117.14    2.32
   2  -8   2  126.02    3.14
  -2   8  -1   59.42    1.26
   2  -8   1   64.97    1.65
  -2   8   0  657.44   11.08
   2  -8   0  661.59   12.93
  -2   8   1  434.55    7.43
   2  -8  -1  436.49    7.56
  -2   8   2  152.61    2.86
   2  -8  -2  155.85    3.04
  -2   8   3  200.02    3.68
   2  -8  -3  197.92    3.76
  -2   8   4  337.24    5.97
   2  -8  -4  340.67    6.05
  -2   8   5    1.01    0.33
   2  -8  -5    1.09    0.39
  -2   8   6   99.82    2.19
   2  -8  -6   98.72    2.22
  -2   8   7  246.84    4.51
   2  -8  -7  245.48    6.80
  -2   8   8  130.22    3.92
   2  -8  -8  138.17    4.21
  -2   8   9   68.97    2.17
   2  -8  -9   75.60    2.59
  -2   8  10  204.69    5.39
   2  -8 -10  227.74    6.04
  -2   8  11    0.20    0.73
   2  -8 -11    0.09    0.86
  -2   8  12   46.43    1.97
   2  -8 -12   45.10    2.04
  -2   8  13   18.80    1.40
   2  -8 -13   20.01    1.56
  -2   8  14   28.66    1.69
   2  -8 -14   26.61    1.84
  -2   8  15   13.90    1.49
   2  -8 -15   10.89    2.11
  -2   8  16   61.46    2.40
   2  -8 -16   69.12    2.98
  -2   8  17    2.35    1.77
   2  -8 -17   -0.39    2.20
  -4   8 -16   23.48    2.91
   4  -8  16   20.93    2.42
  -4   8 -15    0.16    1.58
   4  -8  15   -0.20    1.77
  -4   8 -14   31.84    1.95
   4  -8  14   32.58    2.04
  -4   8 -13    1.31    0.85
   4  -8  13    0.65    0.91
  -4   8 -12   51.01    1.99
   4  -8  12   50.74    1.91
  -4   8 -11   24.12    1.28
   4  -8  11   25.33    1.35
  -4   8 -10   52.47    1.46
   4  -8  10   51.68    1.59
  -4   8  -9   38.55    1.18
   4  -8   9   39.85    1.37
  -4   8  -8   51.91    1.42
   4  -8   8   54.72    1.55
  -4   8  -7  108.57    2.37
   4  -8   7  108.65    2.68
  -4   8  -6  173.99    3.35
   4  -8   6  175.66    3.93
  -4   8  -5  242.69    4.46
   4  -8   5  243.88    4.60
  -4   8  -4   71.87    1.61
   4  -8   4   76.97    1.99
  -4   8  -3    2.31    0.34
   4  -8   3    3.21    0.45
  -4   8  -2  313.80    5.84
   4  -8   2  306.21    5.84
  -4   8  -1   10.36    0.48
   4  -8   1   10.40    0.57
  -4   8   0  284.19    5.20
   4  -8   0  274.65    5.83
  -4   8   1    2.76    0.34
   4  -8  -1    2.27    0.40
  -4   8   2  287.45    5.22
   4  -8  -2  289.14    5.64
  -4   8   3  471.99    8.06
   4  -8  -3  467.44    7.84
  -4   8   4  282.34    5.15
   4  -8  -4  273.22    5.24
  -4   8   5    5.51    0.47
   4  -8  -5    4.70    0.53
  -4   8   6  107.81    2.22
   4  -8  -6  110.08    2.78
  -4   8   7   87.70    1.78
   4  -8  -7   89.46    2.12
  -4   8   8   55.48    1.31
   4  -8  -8   57.54    1.63
  -4   8   9  255.54    6.58
   4  -8  -9  248.45    6.37
  -4   8  10  217.36    5.93
   4  -8 -10  219.44    5.94
  -4   8  11    3.75    0.96
   4  -8 -11    4.80    1.03
  -4   8  12   32.05    1.58
   4  -8 -12   31.03    1.74
  -4   8  13   29.20    1.52
   4  -8 -13   29.30    1.68
  -4   8  14   52.57    2.50
   4  -8 -14   60.38    2.80
  -4   8  15   22.32    1.70
   4  -8 -15   21.12    1.64
  -4   8  16   71.42    2.57
   4  -8 -16   71.63    2.59
  -4   8  17    0.19    1.47
   4  -8 -17   -0.04    1.50
  -6   8 -15    1.01    1.35
   6  -8  15   -0.27    1.18
  -6   8 -14   16.87    1.74
   6  -8  14   28.40    3.76
  -6   8 -13    0.98    1.59
   6  -8  13   -0.24    1.43
  -6   8 -12   43.05    1.61
   6  -8  12   48.33    1.76
  -6   8 -11    9.83    1.15
   6  -8  11    9.18    1.31
  -6   8 -10   37.04    1.31
   6  -8  10   36.98    1.42
  -6   8  -9    4.19    0.83
   6  -8   9    3.18    0.97
  -6   8  -8   46.62    1.37
   6  -8   8   47.41    1.73
  -6   8  -7    0.28    0.53
   6  -8   7   -0.35    0.55
  -6   8  -6   77.04    1.76
   6  -8   6   74.22    2.24
  -6   8  -5   41.72    1.13
   6  -8   5   37.97    1.27
  -6   8  -4  143.44    2.87
   6  -8   4  142.29    3.97
  -6   8  -3    0.53    0.55
   6  -8   3   -0.21    0.52
  -6   8  -2  283.70    5.12
   6  -8   2  297.76    6.55
  -6   8  -1   23.34    0.76
   6  -8   1   22.06    0.88
  -6   8   0  237.65    4.33
   6  -8   0  239.36    4.64
  -6   8   1    0.75    0.40
   6  -8  -1    0.76    0.55
  -6   8   2  120.02    2.33
   6  -8  -2  119.92    3.00
  -6   8   3  741.04   12.32
   6  -8  -3  712.91   17.35
  -6   8   4  367.33    6.50
   6  -8  -4  359.91    6.54
  -6   8   5   86.04    1.90
   6  -8  -5   83.16    1.83
  -6   8   6   46.81    1.24
   6  -8  -6   44.97    1.36
  -6   8   7   54.69    1.43
   6  -8  -7   50.54    1.41
  -6   8   8  129.46    2.56
   6  -8  -8  128.41    2.62
  -6   8   9  109.33    2.31
   6  -8  -9  111.97    2.87
  -6   8  10  135.75    3.69
   6  -8 -10  134.71    3.82
  -6   8  11   35.66    1.67
   6  -8 -11   33.50    1.71
  -6   8  12   34.20    1.63
   6  -8 -12   31.89    1.82
  -6   8  13    2.60    1.12
   6  -8 -13    2.13    1.11
  -6   8  14  109.93    3.70
   6  -8 -14  109.35    3.59
  -6   8  15   16.74    1.37
   6  -8 -15   18.39    1.60
  -6   8  16   70.71    2.65
   6  -8 -16   74.60    2.96
  -6   8  17    0.43    1.73
   6  -8 -17    2.75    2.19
  -8   8 -14    8.55    1.77
   8  -8  14    9.15    2.35
  -8   8 -13   -1.39    1.60
   8  -8  13    0.95    1.66
  -8   8 -12   39.48    1.94
   8  -8  12   39.20    2.27
  -8   8 -11   -0.18    0.89
   8  -8  11    1.08    0.97
  -8   8 -10   48.89    1.49
   8  -8  10   49.87    2.02
  -8   8  -9   20.15    1.00
   8  -8   9   19.55    1.07
  -8   8  -8   47.12    1.42
   8  -8   8   47.18    1.56
  -8   8  -7    0.11    0.58
   8  -8   7    0.14    0.64
  -8   8  -6   43.10    1.33
   8  -8   6   44.86    1.57
  -8   8  -5    9.24    0.73
   8  -8   5    8.33    0.90
  -8   8  -4   80.43    1.89
   8  -8   4   76.23    1.88
  -8   8  -3   58.84    1.52
   8  -8   3   57.73    1.56
  -8   8  -2  296.89    5.24
   8  -8   2  292.64    6.03
  -8   8  -1   36.09    1.05
   8  -8   1   37.10    1.19
  -8   8   0  105.92    2.30
   8  -8   0  101.31    2.31
  -8   8   1   23.87    0.82
   8  -8  -1   23.58    0.93
  -8   8   2  143.58    2.76
   8  -8  -2  139.74    2.83
  -8   8   3  193.50    3.69
   8  -8  -3  187.91    3.74
  -8   8   4  142.73    2.80
   8  -8  -4  143.84    2.96
  -8   8   5   92.65    2.04
   8  -8  -5   90.42    2.01
  -8   8   6   89.47    1.84
   8  -8  -6   91.95    2.15
  -8   8   7   20.60    0.77
   8  -8  -7   19.99    0.82
  -8   8   8  169.19    3.24
   8  -8  -8  170.23    3.43
  -8   8   9   30.92    1.05
   8  -8  -9   31.56    1.24
  -8   8  10  102.32    2.01
   8  -8 -10  107.29    2.72
  -8   8  11  137.81    4.29
   8  -8 -11  145.83    4.48
  -8   8  12   18.46    1.50
   8  -8 -12   20.59    1.65
  -8   8  13    9.57    1.24
   8  -8 -13    8.62    1.31
  -8   8  14  180.30    4.82
   8  -8 -14  174.86    4.80
  -8   8  15   20.86    1.56
   8  -8 -15   23.13    1.72
  -8   8  16   57.17    2.40
   8  -8 -16   60.67    2.65
  -8   8  17    2.26    1.29
   8  -8 -17    1.39    1.36
 -10   8 -13   -0.38    1.24
  10  -8  13    0.73    1.38
 -10   8 -12   17.91    1.77
  10  -8  12   16.05    1.74
 -10   8 -11   -1.80    1.44
  10  -8  11   -1.50    1.74
 -10   8 -10   34.99    1.79
  10  -8  10   32.56    1.94
 -10   8  -9   12.11    1.05
  10  -8   9   10.92    1.15
 -10   8  -8   44.57    1.50
  10  -8   8   42.03    1.84
 -10   8  -7    0.90    0.79
  10  -8   7    0.70    0.96
 -10   8  -6   21.38    1.01
  10  -8   6   18.70    1.22
 -10   8  -5    0.92    0.71
  10  -8   5    1.22    0.71
 -10   8  -4   60.22    1.58
  10  -8   4   60.43    1.61
 -10   8  -3    3.00    0.63
  10  -8   3    2.27    0.66
 -10   8  -2  146.07    2.98
  10  -8   2  144.95    3.09
 -10   8  -1    6.32    0.59
  10  -8   1    5.52    0.63
 -10   8   0  135.77    2.71
  10  -8   0  130.14    3.16
 -10   8   1   32.08    1.01
  10  -8  -1   32.89    1.16
 -10   8   2  103.06    2.25
  10  -8  -2  101.35    2.37
 -10   8   3   52.37    1.48
  10  -8  -3   44.52    1.46
 -10   8   4  104.25    2.20
  10  -8  -4  106.37    2.42
 -10   8   5  155.02    3.03
  10  -8  -5  151.35    3.17
 -10   8   6   56.64    1.51
  10  -8  -6   58.84    1.82
 -10   8   7   77.93    1.81
  10  -8  -7   76.87    2.13
 -10   8   8  295.11    5.34
  10  -8  -8  287.54    6.14
 -10   8   9   29.47    1.01
  10  -8  -9   26.64    1.02
 -10   8  10   32.36    1.26
  10  -8 -10   31.92    1.21
 -10   8  11   48.40    1.48
  10  -8 -11   42.15    1.32
 -10   8  12   21.41    1.57
  10  -8 -12   22.27    1.58
 -10   8  13   40.18    2.85
  10  -8 -13   40.41    2.24
 -10   8  14  109.46    3.36
  10  -8 -14  115.03    3.92
 -10   8  15   10.34    1.68
  10  -8 -15   10.93    1.95
 -10   8  16   44.60    2.17
  10  -8 -16   48.79    2.44
 -12   8 -11    1.46    1.48
  12  -8  11   -0.44    1.81
 -12   8 -10   17.23    1.66
  12  -8  10   15.87    1.91
 -12   8  -9    5.39    1.26
  12  -8   9    5.22    1.74
 -12   8  -8   22.87    1.27
  12  -8   8   21.59    1.53
 -12   8  -7    0.22    0.97
  12  -8   7   -0.84    0.99
 -12   8  -6   21.79    1.12
  12  -8   6   20.91    1.19
 -12   8  -5    3.16    0.74
  12  -8   5    2.45    0.89
 -12   8  -4   21.17    1.02
  12  -8   4   20.56    1.15
 -12   8  -3    7.45    0.75
  12  -8   3    6.43    0.82
 -12   8  -2   83.33    1.98
  12  -8   2   81.76    2.39
 -12   8  -1   25.08    1.02
  12  -8   1   23.62    1.28
 -12   8   0   97.30    2.15
  12  -8   0   93.12    2.29
 -12   8   1   53.57    1.50
  12  -8  -1   51.23    1.58
 -12   8   2  159.36    3.13
  12  -8  -2  153.28    2.86
 -12   8   3    0.17    0.60
  12  -8  -3   -0.86    0.69
 -12   8   4   30.98    1.09
  12  -8  -4   30.26    1.31
 -12   8   5   54.51    1.47
  12  -8  -5   52.41    1.55
 -12   8   6   75.08    1.79
  12  -8  -6   73.99    1.87
 -12   8   7   52.80    1.47
  12  -8  -7   57.15    2.28
 -12   8   8  149.09    3.10
  12  -8  -8  146.86    3.36
 -12   8   9    7.71    0.74
  12  -8  -9    7.31    0.77
 -12   8  10   41.89    1.26
  12  -8 -10   42.66    1.39
 -12   8  11   14.72    0.94
  12  -8 -11   15.07    0.99
 -12   8  12   13.28    0.90
  12  -8 -12   16.11    1.01
 -12   8  13   29.89    1.69
  12  -8 -13   32.97    1.83
 -12   8  14   91.61    2.93
  12  -8 -14   94.04    3.08
 -12   8  15    0.37    1.19
  12  -8 -15    1.25    1.30
 -12   8  16   22.33    2.35
 -14   8  -9    3.15    1.86
  14  -8   9    3.87    1.71
 -14   8  -8   12.68    1.84
  14  -8   8   15.06    1.97
 -14   8  -7    0.70    1.00
  14  -8   7    0.16    1.48
 -14   8  -6   18.36    1.32
  14  -8   6   20.69    2.07
 -14   8  -5    0.95    0.93
  14  -8   5   -0.17    0.96
 -14   8  -4   32.75    1.20
  14  -8   4   28.65    1.53
 -14   8  -3    3.83    0.87
  14  -8   3    2.53    0.91
 -14   8  -2   27.80    1.08
  14  -8   2   26.44    1.19
 -14   8  -1    0.18    0.64
  14  -8   1    0.02    0.78
 -14   8   0   64.97    1.76
  14  -8   0   62.26    1.76
 -14   8   1   55.78    1.52
  14  -8  -1   53.72    1.64
 -14   8   2   94.95    2.43
  14  -8  -2   93.99    2.24
 -14   8   3    6.30    0.78
  14  -8  -3    5.78    0.80
 -14   8   4   53.04    1.44
  14  -8  -4   49.01    1.60
 -14   8   5    0.38    0.60
  14  -8  -5    0.69    0.65
 -14   8   6   30.13    1.15
  14  -8  -6   29.99    1.25
 -14   8   7   73.83    1.92
  14  -8  -7   69.98    1.84
 -14   8   8   92.66    2.10
  14  -8  -8   92.29    2.09
 -14   8   9    0.88    0.77
  14  -8  -9    0.82    0.80
 -14   8  10    7.03    0.94
  14  -8 -10    6.56    0.99
 -14   8  11   10.60    1.22
  14  -8 -11    8.96    1.14
 -14   8  12   62.56    1.81
  14  -8 -12   63.11    1.81
 -14   8  13   14.15    1.25
  14  -8 -13   17.86    1.82
 -14   8  14   45.53    2.20
  14  -8 -14   45.56    2.13
 -16   8  -6    9.85    1.39
  16  -8   6   11.57    1.86
 -16   8  -5    0.14    1.32
  16  -8   5   -0.31    1.84
 -16   8  -4   25.57    1.81
  16  -8   4   29.77    2.32
 -16   8  -3    0.01    0.95
  16  -8   3    0.87    1.06
 -16   8  -2   32.51    1.29
  16  -8   2   30.22    1.39
 -16   8  -1    0.55    0.71
  16  -8   1    1.58    0.82
 -16   8   0   22.23    1.05
  16  -8   0   22.83    1.15
 -16   8   1   31.10    1.24
  16  -8  -1   30.46    1.41
 -16   8   2   45.29    1.52
  16  -8  -2   44.47    1.63
 -16   8   3    0.17    0.76
  16  -8  -3    0.54    0.75
 -16   8   4   26.92    1.14
  16  -8  -4   29.20    1.39
 -16   8   5    1.05    0.75
  16  -8  -5    1.31    0.91
 -16   8   6   66.38    1.70
  16  -8  -6   63.77    1.97
 -16   8   7   23.82    1.15
  16  -8  -7   23.32    1.26
 -16   8   8   22.06    1.16
  16  -8  -8   21.64    1.19
 -16   8   9   11.12    1.16
  16  -8  -9   10.99    1.19
 -16   8  10   13.34    1.10
  16  -8 -10   13.95    1.23
 -16   8  11    1.42    1.09
  16  -8 -11    0.23    0.96
 -16   8  12   49.58    1.64
  16  -8 -12   50.11    1.66
 -16   8  13    1.99    1.79
  16  -8 -13    3.86    1.99
 -18   8  -3   -0.47    2.18
 -18   8  -2   18.11    1.58
  18  -8   2   18.85    3.05
 -18   8  -1    0.88    1.08
  18  -8   1   -1.49    1.87
 -18   8   0   17.51    1.31
  18  -8   0   18.08    2.00
 -18   8   1    2.23    0.91
  18  -8  -1    1.18    1.04
 -18   8   2   11.59    1.03
  18  -8  -2   10.21    1.16
 -18   8   3    1.99    0.88
  18  -8  -3    2.22    0.99
 -18   8   4   23.47    1.25
  18  -8  -4   21.99    1.24
 -18   8   5    0.85    0.96
  18  -8  -5    0.49    1.03
 -18   8   6   40.90    1.45
  18  -8  -6   43.26    1.63
 -18   8   7    0.06    0.93
  18  -8  -7   -1.12    1.00
 -18   8   8   22.85    1.30
  18  -8  -8   24.14    1.31
 -18   8   9   10.03    1.15
  18  -8  -9   10.94    1.23
 -18   8  10    5.59    1.18
  18  -8 -10    5.22    1.27
 -18   8  11   -0.48    1.70
  18  -8 -11   -0.26    1.23
 -20   8   5   -0.03    1.77
  20  -8  -5    1.46    1.68
 -20   8   6   24.04    2.01
  20  -8  -6   31.80    2.34
 -20   8   7    6.74    2.06
  20  -8  -7    6.07    1.91
 -20   8   8    9.79    1.98
  20  -8  -8   10.49    2.14
 -20   8   9   -0.36    1.69
  20  -8  -9    0.39    1.09
  17   9  -4    5.44    1.41
 -17  -9   4    4.44    2.12
  17   9  -3   26.29    1.73
 -17  -9   3   33.79    2.93
  17   9  -2    1.18    1.30
 -17  -9   2    1.48    1.90
  17   9  -1   12.46    1.36
 -17  -9   1   11.08    1.78
  17   9   0    0.52    1.39
 -17  -9   0   -0.18    1.36
  17   9   1   13.23    1.53
 -17  -9  -1   18.24    2.92
  17   9   2    0.88    1.87
 -17  -9  -2    2.41    2.22
  17   9   3   15.83    1.61
 -17  -9  -3   15.77    1.93
  15   9  -8    0.57    1.12
 -15  -9   8    0.00    1.53
  15   9  -7   14.02    1.27
 -15  -9   7   12.83    1.64
  15   9  -6    0.34    1.07
 -15  -9   6    0.11    1.60
  15   9  -5   26.15    1.54
 -15  -9   5   29.34    1.94
  15   9  -4   54.09    2.14
 -15  -9   4   55.85    2.67
  15   9  -3   52.64    2.32
 -15  -9   3   50.48    2.86
  15   9  -2    0.72    1.23
 -15  -9   2    1.05    1.44
  15   9  -1   23.76    1.59
 -15  -9   1   26.71    2.10
  15   9   0    0.60    1.46
 -15  -9   0   -0.70    2.18
  15   9   1   28.54    1.90
 -15  -9  -1   31.58    2.42
  15   9   2    6.11    1.42
 -15  -9  -2    6.38    1.81
  15   9   3   22.85    1.67
 -15  -9  -3   28.57    2.34
  15   9   4    0.47    1.59
 -15  -9  -4    1.97    2.37
  15   9   5   18.02    1.70
 -15  -9  -5   21.08    2.88
  13   9 -10   45.84    2.15
 -13  -9  10   40.39    2.42
  13   9  -9   62.61    2.32
 -13  -9   9   60.71    2.70
  13   9  -8   20.81    1.64
 -13  -9   8   20.43    1.79
  13   9  -7    8.32    1.06
 -13  -9   7    6.97    1.47
  13   9  -6    0.21    1.02
 -13  -9   6   -0.58    2.46
  13   9  -5   54.38    2.15
 -13  -9   5   50.60    2.26
  13   9  -4   55.00    2.10
 -13  -9   4   56.37    2.59
  13   9  -3   32.43    1.86
 -13  -9   3   35.84    2.36
  13   9  -2    9.38    1.08
 -13  -9   2    7.61    1.42
  13   9  -1   48.59    1.94
 -13  -9   1   51.81    2.48
  13   9   0    3.62    1.18
 -13  -9   0    3.21    1.88
  13   9   1   48.90    2.23
 -13  -9  -1   57.31    2.95
  13   9   2    0.75    0.64
 -13  -9  -2    0.62    1.46
  13   9   3   21.16    1.25
 -13  -9  -3   23.65    1.76
  13   9   4    0.00    0.89
 -13  -9  -4    0.26    0.76
  13   9   5   11.12    1.16
 -13  -9  -5   13.60    1.81
  13   9   6    0.77    1.95
 -13  -9  -6    0.93    2.37
  11   9 -11   97.31    3.24
 -11  -9  11   89.23    3.40
  11   9 -10   58.27    2.60
 -11  -9  10   57.16    2.74
  11   9  -9   33.22    1.64
 -11  -9   9   33.86    1.90
  11   9  -8   27.35    1.53
 -11  -9   8   24.60    1.88
  11   9  -7   30.25    1.53
 -11  -9   7   28.84    1.79
  11   9  -6    3.81    0.87
 -11  -9   6    4.48    1.24
  11   9  -5   48.13    2.14
 -11  -9   5   46.39    3.11
  11   9  -4   18.09    1.36
 -11  -9   4   18.50    1.61
  11   9  -3   50.25    2.18
 -11  -9   3   46.34    2.25
  11   9  -2   42.96    2.01
 -11  -9   2   45.21    2.19
  11   9  -1   72.66    2.46
 -11  -9   1   73.36    2.85
  11   9   0    0.57    0.86
 -11  -9   0    0.11    1.21
  11   9   1  159.10    4.65
 -11  -9  -1  156.96    4.92
  11   9   2    5.63    0.98
 -11  -9  -2    3.42    1.37
  11   9   3   45.84    1.98
 -11  -9  -3   50.70    3.23
  11   9   4    1.87    0.75
 -11  -9  -4    0.52    0.94
  11   9   5   19.46    1.12
 -11  -9  -5   19.98    1.12
  11   9   6    4.13    1.05
 -11  -9  -6    4.07    1.19
  11   9   7   11.45    1.17
 -11  -9  -7   11.56    1.55
  11   9   8    0.62    1.50
 -11  -9  -8    1.02    1.62
   9   9 -12   15.32    1.46
  -9  -9  12   13.01    2.48
   9   9 -11   64.76    2.70
  -9  -9  11   61.65    3.65
   9   9 -10    7.17    1.09
  -9  -9  10    7.82    1.31
   9   9  -9   43.94    1.97
  -9  -9   9   45.40    2.37
   9   9  -8   79.13    2.55
  -9  -9   8   82.95    2.99
   9   9  -7   53.14    2.00
  -9  -9   7   50.96    2.46
   9   9  -6   51.26    2.14
  -9  -9   6   49.53    2.14
   9   9  -5  133.86    4.24
  -9  -9   5  131.17    4.22
   9   9  -4    9.67    1.04
  -9  -9   4    9.26    1.30
   9   9  -3   15.50    1.08
  -9  -9   3   13.17    1.24
   9   9  -2  104.74    3.01
  -9  -9   2   98.90    3.09
   9   9  -1  161.42    4.28
  -9  -9   1  162.02    4.54
   9   9   0   62.26    2.43
  -9  -9   0   62.84    2.46
   9   9   1  180.74    4.63
  -9  -9  -1  187.25    5.24
   9   9   2   18.39    1.29
  -9  -9  -2   23.49    1.74
   9   9   3   96.85    2.95
  -9  -9  -3   90.20    3.17
   9   9   4    1.49    0.59
  -9  -9  -4    0.53    0.58
   9   9   5   15.39    0.90
  -9  -9  -5   17.46    1.33
   9   9   6   15.07    0.99
  -9  -9  -6   14.82    1.04
   9   9   7   23.16    1.07
  -9  -9  -7   23.10    1.40
   9   9   8    0.07    0.83
  -9  -9  -8    1.32    1.30
   9   9   9   30.37    2.78
  -9  -9  -9   37.61    2.43
   9   9  10   -0.40    1.85
  -9  -9 -10    0.59    2.20
   7   9 -13   59.56    2.52
  -7  -9  13   59.50    2.82
   7   9 -12   35.43    1.78
  -7  -9  12   36.94    2.10
   7   9 -11  118.01    3.67
  -7  -9  11  119.69    3.79
   7   9 -10    6.97    1.21
  -7  -9  10    4.63    1.49
   7   9  -9   10.32    1.05
  -7  -9   9   10.47    1.25
   7   9  -8  148.05    4.13
  -7  -9   8  153.99    4.46
   7   9  -7  157.27    4.49
  -7  -9   7  137.84    4.09
   7   9  -6  133.53    4.34
  -7  -9   6  136.14    4.06
   7   9  -5  129.18    4.02
  -7  -9   5  133.58    4.27
   7   9  -4    3.83    0.77
  -7  -9   4    3.04    0.96
   7   9  -3   71.92    2.40
  -7  -9   3   76.59    2.73
   7   9  -2   55.13    2.09
  -7  -9   2   57.68    3.26
   7   9  -1   93.33    2.83
  -7  -9   1  100.27    3.17
   7   9   0   60.12    2.09
  -7  -9   0   52.12    3.34
   7   9   1  257.91    6.31
  -7  -9  -1  250.73    6.46
   7   9   2    0.53    0.70
  -7  -9  -2    1.12    1.00
   7   9   3   99.35    3.10
  -7  -9  -3  104.17    3.53
   7   9   4   -0.41    0.94
  -7  -9  -4    0.95    1.39
   7   9   5   31.48    1.12
  -7  -9  -5   32.34    1.32
   7   9   6    5.50    0.61
  -7  -9  -6    6.79    0.97
   7   9   7    7.79    0.74
  -7  -9  -7    8.18    0.92
   7   9   8   21.79    1.06
  -7  -9  -8   24.10    1.41
   7   9   9   44.10    2.24
  -7  -9  -9   48.31    2.40
   7   9  10    0.59    1.42
  -7  -9 -10   -1.32    1.45
   7   9  11   40.37    2.35
  -7  -9 -11   40.39    2.52
   7   9  12    4.35    1.50
  -7  -9 -12    3.92    2.00
   5   9 -13   77.16    2.88
   5   9 -12   50.67    2.12
  -5  -9  12   47.53    2.24
   5   9 -11  115.52    3.78
  -5  -9  11  115.86    3.65
   5   9 -10   15.73    1.24
  -5  -9  10   15.54    1.44
   5   9  -9   38.01    1.69
  -5  -9   9   35.71    1.90
   5   9  -8    6.64    0.94
  -5  -9   8    3.88    0.99
   5   9  -7   56.53    2.02
  -5  -9   7   58.44    2.26
   5   9  -6  258.68    6.97
  -5  -9   6  259.01    7.09
   5   9  -5  130.43    4.08
  -5  -9   5  132.77    3.97
   5   9  -4   12.21    1.07
  -5  -9   4   11.98    1.24
   5   9  -3   71.01    2.64
  -5  -9   3   70.11    2.40
   5   9  -2   13.58    0.94
  -5  -9   2   13.42    1.11
   5   9  -1  264.66    6.74
  -5  -9   1  268.96    6.93
   5   9   0  146.18    4.07
  -5  -9   0  155.16    4.59
   5   9   1  110.17    3.17
  -5  -9  -1  110.08    3.39
   5   9   2   50.40    1.94
  -5  -9  -2   52.07    3.10
   5   9   3  168.00    4.40
  -5  -9  -3  170.66    4.76
   5   9   4    5.80    0.77
  -5  -9  -4    4.51    1.06
   5   9   5   61.87    2.21
  -5  -9  -5   63.10    1.80
   5   9   6   12.15    0.69
  -5  -9  -6   11.96    0.85
   5   9   7   32.32    1.14
  -5  -9  -7   31.90    1.29
   5   9   8   48.20    1.36
  -5  -9  -8   53.31    2.21
   5   9   9   28.27    2.63
  -5  -9  -9   31.49    2.02
   5   9  10    1.32    1.09
  -5  -9 -10    0.88    1.23
   5   9  11   39.19    1.96
  -5  -9 -11   41.66    2.07
   5   9  12    3.15    1.79
  -5  -9 -12   -2.40    2.20
   5   9  13   36.34    2.32
  -5  -9 -13   36.34    2.67
   5   9  14    0.52    1.97
  -5  -9 -14   -0.08    2.34
   3   9 -13   61.76    1.95
  -3  -9  13   64.74    2.15
   3   9 -12   43.68    1.38
  -3  -9  12   43.49    1.93
   3   9 -11   93.66    2.84
  -3  -9  11   93.36    3.10
   3   9 -10   51.13    2.08
  -3  -9  10   47.28    1.98
   3   9  -9   52.92    2.12
  -3  -9   9   48.15    2.15
   3   9  -8    0.55    0.76
  -3  -9   8   -0.25    0.90
   3   9  -7  116.05    3.41
  -3  -9   7  115.54    3.70
   3   9  -6  216.53    5.59
  -3  -9   6  213.99    5.82
   3   9  -5   11.46    0.92
  -3  -9   5   12.63    1.16
   3   9  -4  170.24    5.40
  -3  -9   4  155.19    4.76
   3   9  -3  128.24    3.57
  -3  -9   3  131.80    3.84
   3   9  -2    0.37    0.64
  -3  -9   2    0.68    0.82
   3   9  -1  271.30    6.79
  -3  -9   1  269.05    7.11
   3   9   0   32.21    1.30
  -3  -9   0   30.94    1.51
   3   9   1  230.42    6.53
  -3  -9  -1  234.92    6.40
   3   9   2   76.90    2.50
  -3  -9  -2   79.13    2.68
   3   9   3   66.95    2.33
  -3  -9  -3   70.52    4.04
   3   9   4   38.94    1.48
  -3  -9  -4   37.77    1.69
   3   9   5   76.27    1.62
  -3  -9  -5   77.19    1.80
   3   9   6    6.02    0.54
  -3  -9  -6    6.01    0.64
   3   9   7   90.24    2.26
  -3  -9  -7   87.90    3.10
   3   9   8   23.81    1.26
  -3  -9  -8   23.78    1.39
   3   9   9   68.71    2.43
  -3  -9  -9   75.92    2.83
   3   9  10   26.37    1.44
  -3  -9 -10   25.67    1.63
   3   9  11   27.31    1.70
  -3  -9 -11   23.60    1.92
   3   9  12    2.06    1.36
  -3  -9 -12    2.47    1.53
   3   9  13   46.91    2.02
  -3  -9 -13   54.73    2.47
   3   9  14    4.62    1.40
  -3  -9 -14    7.69    2.01
   3   9  15   34.39    1.81
  -3  -9 -15   31.92    2.27
  -1  -9  14    7.15    2.79
   1   9 -13   52.91    1.71
  -1  -9  13   49.45    2.42
   1   9 -12   19.66    1.04
  -1  -9  12   21.20    1.48
   1   9 -11   52.78    1.31
  -1  -9  11   54.68    1.73
   1   9 -10   39.85    1.68
  -1  -9  10   39.47    1.84
   1   9  -9   85.62    2.93
  -1  -9   9   85.70    2.89
   1   9  -8   13.01    1.11
  -1  -9   8   15.48    1.31
   1   9  -7   98.52    2.92
  -1  -9   7   97.36    3.11
   1   9  -6   25.26    1.24
  -1  -9   6   25.98    1.57
   1   9  -5   47.59    2.05
  -1  -9   5   46.02    2.03
   1   9  -4  277.39    7.28
  -1  -9   4  271.84   10.12
   1   9  -3  109.52    3.23
  -1  -9   3   99.07    3.16
   1   9  -2    1.72    0.80
  -1  -9   2    2.42    1.51
   1   9  -1  424.69   10.44
  -1  -9   1  415.98   10.57
   1   9   0   -0.27    0.61
  -1  -9   0    0.17    0.74
   1   9   1  292.16    7.47
  -1  -9  -1  290.80    7.26
   1   9   2  121.99    3.64
  -1  -9  -2  128.14    3.91
   1   9   3  160.02    4.58
  -1  -9  -3  162.74    4.70
   1   9   4  172.72    3.97
  -1  -9  -4  178.16    3.59
   1   9   5   20.90    0.72
  -1  -9  -5   21.68    0.82
   1   9   6    3.25    0.50
  -1  -9  -6    3.12    0.89
   1   9   7  110.54    2.34
  -1  -9  -7  112.73    2.85
   1   9   8   61.28    2.15
  -1  -9  -8   60.17    2.18
   1   9   9   86.71    2.61
  -1  -9  -9   88.79    2.88
   1   9  10   52.15    2.10
  -1  -9 -10   50.12    2.01
   1   9  11   44.04    2.04
  -1  -9 -11   48.10    2.32
   1   9  12    2.43    1.05
  -1  -9 -12    2.57    1.29
   1   9  13   49.49    2.55
  -1  -9 -13   52.55    2.96
   1   9  14    6.65    1.69
  -1  -9 -14    6.90    2.44
   1   9  15   28.30    2.02
  -1  -9 -15   32.84    2.56
   1   9  16    0.68    1.84
  -1  -9 -16    0.20    1.79
  -1   9 -13   50.03    2.35
   1  -9  13   52.88    2.62
  -1   9 -12    2.59    0.94
   1  -9  12    2.91    0.90
  -1   9 -11   38.82    1.37
   1  -9  11   39.76    1.47
  -1   9 -10   50.90    1.47
   1  -9  10   51.73    1.51
  -1   9  -9   82.35    2.19
   1  -9   9   83.16    2.02
  -1   9  -8   59.75    1.48
   1  -9   8   55.45    1.46
  -1   9  -7  105.02    3.17
   1  -9   7  102.43    3.11
  -1   9  -6    3.74    0.85
   1  -9   6    2.51    0.90
  -1   9  -5   20.95    1.27
   1  -9   5   20.77    1.36
  -1   9  -4  182.32    5.24
   1  -9   4  167.37    4.86
  -1   9  -3  169.56    4.95
   1  -9   3  165.36    4.51
  -1   9  -2  125.42    3.84
   1  -9   2  126.34    3.83
  -1   9  -1  282.83    7.16
   1  -9   1  307.98    7.82
  -1   9   0    0.73    0.68
   1  -9   0    0.14    0.76
  -1   9   1  443.14   10.87
   1  -9  -1  441.44   11.25
  -1   9   2    0.90    0.71
   1  -9  -2    2.47    1.05
  -1   9   3  104.66    2.56
   1  -9  -3  103.38    2.70
  -1   9   4  272.71    5.76
   1  -9  -4  279.45    5.19
  -1   9   5   48.25    1.24
   1  -9  -5   50.58    1.30
  -1   9   6   24.92    0.79
   1  -9  -6   25.61    0.95
  -1   9   7   88.10    2.01
   1  -9  -7   90.97    2.46
  -1   9   8   15.50    1.70
   1  -9  -8   14.51    1.68
  -1   9   9   88.82    2.88
   1  -9  -9   81.94    3.07
  -1   9  10   40.40    1.88
   1  -9 -10   42.80    2.08
  -1   9  11   56.99    2.23
   1  -9 -11   62.05    2.48
  -1   9  12   20.27    1.63
   1  -9 -12   20.08    1.80
  -1   9  13   66.43    2.61
   1  -9 -13   65.75    2.94
  -1   9  14    7.15    1.38
   1  -9 -14   10.19    1.69
  -1   9  15   26.50    1.85
   1  -9 -15   29.40    2.36
  -1   9  16    1.45    1.85
   1  -9 -16    0.42    2.18
  -3   9 -13   48.12    2.78
   3  -9  13   46.94    2.56
  -3   9 -12    2.17    1.07
   3  -9  12   -0.12    1.38
  -3   9 -11   25.65    1.11
   3  -9  11   23.45    1.25
  -3   9 -10   28.18    1.38
   3  -9  10   26.42    1.33
  -3   9  -9   70.25    1.69
   3  -9   9   65.81    2.13
  -3   9  -8   24.01    0.93
   3  -9   8   23.25    1.21
  -3   9  -7   86.78    1.91
   3  -9   7   87.30    2.19
  -3   9  -6    5.09    0.47
   3  -9   6    5.40    0.79
  -3   9  -5   76.04    1.66
   3  -9   5   71.22    2.11
  -3   9  -4   34.25    0.99
   3  -9   4   39.72    1.51
  -3   9  -3   63.52    1.55
   3  -9   3   68.15    2.01
  -3   9  -2   68.27    1.58
   3  -9   2   78.39    2.75
  -3   9  -1  218.07    4.06
   3  -9   1  224.89    4.66
  -3   9   0   29.94    0.88
   3  -9   0   29.99    1.23
  -3   9   1  261.07    4.54
   3  -9  -1  262.57    5.57
  -3   9   2    0.53    0.34
   3  -9  -2    0.37    0.47
  -3   9   3  132.84    3.23
   3  -9  -3  134.01    2.86
  -3   9   4  165.41    3.20
   3  -9  -4  171.91    3.72
  -3   9   5   11.21    0.71
   3  -9  -5   10.64    0.71
  -3   9   6  230.28    4.37
   3  -9  -6  239.47    4.71
  -3   9   7  118.93    2.60
   3  -9  -7  122.31    3.87
  -3   9   8    0.95    0.40
   3  -9  -8    1.05    0.83
  -3   9   9   52.14    1.96
   3  -9  -9   53.13    2.17
  -3   9  10   55.33    2.20
   3  -9 -10   54.08    3.38
  -3   9  11   94.64    3.01
   3  -9 -11   94.89    3.28
  -3   9  12   46.50    2.03
   3  -9 -12   51.16    2.39
  -3   9  13   78.16    2.86
   3  -9 -13   78.85    2.95
  -3   9  14    0.93    1.17
   3  -9 -14    1.17    1.34
  -3   9  15   25.52    2.23
   3  -9 -15   20.43    2.55
  -3   9  16    0.21    1.41
   3  -9 -16    0.13    1.62
  -5   9 -13   37.40    2.01
   5  -9  13   44.46    2.40
  -5   9 -12    1.87    1.44
   5  -9  12    2.44    2.20
  -5   9 -11   34.25    1.61
   5  -9  11   37.49    1.67
  -5   9 -10    0.59    0.95
   5  -9  10    0.51    1.07
  -5   9  -9   30.72    1.24
   5  -9   9   30.97    1.64
  -5   9  -8   51.46    1.47
   5  -9   8   51.59    1.77
  -5   9  -7   31.57    1.07
   5  -9   7   31.61    1.26
  -5   9  -6   11.71    0.71
   5  -9   6   11.79    0.81
  -5   9  -5   65.01    1.57
   5  -9   5   64.35    1.71
  -5   9  -4    5.73    0.56
   5  -9   4    5.77    0.65
  -5   9  -3  163.25    3.07
   5  -9   3  166.29    3.92
  -5   9  -2   52.57    1.35
   5  -9   2   53.45    1.63
  -5   9  -1  112.82    2.37
   5  -9   1  112.30    3.25
  -5   9   0  147.46    2.95
   5  -9   0  147.44    3.53
  -5   9   1  257.56    4.94
   5  -9  -1  257.70    5.71
  -5   9   2   13.16    0.69
   5  -9  -2   15.52    0.82
  -5   9   3   71.34    1.62
   5  -9  -3   78.70    2.07
  -5   9   4   12.03    0.72
   5  -9  -4   11.52    1.26
  -5   9   5  128.83    3.06
   5  -9  -5  129.68    2.78
  -5   9   6  266.29    5.05
   5  -9  -6  267.31    4.75
  -5   9   7   56.96    1.49
   5  -9  -7   61.19    3.23
  -5   9   8    5.84    0.55
   5  -9  -8    6.22    0.80
  -5   9   9   35.64    1.79
   5  -9  -9   38.29    1.87
  -5   9  10   15.39    1.33
   5  -9 -10   14.72    1.26
  -5   9  11  120.61    3.61
   5  -9 -11  131.95    6.40
  -5   9  12   56.35    2.38
   5  -9 -12   54.56    2.58
  -5   9  13   99.55    3.32
   5  -9 -13  104.07    3.49
  -5   9  14    0.80    1.70
   5  -9 -14    0.73    1.86
  -5   9  15   21.10    1.84
   5  -9 -15   24.23    1.95
  -5   9  16    1.23    1.23
   5  -9 -16    0.39    1.93
  -7   9 -12    6.00    1.73
   7  -9  12    5.51    2.31
  -7   9 -11   43.21    2.08
   7  -9  11   38.27    2.27
  -7   9 -10    0.57    1.05
   7  -9  10   -0.42    1.29
  -7   9  -9   47.76    1.49
   7  -9   9   42.66    1.52
  -7   9  -8   21.90    1.07
   7  -9   8   22.11    1.18
  -7   9  -7    7.38    0.76
   7  -9   7    8.19    0.93
  -7   9  -6    5.96    0.82
   7  -9   6    5.92    0.95
  -7   9  -5   31.68    1.11
   7  -9   5   30.44    1.17
  -7   9  -4    0.63    0.62
   7  -9   4    0.39    0.66
  -7   9  -3  100.48    2.28
   7  -9   3   99.11    2.28
  -7   9  -2    0.89    0.51
   7  -9   2    0.77    0.63
  -7   9  -1  264.94    4.68
   7  -9   1  257.25    5.01
  -7   9   0   54.49    1.61
   7  -9   0   54.19    1.67
  -7   9   1   95.75    2.07
   7  -9  -1   93.73    2.24
  -7   9   2   55.24    1.58
   7  -9  -2   52.59    1.75
  -7   9   3   75.76    1.67
   7  -9  -3   76.95    2.69
  -7   9   4    3.14    0.58
   7  -9  -4    3.24    0.69
  -7   9   5  140.91    2.78
   7  -9  -5  141.34    3.56
  -7   9   6  137.08    2.81
   7  -9  -6  142.50    2.98
  -7   9   7  152.88    3.06
   7  -9  -7  152.26    3.22
  -7   9   8  147.44    2.99
   7  -9  -8  150.31    2.96
  -7   9   9    9.29    0.65
   7  -9  -9    9.82    0.83
  -7   9  10    7.43    1.01
   7  -9 -10    7.61    1.20
  -7   9  11  126.86    3.75
   7  -9 -11  123.85    3.76
  -7   9  12   40.97    2.04
   7  -9 -12   41.24    2.05
  -7   9  13   79.26    2.60
   7  -9 -13   83.01    3.33
  -7   9  14    4.76    1.48
   7  -9 -14    4.90    1.65
[truncated: 42,409 more chars]
