# Supplementary material for: Crystal structure of trans-bis­(ethane-1,2-diamine-κ2 N,N′)bis­(thio­cyanato-κN)chromium(III) perchlorate from synchrotron data
Source: Acta Crystallogr E Crystallogr Commun. 2015 May 20;71(Pt 6):650–3. doi: 10.1107/S2056989015009184 (PMC4459338; doi:10.1107/S2056989015009184)
Supplement: Supplementary file 2 [file e-71-00650-Isup2.hkl]

data_I                                                                          
_shelx_title ' s98 in C2/c (BLOCK ORANGE)'                                      
_shelx_refln_list_code          4                                               
_shelx_F_calc_maximum       94.89                                               
_exptl_crystal_F_000       796.00                                               
_reflns_d_resolution_high  0.7186                                               
                                                                                
loop_                                                                           
 _space_group_symop_operation_xyz                                               
 'x, y, z'                                                                      
 '-x, y, -z+1/2'                                                                
 'x+1/2, y+1/2, z'                                                              
 '-x+1/2, y+1/2, -z+1/2'                                                        
 '-x, -y, -z'                                                                   
 'x, -y, z-1/2'                                                                 
 '-x+1/2, -y+1/2, -z'                                                           
 'x+1/2, -y+1/2, z-1/2'                                                         
                                                                                
_cell_length_a    15.5991                                                       
_cell_length_b     7.4440                                                       
_cell_length_c    13.7920                                                       
_cell_angle_alpha  90.000                                                       
_cell_angle_beta  105.833                                                       
_cell_angle_gamma  90.000                                                       
                                                                                
_shelx_F_squared_multiplier     1.000                                           
                                                                                
loop_                                                                           
 _refln_index_h                                                                 
 _refln_index_k                                                                 
 _refln_index_l                                                                 
 _refln_F_squared_calc                                                          
 _refln_F_squared_meas                                                          
 _refln_F_squared_sigma                                                         
 _refln_observed_status                                                         
   8   0   0       1973.70       1769.84        29.52 o                         
  10   0   0       6886.28       7229.46        87.25 o                         
  12   0   0       1437.84       1616.15        21.09 o                         
  14   0   0         93.48        156.98         4.61 o                         
  16   0   0        724.72        915.03        11.53 o                         
  18   0   0        106.74        114.79         2.31 o                         
  20   0   0        155.97        140.74         2.79 o                         
   1   1   0        264.18        422.82         4.09 o                         
   3   1   0        315.35        399.69         3.45 o                         
   5   1   0          5.26          4.54         0.25 o                         
   7   1   0         24.34         32.94         0.95 o                         
   9   1   0          3.29          2.17         0.64 o                         
  11   1   0         17.51         25.64         0.78 o                         
  13   1   0         45.27         48.13         0.97 o                         
  15   1   0         74.94         78.40         1.33 o                         
  17   1   0          8.31          6.65         0.63 o                         
  19   1   0          3.14          1.43         0.67 o                         
   2   2   0        266.37        345.54         4.89 o                         
   4   2   0       7560.68       7208.02       229.42 o                         
   6   2   0        696.43        416.55         4.34 o                         
   8   2   0        180.99        143.43         1.65 o                         
  10   2   0        130.61         92.50         1.22 o                         
  12   2   0        123.56        185.52         2.98 o                         
  14   2   0         44.19         61.99         1.12 o                         
  16   2   0        267.38        342.89         5.07 o                         
  18   2   0         57.40         71.98         2.29 o                         
  20   2   0         76.99         69.05         1.41 o                         
   1   3   0         88.36         28.12         0.42 o                         
   3   3   0        177.61        222.25         2.38 o                         
   5   3   0       1665.43       1414.32        12.73 o                         
   7   3   0         75.49         67.02         0.94 o                         
   9   3   0       1059.37       1048.21         9.32 o                         
  11   3   0          0.04          0.62         0.40 o                         
  13   3   0          3.14          1.58         0.44 o                         
  15   3   0          7.85         10.10         0.65 o                         
  17   3   0          8.50          6.74         0.66 o                         
  19   3   0          0.02          0.67         0.69 o                         
   2   4   0       5930.10       6171.10        80.21 o                         
   6   4   0       3918.39       3784.63        30.54 o                         
   8   4   0        751.34        822.26         7.50 o                         
  10   4   0         67.32         36.41         0.68 o                         
  12   4   0        260.01        329.01         3.21 o                         
  14   4   0        355.12        357.05         3.74 o                         
  16   4   0        378.58        392.05         3.96 o                         
  18   4   0        114.20        137.17         2.22 o                         
   1   5   0        540.54        537.10         5.78 o                         
   3   5   0        499.68        443.53         6.01 o                         
   5   5   0       2937.39       2932.58        28.99 o                         
   7   5   0         74.09         90.33         1.48 o                         
   9   5   0       1053.48       1006.29         8.88 o                         
  11   5   0         58.39         62.36         1.62 o                         
  13   5   0        104.80        114.22         1.97 o                         
  15   5   0         34.73         24.66         0.94 o                         
  17   5   0          0.07          0.14         0.65 o                         
   0   6   0       1691.59       1983.62        26.49 o                         
   2   6   0       2680.17       2454.43        29.11 o                         
   4   6   0       2981.99       3253.96        39.28 o                         
   6   6   0       1558.38       1492.22        12.90 o                         
   8   6   0        113.43        131.77         1.58 o                         
  10   6   0         18.90         23.01         0.59 o                         
  12   6   0        102.38        118.78         2.39 o                         
  14   6   0        199.29        211.17         3.45 o                         
  16   6   0         80.01         71.21         1.37 o                         
   1   7   0        259.51        303.65         3.66 o                         
   3   7   0        173.84        132.26         1.86 o                         
   5   7   0       1184.17       1243.22        12.37 o                         
   7   7   0        147.75        154.01         3.22 o                         
   9   7   0        219.73        226.28         3.46 o                         
  11   7   0          2.28          3.03         0.55 o                         
  13   7   0          6.57          6.70         0.68 o                         
  15   7   0          3.01          1.04         0.73 o                         
   0   8   0        998.15       1117.55        20.68 o                         
   2   8   0       1591.82       1464.19        15.00 o                         
   4   8   0        596.38        611.50         7.65 o                         
   6   8   0        468.56        528.72         6.18 o                         
   8   8   0        256.38        226.24         2.95 o                         
  10   8   0        239.56        291.13         3.56 o                         
  12   8   0        195.17        202.52         2.87 o                         
   1   9   0          2.89          0.39         0.75 o                         
   3   9   0         60.12         66.61         1.26 o                         
   5   9   0        351.66        324.17         3.97 o                         
   7   9   0        110.14        121.00         3.26 o                         
   9   9   0        137.34        137.12         2.15 o                         
   0  10   0        119.19        134.47         3.48 o                         
   2  10   0        123.03         88.93         2.77 o                         
   4  10   0          9.17          4.76         1.16 o                         
 -21   1   1        118.10        139.37         2.05 o                         
 -19   1   1         87.50         83.22         1.52 o                         
 -17   1   1        327.27        266.74         3.13 o                         
 -15   1   1        475.36        620.93         6.37 o                         
 -13   1   1        305.03        205.05         2.36 o                         
 -11   1   1       8784.35       9621.54        95.82 o                         
  -9   1   1       8033.77       8286.17       100.15 o                         
  -5   1   1       5207.28       5280.30        68.15 o                         
   5   1   1         18.62         60.13         1.00 o                         
   7   1   1        227.68        327.54         5.37 o                         
   9   1   1       2934.36       2802.06        41.18 o                         
  11   1   1       1975.17       1916.03        19.26 o                         
  13   1   1        241.07        389.74         4.06 o                         
  15   1   1        376.05        338.22         3.61 o                         
  17   1   1        435.99        438.77         4.45 o                         
  19   1   1         88.64        108.79         1.68 o                         
 -20   2   1         19.00         15.27         1.62 o                         
 -18   2   1          1.66          0.95         0.77 o                         
 -16   2   1         17.69         18.24         0.75 o                         
 -14   2   1         17.61         10.56         0.55 o                         
 -12   2   1        368.76        333.17         3.41 o                         
 -10   2   1        876.13        928.37        10.24 o                         
  -8   2   1        231.30        245.11         2.45 o                         
  -6   2   1       1479.19       1356.46        11.42 o                         
  -4   2   1         30.71         50.33         0.66 o                         
  -2   2   1        867.43        680.86        20.62 o                         
   2   2   1        489.96        560.30         4.82 o                         
   4   2   1        372.54        315.00         6.82 o                         
   6   2   1         93.21         89.36         1.38 o                         
   8   2   1        147.14        143.87         1.69 o                         
  10   2   1          5.99          1.68         0.54 o                         
  12   2   1         47.10         53.13         0.97 o                         
  14   2   1         75.20         81.49         1.29 o                         
  16   2   1          1.34          1.57         0.67 o                         
  18   2   1         10.56         10.92         0.79 o                         
  20   2   1         11.14          8.57         0.90 o                         
 -19   3   1         25.05         24.62         0.99 o                         
 -17   3   1        101.30         99.87         1.62 o                         
 -15   3   1        220.37        231.75         2.77 o                         
 -13   3   1        248.89        220.65         2.43 o                         
 -11   3   1       2338.72       2451.16        20.37 o                         
  -9   3   1       2287.13       2065.15        17.81 o                         
  -5   3   1       5698.18       6034.85       101.31 o                         
  -1   3   1        427.70        669.10         8.26 o                         
   1   3   1       1519.85        993.52         8.45 o                         
   3   3   1         67.29         43.03         0.59 o                         
   5   3   1       2327.77       2314.07        32.29 o                         
   7   3   1         20.14          7.30         0.50 o                         
   9   3   1       1465.17       1721.73        14.46 o                         
  11   3   1        698.97        604.13         9.33 o                         
  13   3   1        867.45       1038.88         9.48 o                         
  15   3   1        728.52        743.58         9.91 o                         
  17   3   1        237.41        208.00         2.48 o                         
  19   3   1         61.71         68.09         1.40 o                         
 -18   4   1          2.30          0.89         0.67 o                         
 -16   4   1         29.03         38.85         0.93 o                         
 -14   4   1          5.04          7.77         0.53 o                         
 -12   4   1        186.99        178.72         2.76 o                         
 -10   4   1         15.42         23.89         0.67 o                         
  -8   4   1         84.01         66.91         1.09 o                         
  -6   4   1       2551.71       2404.21        30.66 o                         
  -4   4   1        142.25        193.83         3.67 o                         
  -2   4   1       2586.60       2006.98        21.49 o                         
   0   4   1        101.42        146.26         1.50 o                         
   2   4   1       1038.74        832.89        11.31 o                         
   4   4   1        104.89        135.93         1.45 o                         
   6   4   1          8.61          4.92         0.28 o                         
   8   4   1       1204.74       1187.12        10.70 o                         
  10   4   1         15.13         16.25         0.51 o                         
  12   4   1        213.65        239.67         2.71 o                         
  14   4   1          4.20          7.72         0.61 o                         
  16   4   1         12.00         10.42         0.75 o                         
  18   4   1          7.29          5.26         0.82 o                         
 -17   5   1         78.66         90.89         2.14 o                         
 -15   5   1        427.60        413.88         4.00 o                         
 -13   5   1        592.91        640.33         6.17 o                         
 -11   5   1        827.23        829.61         7.62 o                         
  -9   5   1       1981.24       1980.01        18.51 o                         
  -7   5   1       4716.44       5152.16        52.92 o                         
  -5   5   1       6722.06       6621.94        69.97 o                         
  -3   5   1       5890.90       6614.68        93.81 o                         
  -1   5   1        297.53        188.33         2.25 o                         
   1   5   1        632.31        731.73         8.25 o                         
   3   5   1       1154.65       1072.52         9.74 o                         
   5   5   1       1640.15       1751.85        14.97 o                         
   7   5   1        709.91        644.01         8.23 o                         
   9   5   1        254.11        359.06         3.49 o                         
  11   5   1        494.97        469.25         4.41 o                         
  13   5   1        935.22        995.84         8.92 o                         
  15   5   1        527.38        542.28         5.34 o                         
  17   5   1        170.25        150.20         2.08 o                         
 -16   6   1         47.34         52.31         1.15 o                         
 -14   6   1         18.48         15.71         0.65 o                         
 -12   6   1         10.15         14.78         0.85 o                         
 -10   6   1         35.35         29.53         0.64 o                         
  -8   6   1        116.21        139.41         1.66 o                         
  -6   6   1        791.82        831.14         9.28 o                         
  -4   6   1        250.01        222.27         2.89 o                         
  -2   6   1       4284.63       4603.11        46.36 o                         
   0   6   1        657.70        506.31         5.34 o                         
   2   6   1       2040.54       2332.26        22.90 o                         
   4   6   1         28.69         12.97         0.40 o                         
   6   6   1         24.34         15.03         0.46 o                         
   8   6   1        282.07        282.47         2.82 o                         
  10   6   1         23.22         28.33         0.76 o                         
  12   6   1         92.06         94.35         1.35 o                         
  14   6   1          2.62          3.56         0.60 o                         
  16   6   1          7.80          7.19         0.75 o                         
 -15   7   1        144.95        141.96         1.88 o                         
 -13   7   1        317.71        345.99         4.99 o                         
 -11   7   1        242.01        225.70         2.44 o                         
  -9   7   1        394.72        431.92         4.76 o                         
  -7   7   1        591.90        551.35         5.77 o                         
  -5   7   1       1262.51       1227.92        12.37 o                         
  -3   7   1        714.19        776.55        10.05 o                         
  -1   7   1        198.67        144.52         2.13 o                         
   1   7   1          8.10          2.83         0.26 o                         
   3   7   1         73.37         68.55         1.11 o                         
   5   7   1          8.79         11.70         0.93 o                         
   7   7   1         83.49         78.40         1.18 o                         
   9   7   1         32.02         32.96         0.73 o                         
  11   7   1         95.62         99.40         1.35 o                         
  13   7   1        144.63        135.63         2.12 o                         
  15   7   1         70.60         60.99         1.61 o                         
 -12   8   1        105.70        115.63         2.54 o                         
 -10   8   1         70.45         70.84         1.36 o                         
  -8   8   1         56.58         52.71         1.16 o                         
  -6   8   1          0.82          1.90         0.58 o                         
  -4   8   1          3.90          5.31         0.48 o                         
  -2   8   1        980.79        949.21        10.70 o                         
   0   8   1        173.57        168.36         2.66 o                         
   2   8   1        134.20        135.20         2.65 o                         
   4   8   1         20.31         22.69         0.68 o                         
   6   8   1         59.88         50.56         1.05 o                         
   8   8   1         78.01         80.09         1.40 o                         
  10   8   1         11.26         12.01         0.57 o                         
  12   8   1         56.79         54.40         1.17 o                         
  -9   9   1        316.06        345.36         4.76 o                         
  -7   9   1        263.12        208.19         2.82 o                         
  -5   9   1        548.10        571.01         6.46 o                         
  -3   9   1        576.06        578.88         6.26 o                         
  -1   9   1       1036.73        946.46        13.91 o                         
   1   9   1        537.33        641.03         8.98 o                         
   3   9   1        497.10        491.45         7.11 o                         
   5   9   1        230.52        243.52         3.22 o                         
   7   9   1        498.56        565.92         5.96 o                         
   9   9   1        421.60        391.07         4.75 o                         
  -4  10   1        143.95        167.18         2.48 o                         
  -2  10   1        472.34        416.75         5.92 o                         
   0  10   1        182.86        221.05         3.75 o                         
   2  10   1         41.67         32.80         1.40 o                         
   4  10   1          6.97         15.53         1.13 o                         
 -20   0   2         50.96         58.76         1.79 o                         
 -18   0   2        389.79        403.29         6.53 o                         
 -16   0   2        593.96        505.07        10.20 o                         
 -14   0   2        736.35        987.53        13.35 o                         
 -12   0   2       1967.51       1843.61        26.18 o                         
 -10   0   2       2543.94       2545.83        64.16 o                         
  -8   0   2         53.03         68.49         1.27 o                         
  -6   0   2       3785.58       2639.28        29.93 o                         
  12   0   2        984.51        854.26        21.56 o                         
  14   0   2        781.94        944.78        12.18 o                         
  16   0   2        594.40        560.51         7.65 o                         
  18   0   2        154.00        137.82         2.74 o                         
  20   0   2        174.06        194.93         3.30 o                         
 -21   1   2          3.47          4.44         0.80 o                         
 -19   1   2          0.64          1.54         0.64 o                         
 -17   1   2         34.36         28.07         0.83 o                         
 -15   1   2         83.01         75.53         1.30 o                         
 -13   1   2        287.05        259.70         2.78 o                         
 -11   1   2          0.01          2.16         0.43 o                         
  -9   1   2        185.12        183.73         2.84 o                         
  -7   1   2       4679.43       4878.47        63.92 o                         
  -3   1   2       2129.10       1836.23        16.61 o                         
  -1   1   2        289.75        437.32         6.79 o                         
   1   1   2         31.20         68.53         1.04 o                         
   5   1   2       2494.89       2445.34        21.90 o                         
   7   1   2        336.98        357.53         5.06 o                         
   9   1   2         47.29         30.67         0.69 o                         
  11   1   2         10.07         31.25         1.12 o                         
  13   1   2         91.55         75.79         1.23 o                         
  15   1   2         65.49         60.93         1.11 o                         
  17   1   2          0.08          0.39         0.59 o                         
  19   1   2          1.35          0.14         0.74 o                         
 -20   2   2         96.32         91.42         1.64 o                         
 -18   2   2        332.97        343.36         5.12 o                         
 -16   2   2        702.77        664.10         6.89 o                         
 -14   2   2        693.77        806.04         7.90 o                         
 -12   2   2       1432.87       1492.52        12.75 o                         
 -10   2   2       2463.19       2571.66        21.52 o                         
  -8   2   2          9.73         12.27         0.49 o                         
  -6   2   2       3044.63       2335.07        19.85 o                         
  -2   2   2       1659.42        724.63         6.30 o                         
   0   2   2          9.29         32.21         0.91 o                         
   2   2   2        436.84        649.01         7.66 o                         
   4   2   2       5844.98       4919.38        72.21 o                         
   6   2   2       5769.43       6012.59        90.51 o                         
   8   2   2       1225.62       1169.33        19.50 o                         
  10   2   2       5040.29       5608.84        72.63 o                         
  12   2   2        214.93        134.77         1.70 o                         
  14   2   2        314.47        379.23         4.03 o                         
  16   2   2        190.23        202.12         3.57 o                         
  18   2   2         14.14          8.86         0.71 o                         
 -19   3   2         28.41         36.55         0.97 o                         
 -17   3   2          1.75          1.60         0.60 o                         
 -15   3   2         12.66         11.94         0.56 o                         
 -13   3   2         94.64         74.52         1.11 o                         
 -11   3   2        553.00        460.86         4.14 o                         
  -9   3   2         58.63         45.72         0.76 o                         
  -7   3   2         36.38         45.08         0.73 o                         
  -5   3   2       1864.12       1524.95        12.98 o                         
  -3   3   2       1307.58        982.10        11.89 o                         
   1   3   2       5487.30       5152.82        80.74 o                         
   3   3   2         13.23          6.89         0.28 o                         
   5   3   2        489.93        372.22         3.73 o                         
   7   3   2         39.77         41.39         0.66 o                         
   9   3   2        779.75        849.92         7.35 o                         
  11   3   2          5.66          0.20         0.45 o                         
  13   3   2         41.20         31.07         0.78 o                         
  15   3   2         21.59         20.40         0.87 o                         
  17   3   2         11.25          7.73         0.72 o                         
  19   3   2          0.06          0.74         0.93 o                         
 -18   4   2        299.97        310.34         3.25 o                         
 -16   4   2        626.68        649.68         6.38 o                         
 -14   4   2       1225.76       1206.48        10.89 o                         
 -12   4   2       1555.21       1758.79        15.17 o                         
 -10   4   2       2078.46       2088.82        17.44 o                         
  -8   4   2       1049.32       1020.13         9.14 o                         
  -6   4   2       2694.65       2952.67        42.85 o                         
  -4   4   2          1.06          6.35         0.36 o                         
  -2   4   2        940.81        865.45         8.63 o                         
   0   4   2        338.74        299.77         2.79 o                         
   2   4   2       3024.11       3013.74        35.12 o                         
   4   4   2       7061.39       7205.06       130.90 o                         
   6   4   2       4753.02       5148.91        42.43 o                         
   8   4   2       1356.82       1131.94        10.08 o                         
  10   4   2       1529.55       1842.84        16.05 o                         
  12   4   2        562.18        476.51         4.74 o                         
  14   4   2        533.60        533.72         5.22 o                         
  16   4   2        129.90        151.68         2.37 o                         
  18   4   2         24.55         16.27         0.84 o                         
 -17   5   2          1.18          0.51         0.64 o                         
 -15   5   2          1.96          0.03         0.53 o                         
 -13   5   2        217.56        218.49         2.57 o                         
 -11   5   2         22.48         32.58         0.73 o                         
  -9   5   2        659.50        608.97         5.94 o                         
  -7   5   2          8.66         12.16         0.37 o                         
  -5   5   2        289.47        256.04         3.03 o                         
  -3   5   2        744.91        729.84         8.78 o                         
  -1   5   2        449.98        470.29         7.43 o                         
   1   5   2       2667.38       2791.63        26.31 o                         
   3   5   2        141.02        101.08         1.21 o                         
   5   5   2       1207.71       1304.49        12.18 o                         
   7   5   2         10.39         10.16         0.65 o                         
   9   5   2         33.66         37.23         0.71 o                         
  11   5   2         99.20        114.11         1.93 o                         
  13   5   2         99.53        100.97         1.41 o                         
  15   5   2         53.06         49.09         1.14 o                         
  17   5   2          1.61          0.99         0.75 o                         
 -16   6   2        109.40        116.11         1.57 o                         
 -14   6   2        401.88        369.50         3.67 o                         
 -12   6   2        321.05        390.57         3.96 o                         
 -10   6   2        197.67        165.20         1.91 o                         
  -8   6   2        209.96        220.23         2.47 o                         
  -6   6   2        117.73        175.00         2.31 o                         
  -4   6   2        238.18        187.70         2.35 o                         
  -2   6   2         53.37         96.66         1.68 o                         
   0   6   2         47.99         42.49         1.07 o                         
   2   6   2        829.07        883.19         7.82 o                         
   4   6   2       2228.75       2249.65        20.71 o                         
   6   6   2       1749.46       1916.97        16.90 o                         
   8   6   2       1162.42       1069.04         9.64 o                         
  10   6   2        486.46        569.09         5.60 o                         
  12   6   2        457.56        469.64         4.49 o                         
  14   6   2        293.62        262.52         3.06 o                         
  16   6   2         91.32        109.00         1.63 o                         
 -15   7   2         45.44         47.62         1.05 o                         
 -13   7   2         58.66         56.75         1.03 o                         
 -11   7   2        132.65        142.25         1.81 o                         
  -9   7   2        362.96        344.99         4.31 o                         
  -7   7   2         19.03         21.44         0.71 o                         
  -5   7   2         17.97         16.90         0.59 o                         
  -3   7   2        268.46        305.35         3.40 o                         
  -1   7   2          0.02          1.78         0.38 o                         
   1   7   2       1627.80       1750.04        22.55 o                         
   3   7   2        451.48        350.73         5.46 o                         
   5   7   2       1067.98       1190.67        10.49 o                         
   7   7   2         58.29         49.91         0.85 o                         
   9   7   2         16.84         15.61         0.59 o                         
  11   7   2         19.34         17.41         0.70 o                         
  13   7   2          3.22          4.60         0.73 o                         
 -12   8   2        333.66        342.98         3.88 o                         
 -10   8   2        248.01        221.94         2.87 o                         
  -8   8   2        275.82        312.34         3.58 o                         
  -6   8   2        266.29        260.99         3.23 o                         
  -4   8   2        633.61        637.11         6.95 o                         
  -2   8   2        305.11        335.58         4.22 o                         
   0   8   2        598.31        594.53         6.54 o                         
   2   8   2        266.94        268.32         5.91 o                         
   4   8   2        680.68        682.12         7.74 o                         
   6   8   2        647.46        640.35         8.37 o                         
   8   8   2        650.67        648.80         7.03 o                         
  10   8   2        328.49        319.51         3.23 o                         
  12   8   2        172.76        184.34         2.27 o                         
  -9   9   2        221.45        222.04         2.89 o                         
  -7   9   2        109.71        119.11         2.13 o                         
  -5   9   2         36.52         30.47         1.05 o                         
  -3   9   2          0.09          1.04         0.53 o                         
  -1   9   2          1.14          3.76         0.98 o                         
   1   9   2        312.22        273.73         4.15 o                         
   3   9   2        151.61        160.65         5.91 o                         
   5   9   2        118.27        114.13         1.92 o                         
   7   9   2          3.89          1.77         0.71 o                         
   9   9   2         44.36         43.96         2.30 o                         
  -4  10   2        279.71        291.21         3.58 o                         
  -2  10   2        183.50        209.02         5.46 o                         
   0  10   2        314.92        319.54         4.63 o                         
   2  10   2        117.94        125.28         4.08 o                         
   4  10   2         95.91         88.34         2.37 o                         
 -21   1   3        113.62        107.65         1.79 o                         
 -19   1   3         79.82         88.53         1.46 o                         
 -17   1   3        680.33        763.67         7.27 o                         
 -15   1   3        115.38         98.28         1.43 o                         
 -13   1   3        274.84        385.55         4.37 o                         
 -11   1   3        127.83        105.55         1.48 o                         
  -9   1   3        649.48        506.94         5.14 o                         
  -7   1   3       2124.03       2802.82        27.60 o                         
  -3   1   3       2214.36       2582.88        24.05 o                         
   5   1   3       7680.95       6860.82        93.10 o                         
   7   1   3       2212.89       1771.89        14.81 o                         
   9   1   3        626.41        718.79         9.82 o                         
  11   1   3        473.12        490.31         5.68 o                         
  13   1   3          1.00          1.30         0.54 o                         
  15   1   3        338.81        379.58         4.09 o                         
  17   1   3         33.81         44.27         1.02 o                         
  19   1   3         65.21         64.63         1.33 o                         
 -20   2   3          1.26          1.77         0.68 o                         
 -18   2   3          6.72          5.45         0.63 o                         
 -16   2   3        205.93        198.13         2.99 o                         
 -14   2   3         90.61        116.46         1.53 o                         
 -12   2   3         28.54         35.87         0.71 o                         
 -10   2   3       1121.09       1019.15         8.92 o                         
  -8   2   3         81.60         86.66         1.09 o                         
  -6   2   3         24.35         67.46         0.87 o                         
  -4   2   3        434.85        345.38         3.33 o                         
   0   2   3       4471.21       4027.36       124.78 o                         
   2   2   3        228.73        173.16         1.89 o                         
   4   2   3       3551.82       3344.83        29.89 o                         
   6   2   3          2.69          4.33         0.37 o                         
   8   2   3        118.40         88.42         1.17 o                         
  10   2   3        268.68        356.63         3.80 o                         
  12   2   3         30.68         55.27         0.96 o                         
  14   2   3         43.39         30.90         1.36 o                         
  16   2   3          1.70          1.58         0.59 o                         
  18   2   3          3.30          0.75         0.74 o                         
 -19   3   3         96.88        104.74         1.57 o                         
 -17   3   3        149.82        175.33         2.10 o                         
 -15   3   3         60.75         80.81         1.47 o                         
 -13   3   3         24.73         16.25         0.57 o                         
 -11   3   3         11.22         17.60         0.53 o                         
  -9   3   3        535.90        497.72         4.61 o                         
  -7   3   3        109.12         95.78         1.12 o                         
  -5   3   3       7686.68       6884.42       193.76 o                         
  -3   3   3       1699.50       1782.30        15.22 o                         
   3   3   3       9004.73       9293.61       207.41 o                         
   5   3   3       3565.65       3703.48        33.19 o                         
   7   3   3       1818.42       1718.73        14.92 o                         
   9   3   3        194.45        153.25         3.15 o                         
  11   3   3        683.27        811.41         8.93 o                         
  13   3   3        205.10        205.53         3.24 o                         
  15   3   3        286.76        288.81         3.24 o                         
  17   3   3         77.43         99.49         1.98 o                         
 -18   4   3         11.97         14.39         0.80 o                         
 -16   4   3          1.65          2.43         0.59 o                         
 -14   4   3          1.86          6.20         0.48 o                         
 -12   4   3        100.50        123.35         1.51 o                         
 -10   4   3       1839.96       1720.94        14.07 o                         
  -8   4   3         39.83         50.17         0.74 o                         
  -6   4   3       2898.99       2740.01        23.25 o                         
  -4   4   3          4.87          2.26         0.17 o                         
  -2   4   3       3292.12       3116.50        28.77 o                         
   0   4   3        966.85       1138.85        10.17 o                         
   2   4   3        507.01        568.37         4.98 o                         
   4   4   3       1656.19       1559.67        13.48 o                         
   6   4   3         43.87         32.58         0.57 o                         
   8   4   3        396.86        489.28         4.86 o                         
  10   4   3         65.11         90.25         1.28 o                         
  12   4   3        130.44        146.99         2.06 o                         
  14   4   3         18.13         10.71         0.65 o                         
  16   4   3         11.85         16.35         0.80 o                         
  18   4   3          0.92         -0.48         0.73 o                         
 -17   5   3         81.29         80.89         1.29 o                         
 -15   5   3        105.52        139.83         1.82 o                         
 -13   5   3        163.46        111.10         1.57 o                         
 -11   5   3        161.87        228.21         2.45 o                         
  -9   5   3        237.84        226.90         2.44 o                         
  -7   5   3        232.62        206.00         2.14 o                         
  -5   5   3       2146.16       2320.87        22.85 o                         
  -3   5   3       3091.38       2880.41        28.56 o                         
  -1   5   3       6135.43       6558.23        92.63 o                         
   1   5   3       5403.61       5672.16        64.68 o                         
   3   5   3       4345.44       4468.22        37.83 o                         
   5   5   3       2225.29       2127.52        18.07 o                         
   7   5   3        805.94        980.26         9.19 o                         
   9   5   3        322.30        234.31         2.52 o                         
  11   5   3        225.10        287.67         3.09 o                         
  13   5   3        231.62        245.41         2.63 o                         
  15   5   3        147.13        122.32         1.98 o                         
  17   5   3         54.86         67.15         1.43 o                         
 -16   6   3          3.22          4.53         0.64 o                         
 -14   6   3          0.02          0.48         0.56 o                         
 -12   6   3         39.70         39.54         0.80 o                         
 -10   6   3        118.17        111.15         1.39 o                         
  -8   6   3        161.43        187.92         2.70 o                         
  -6   6   3       1383.07       1349.78        13.07 o                         
  -4   6   3         53.59         38.80         0.78 o                         
  -2   6   3        146.66        180.03         2.19 o                         
   0   6   3        786.42        876.33         7.58 o                         
   2   6   3        110.29         64.60         0.90 o                         
   4   6   3       1178.21       1426.00        12.85 o                         
   6   6   3        435.62        383.05         3.90 o                         
   8   6   3       1042.88       1146.89        10.78 o                         
  10   6   3        237.31        247.47         2.76 o                         
  12   6   3         94.03         89.78         2.07 o                         
  14   6   3          4.86          4.30         0.69 o                         
 -15   7   3        275.43        306.22         5.45 o                         
 -13   7   3        294.50        254.88         2.68 o                         
 -11   7   3        252.69        328.94         6.77 o                         
  -9   7   3        237.11        222.01         2.90 o                         
  -7   7   3        439.51        456.68         5.75 o                         
  -5   7   3       1065.62       1177.98        12.59 o                         
  -3   7   3       2303.73       2235.85        21.46 o                         
  -1   7   3       1489.23       1502.25        17.53 o                         
   1   7   3       1824.05       1936.87        26.81 o                         
   3   7   3        839.34        807.70         9.12 o                         
   5   7   3        910.65        873.61         8.57 o                         
   7   7   3        414.79        491.24         4.66 o                         
   9   7   3        147.91        140.79         1.65 o                         
  11   7   3         51.79         57.09         1.05 o                         
  13   7   3         35.65         43.90         1.31 o                         
 -12   8   3          0.35         -0.19         0.83 o                         
 -10   8   3        107.95        107.13         2.93 o                         
  -8   8   3        394.54        421.92         4.81 o                         
  -6   8   3       1619.25       1596.59        17.05 o                         
  -4   8   3       1031.56       1041.45        10.24 o                         
  -2   8   3        447.98        434.73         4.69 o                         
   0   8   3         10.75         11.86         0.58 o                         
   2   8   3        134.54        138.96         1.70 o                         
   4   8   3          4.73          6.06         0.40 o                         
   6   8   3          1.05          0.73         0.47 o                         
   8   8   3        127.97        127.98         1.54 o                         
  10   8   3          5.82          5.63         0.64 o                         
  -9   9   3         33.78         28.82         1.20 o                         
  -7   9   3        142.63        164.19         2.43 o                         
  -5   9   3        159.49        159.29         3.89 o                         
  -3   9   3        320.71        288.34         3.62 o                         
  -1   9   3        222.87        227.33         3.69 o                         
   1   9   3        387.14        358.92         5.11 o                         
   3   9   3        158.92        143.97         3.16 o                         
   5   9   3        350.63        362.83         4.23 o                         
   7   9   3        225.44        218.90         2.89 o                         
  -4  10   3        145.03        155.56         3.29 o                         
  -2  10   3         43.64         32.65         1.42 o                         
   0  10   3          0.36         -0.41         0.90 o                         
   2  10   3         45.57         53.71         2.04 o                         
 -20   0   4         14.70         11.85         1.03 o                         
 -18   0   4         85.03         92.47         1.89 o                         
 -16   0   4        882.55        875.94        11.96 o                         
 -14   0   4         94.59         48.25         1.75 o                         
 -12   0   4       1750.05       2073.02        25.08 o                         
 -10   0   4        636.08        537.78         7.14 o                         
  -2   0   4        651.84       1470.95        16.92 o                         
   4   0   4       5068.13       6004.08       169.79 o                         
   6   0   4        990.23       1049.94        23.37 o                         
   8   0   4        203.50        140.69         3.67 o                         
  10   0   4        321.62        454.37         6.53 o                         
  12   0   4        334.20        327.26         5.07 o                         
  14   0   4        672.78        755.55         9.82 o                         
  16   0   4        356.94        332.08         5.04 o                         
  18   0   4         67.41         67.55         1.85 o                         
 -21   1   4          1.04          1.18         1.01 o                         
 -19   1   4          1.13          0.96         0.90 o                         
 -17   1   4         10.32         10.29         0.63 o                         
 -15   1   4         42.27         30.09         0.77 o                         
 -13   1   4         71.71         61.30         1.00 o                         
 -11   1   4         74.05         81.87         1.13 o                         
  -9   1   4         32.46         40.24         1.01 o                         
  -7   1   4       1205.04       1151.16        11.93 o                         
  -5   1   4       2169.80       2305.24        20.88 o                         
  -3   1   4       2039.88       2014.09        17.02 o                         
  -1   1   4        210.05        245.92         3.79 o                         
   1   1   4       6344.81       7119.30       223.10 o                         
   3   1   4       3526.41       3410.78        29.92 o                         
   5   1   4       2413.15       2576.09        21.23 o                         
   7   1   4        164.19        143.33         1.67 o                         
   9   1   4          3.53         23.88         0.62 o                         
  11   1   4        169.58        140.73         2.17 o                         
  13   1   4        258.89        273.13         3.19 o                         
  15   1   4         31.46         30.76         0.88 o                         
  17   1   4         15.53         11.93         0.76 o                         
  19   1   4          3.00          2.02         0.86 o                         
 -20   2   4         63.05         62.72         1.25 o                         
 -18   2   4         94.72         87.34         1.52 o                         
 -16   2   4        495.66        441.01         5.49 o                         
 -14   2   4        507.83        509.09         5.20 o                         
 -12   2   4       2888.91       2989.55        26.11 o                         
 -10   2   4       3124.16       3128.07        29.94 o                         
  -2   2   4       5665.04       5353.32       152.20 o                         
   0   2   4       2989.92       3717.46        99.23 o                         
   2   2   4       1200.33        672.13         5.83 o                         
   4   2   4       2577.32       2412.17        19.87 o                         
   6   2   4        117.01         95.56         1.18 o                         
   8   2   4       1359.52       1359.89        11.99 o                         
  10   2   4        386.27        410.04         3.93 o                         
  12   2   4        690.80        703.23         6.63 o                         
  14   2   4        526.71        589.70         5.92 o                         
  16   2   4        184.25        156.92         2.15 o                         
  18   2   4         65.68         67.55         1.39 o                         
 -19   3   4         39.03         25.99         0.85 o                         
 -17   3   4         96.22        104.68         1.43 o                         
 -15   3   4          4.54          9.84         0.60 o                         
 -13   3   4        513.77        464.88         4.59 o                         
 -11   3   4        759.47        846.30         7.65 o                         
  -9   3   4       1297.94       1156.52        10.11 o                         
  -7   3   4        608.26        482.15         4.64 o                         
  -5   3   4         31.20          6.36         0.25 o                         
  -3   3   4        631.25        379.22         8.45 o                         
  -1   3   4       2646.23       2865.25        27.86 o                         
   1   3   4        371.76        249.39         2.49 o                         
   3   3   4        235.29        337.60         3.53 o                         
   5   3   4         79.61         58.16         0.83 o                         
   7   3   4        797.29        907.58         9.74 o                         
   9   3   4        450.00        296.65         3.70 o                         
  11   3   4        115.66        159.44         1.88 o                         
  13   3   4         48.71         49.51         0.97 o                         
  15   3   4         15.58         11.86         0.73 o                         
  17   3   4          4.57          4.46         0.73 o                         
 -20   4   4         89.99        100.97         1.58 o                         
 -18   4   4         15.69         21.71         0.89 o                         
 -16   4   4         91.90         64.02         1.17 o                         
 -14   4   4        300.58        390.46         3.98 o                         
 -12   4   4       1631.91       1484.17        13.08 o                         
 -10   4   4       3312.52       3503.50        29.28 o                         
  -8   4   4       6000.81       6546.14        57.63 o                         
  -6   4   4       3004.03       2841.66        23.71 o                         
  -2   4   4       5108.43       5279.60       149.08 o                         
   0   4   4       2983.52       2953.89        40.22 o                         
   2   4   4        852.19        794.97        11.26 o                         
   4   4   4        206.49        186.84         2.04 o                         
   6   4   4         38.34         32.36         0.59 o                         
   8   4   4        835.19        995.27         8.92 o                         
  10   4   4        399.47        344.99         3.77 o                         
  12   4   4        463.83        496.63         5.19 o                         
  14   4   4        232.88        257.46         3.05 o                         
  16   4   4         85.23         61.22         1.89 o                         
 -19   5   4          0.23          0.35         0.81 o                         
 -17   5   4          2.57          5.27         0.61 o                         
 -15   5   4         12.38          9.10         0.60 o                         
 -13   5   4         10.59         11.94         0.55 o                         
 -11   5   4          1.15          0.15         0.38 o                         
  -9   5   4         57.76         47.53         0.73 o                         
  -7   5   4       1061.25        979.03         8.39 o                         
  -5   5   4        536.79        532.43         5.65 o                         
  -3   5   4       4387.37       4420.61        47.32 o                         
  -1   5   4        476.15        364.89         3.48 o                         
   1   5   4       1860.88       1950.13        17.70 o                         
   3   5   4         52.61         39.27         0.81 o                         
   5   5   4        102.29        125.62         1.52 o                         
   7   5   4         77.16        108.96         1.33 o                         
   9   5   4         29.33         22.08         0.63 o                         
  11   5   4         69.73         78.13         1.19 o                         
  13   5   4          1.12          2.98         0.62 o                         
  15   5   4         15.84         13.42         0.79 o                         
 -16   6   4         64.33         53.37         1.16 o                         
 -14   6   4        171.63        229.59         2.51 o                         
 -12   6   4        538.48        457.85         6.06 o                         
 -10   6   4       1109.97       1238.05        11.12 o                         
  -8   6   4       1053.68       1056.43        15.06 o                         
  -6   6   4       1391.27       1342.38        18.63 o                         
  -4   6   4       2109.68       2180.26        21.58 o                         
  -2   6   4       1862.76       1870.47        18.00 o                         
   0   6   4        672.65        658.25        10.08 o                         
   2   6   4        113.54        120.38         1.47 o                         
   4   6   4         30.25         46.81         1.01 o                         
   6   6   4        224.08        179.98         1.95 o                         
   8   6   4        318.29        408.27         4.07 o                         
  10   6   4        297.16        270.85         2.98 o                         
  12   6   4        197.81        181.09         2.78 o                         
  14   6   4        146.25        160.11         2.47 o                         
 -15   7   4        116.03        130.83         1.76 o                         
 -13   7   4        230.28        232.80         2.67 o                         
 -11   7   4         48.91         50.11         1.14 o                         
  -9   7   4        216.86        194.62         2.56 o                         
  -7   7   4          8.75          5.32         1.34 o                         
  -5   7   4         11.61         17.08         0.64 o                         
  -3   7   4       1070.96       1163.28        16.71 o                         
  -1   7   4        607.86        574.84         6.23 o                         
   1   7   4        706.27        814.06        10.12 o                         
   3   7   4         91.13        109.56         1.40 o                         
   5   7   4          0.21          2.08         0.41 o                         
   7   7   4         18.55         22.30         0.66 o                         
   9   7   4          1.88          3.08         0.55 o                         
  11   7   4         40.11         32.38         0.89 o                         
  13   7   4         31.45         35.96         1.01 o                         
 -12   8   4         79.80         66.88         1.53 o                         
 -10   8   4        203.91        232.23         2.99 o                         
  -8   8   4        364.29        312.51         3.68 o                         
  -6   8   4        794.83        813.19        14.76 o                         
  -4   8   4        675.51        609.46         6.54 o                         
  -2   8   4        718.13        730.98        10.41 o                         
   0   8   4        167.28        163.32         2.23 o                         
   2   8   4        237.64        232.68         3.45 o                         
   4   8   4        129.47        157.93         2.95 o                         
   6   8   4        313.13        316.94         3.60 o                         
   8   8   4        174.67        171.77         2.13 o                         
  10   8   4        122.49        131.25         1.71 o                         
  -9   9   4         31.95         22.06         0.95 o                         
  -7   9   4          6.16          7.24         0.78 o                         
  -5   9   4         14.33         26.10         1.08 o                         
  -3   9   4        378.42        363.31         6.79 o                         
  -1   9   4        583.64        604.15         7.06 o                         
   1   9   4        398.35        383.00         6.43 o                         
   3   9   4         60.15         80.50         2.60 o                         
   5   9   4         15.32         12.30         0.76 o                         
   7   9   4          0.00          0.82         0.85 o                         
  -4  10   4        232.06        208.92         4.00 o                         
  -2  10   4        351.33        336.07         4.36 o                         
   0  10   4        326.45        348.44         5.66 o                         
   2  10   4        354.19        356.08         5.48 o                         
 -21   1   5         42.14         39.88         1.41 o                         
 -19   1   5        132.47        108.57         1.62 o                         
 -17   1   5        894.58        940.77         8.62 o                         
 -15   1   5       1996.29       2030.92        17.38 o                         
 -13   1   5        656.39        616.28         5.76 o                         
 -11   1   5       2529.09       2796.40        23.94 o                         
  -9   1   5         57.99         80.79         1.12 o                         
  -7   1   5       7716.07       6740.11        70.99 o                         
  -5   1   5        154.38        255.74         2.67 o                         
  -3   1   5       1366.69       1089.95        10.42 o                         
  -1   1   5       1009.89       1957.99        16.94 o                         
   1   1   5       4461.64       5686.23        67.81 o                         
   3   1   5       4377.08       4320.78        37.04 o                         
   7   1   5       1105.65       1197.21        10.39 o                         
   9   1   5       2773.52       2845.35        24.71 o                         
  11   1   5       1033.79       1135.96        11.15 o                         
  13   1   5        891.10        833.23         8.48 o                         
  15   1   5        297.26        308.73         3.67 o                         
  17   1   5         51.60         46.92         1.11 o                         
 -20   2   5          0.06          0.03         0.73 o                         
 -18   2   5          0.15         -0.21         0.71 o                         
 -16   2   5         14.31          9.67         0.73 o                         
 -14   2   5        353.71        308.42         3.36 o                         
 -12   2   5         13.44         29.42         0.69 o                         
 -10   2   5        861.61        804.26         7.75 o                         
  -8   2   5        515.41        608.76         5.80 o                         
  -6   2   5       2078.83       1830.82        22.70 o                         
  -4   2   5        300.49        345.29         3.36 o                         
  -2   2   5         43.89         64.51         0.95 o                         
   0   2   5        533.14        533.82         5.97 o                         
   2   2   5        985.21       1031.11         9.27 o                         
   4   2   5        213.33        180.66         2.01 o                         
   6   2   5         17.27          5.47         0.36 o                         
   8   2   5        214.75        309.35         3.88 o                         
  10   2   5         35.11          9.53         0.51 o                         
  12   2   5         84.01         60.79         1.13 o                         
  14   2   5          0.55          0.37         0.58 o                         
  16   2   5         15.66         12.18         0.81 o                         
  18   2   5          0.53          1.42         0.83 o                         
 -19   3   5        255.02        246.80         2.73 o                         
 -17   3   5        602.06        634.40         6.41 o                         
 -15   3   5       1346.55       1241.67        11.14 o                         
 -13   3   5       1894.50       2165.42        18.50 o                         
 -11   3   5       3976.30       3995.30        34.21 o                         
  -9   3   5        425.65        435.09         4.40 o                         
  -7   3   5       1605.19       1482.33        13.31 o                         
  -5   3   5        389.99        375.10         3.95 o                         
  -3   3   5        231.27        196.38         3.08 o                         
  -1   3   5        252.62        189.32         2.96 o                         
   1   3   5        275.36        224.19         2.32 o                         
   3   3   5        914.10       1018.98         8.76 o                         
   5   3   5       2604.87       2426.69        29.70 o                         
   7   3   5       1232.72       1260.37        10.81 o                         
   9   3   5       2268.44       2393.95        30.32 o                         
  11   3   5        533.70        518.90         5.53 o                         
  13   3   5        376.54        366.11         4.03 o                         
  15   3   5        111.75        126.57         1.70 o                         
  17   3   5         54.50         47.83         1.15 o                         
 -20   4   5         25.46         30.34         1.02 o                         
 -18   4   5         20.89         22.77         0.80 o                         
 -16   4   5          0.71          2.50         0.56 o                         
 -14   4   5         47.92         40.26         0.83 o                         
 -12   4   5          6.79          3.01         0.43 o                         
 -10   4   5        261.08        237.12         2.60 o                         
  -8   4   5        114.28        104.07         1.21 o                         
  -6   4   5       1051.39        920.98         7.90 o                         
  -4   4   5        409.69        344.89         3.23 o                         
  -2   4   5        588.27        677.04         5.94 o                         
   0   4   5       2035.38       1982.69        31.86 o                         
   2   4   5        497.46        462.12         5.89 o                         
   4   4   5        986.08       1039.44        10.89 o                         
   6   4   5          5.90          0.57         0.32 o                         
   8   4   5        270.84        323.20         3.60 o                         
  10   4   5          2.13          7.63         0.49 o                         
  12   4   5         30.74         28.37         0.98 o                         
  14   4   5          3.88          0.92         0.67 o                         
  16   4   5          2.05          1.66         0.78 o                         
 -19   5   5         97.54         93.72         1.80 o                         
 -17   5   5         86.46        108.23         1.68 o                         
 -15   5   5        398.46        303.93         3.44 o                         
 -13   5   5        777.23        935.18         8.60 o                         
 -11   5   5       1828.65       1699.53        14.47 o                         
  -9   5   5        581.66        591.15         5.53 o                         
  -7   5   5          1.61          3.21         0.33 o                         
  -5   5   5          8.38          9.93         0.37 o                         
  -3   5   5        259.11        264.79         2.80 o                         
  -1   5   5        380.00        406.83         4.11 o                         
   1   5   5        292.49        297.95         3.83 o                         
   3   5   5         91.37         83.03         1.33 o                         
   5   5   5        817.26        919.73         8.24 o                         
   7   5   5       1490.96       1362.67        11.97 o                         
   9   5   5        968.60       1034.97         9.45 o                         
  11   5   5        374.77        361.68         4.06 o                         
  13   5   5        112.49        102.98         1.59 o                         
  15   5   5         57.71         65.63         1.41 o                         
 -16   6   5          6.15          6.02         0.63 o                         
 -14   6   5         36.29         33.84         1.36 o                         
 -12   6   5         42.97         44.70         0.91 o                         
 -10   6   5        277.90        281.05         3.14 o                         
  -8   6   5         58.66         55.69         0.90 o                         
  -6   6   5        467.60        433.45         9.09 o                         
  -4   6   5         12.32         19.60         0.64 o                         
  -2   6   5          6.53         11.58         0.51 o                         
   0   6   5       1014.98       1143.57        10.35 o                         
   2   6   5        339.00        249.12         2.60 o                         
   4   6   5        660.05        806.65         7.42 o                         
   6   6   5         11.89         22.79         0.61 o                         
   8   6   5          3.48          2.54         0.47 o                         
  10   6   5         50.00         34.91         0.89 o                         
  12   6   5         13.08         18.94         0.82 o                         
  14   6   5         11.90          6.76         0.85 o                         
 -15   7   5        205.11        168.61         2.82 o                         
 -13   7   5        496.61        537.58         5.08 o                         
 -11   7   5        886.25        838.16         8.61 o                         
  -9   7   5        890.80        916.23         9.38 o                         
  -7   7   5        549.87        534.83         5.80 o                         
  -5   7   5        674.92        723.18         7.38 o                         
  -3   7   5        609.18        559.16         7.66 o                         
  -1   7   5       1081.38       1256.72        12.39 o                         
   1   7   5        581.72        602.22         5.82 o                         
   3   7   5        904.18        895.61         8.56 o                         
   5   7   5       1091.86       1237.56        10.94 o                         
   7   7   5       1131.45       1079.06         9.35 o                         
   9   7   5        613.01        611.96         6.29 o                         
  11   7   5        269.36        282.94         3.05 o                         
 -12   8   5         91.26        116.97         1.89 o                         
 -10   8   5        348.74        338.20         3.92 o                         
  -8   8   5        186.28        196.53         2.63 o                         
  -6   8   5        188.36        183.21         2.37 o                         
  -4   8   5          9.02         11.51         0.65 o                         
  -2   8   5          1.78          2.45         0.49 o                         
   0   8   5        301.72        298.26         4.83 o                         
   2   8   5        437.90        419.97         4.54 o                         
   4   8   5        519.25        533.56         5.24 o                         
   6   8   5         75.12         87.58         1.51 o                         
   8   8   5         21.69         20.40         0.80 o                         
  10   8   5          0.19          2.62         0.71 o                         
  -9   9   5        279.05        278.20         4.74 o                         
  -7   9   5        322.25        300.61         6.14 o                         
  -5   9   5        240.85        283.84         3.64 o                         
  -3   9   5         32.55         24.57         0.90 o                         
  -1   9   5         89.16        106.11         1.92 o                         
   1   9   5         39.92         46.07         1.02 o                         
   3   9   5        197.61        164.86         2.23 o                         
   5   9   5        129.15        139.22         1.94 o                         
   7   9   5         80.60         68.54         1.28 o                         
 -20   0   6         62.47         98.10         3.61 o                         
 -18   0   6        474.90        423.44         7.05 o                         
 -16   0   6        569.25        626.02         9.79 o                         
 -14   0   6        230.11        331.83         4.69 o                         
 -12   0   6        803.89        939.53        11.93 o                         
 -10   0   6         55.54         77.40         2.73 o                         
  -8   0   6        157.51        276.82         4.09 o                         
  -6   0   6       5993.05       5604.82        67.22 o                         
  -4   0   6       2839.63       2165.41        35.88 o                         
  -2   0   6        413.14        651.94         8.12 o                         
   0   0   6       3663.23       2677.14        34.39 o                         
   4   0   6       1922.00       1809.56        30.80 o                         
   6   0   6       1298.33       1101.75        15.82 o                         
   8   0   6         73.84         48.21         1.14 o                         
  10   0   6         10.52          2.89         0.87 o                         
  12   0   6        134.68        199.75         3.25 o                         
  14   0   6        103.17        102.80         2.11 o                         
  16   0   6          3.11          3.87         1.09 o                         
 -21   1   6          6.49          5.62         0.82 o                         
 -19   1   6          0.07         -0.24         0.60 o                         
 -17   1   6          0.22          0.58         0.56 o                         
 -15   1   6          2.01          1.18         0.48 o                         
 -13   1   6         20.78         22.57         0.62 o                         
 -11   1   6         34.66         31.46         0.68 o                         
  -9   1   6         95.66        101.38         1.93 o                         
  -7   1   6        729.90        649.13         6.85 o                         
  -5   1   6        291.27        299.35         3.43 o                         
  -3   1   6        695.10        633.51        11.69 o                         
  -1   1   6         10.36         18.70         0.36 o                         
   1   1   6        112.89        129.42         1.41 o                         
   3   1   6         73.93         93.40         1.18 o                         
   5   1   6         37.11         50.77         0.78 o                         
   7   1   6         10.37         26.45         0.61 o                         
   9   1   6         28.66         13.46         0.54 o                         
  11   1   6         46.39         57.78         1.03 o                         
  13   1   6         19.38         14.09         1.01 o                         
  15   1   6          0.17          0.59         0.64 o                         
  17   1   6          2.68          1.84         0.81 o                         
 -20   2   6        101.72        120.12         1.75 o                         
 -18   2   6        318.81        302.07         3.34 o                         
 -16   2   6        540.68        588.13         6.09 o                         
 -14   2   6        273.89        293.40         3.80 o                         
 -12   2   6          2.73          3.12         0.70 o                         
 -10   2   6        851.34        822.88         7.54 o                         
  -8   2   6         16.15         54.59         1.06 o                         
  -6   2   6       8544.15       9026.40       163.93 o                         
   4   2   6       6041.76       6950.38        60.90 o                         
   6   2   6       5226.56       5095.91        40.64 o                         
   8   2   6        734.24        902.68         8.31 o                         
  10   2   6        879.32        809.06         7.51 o                         
  12   2   6        416.33        487.82         4.77 o                         
  14   2   6        261.79        257.98         3.23 o                         
  16   2   6         96.92         94.63         1.52 o                         
 -19   3   6          3.28          3.98         0.72 o                         
 -17   3   6          1.41          0.91         0.53 o                         
 -15   3   6          3.42          3.24         0.58 o                         
 -13   3   6          4.29          2.72         0.56 o                         
 -11   3   6        271.39        228.59         2.46 o                         
  -9   3   6        121.11        145.31         1.67 o                         
  -7   3   6       3889.51       3678.75        30.96 o                         
  -5   3   6         71.47         76.72         0.94 o                         
  -3   3   6       2692.97       2596.69        33.44 o                         
  -1   3   6        210.85        284.26         4.97 o                         
   1   3   6         88.88         73.85         1.16 o                         
   3   3   6          8.86          5.10         0.26 o                         
   5   3   6          0.65         11.06         0.41 o                         
   7   3   6         95.39        159.19         2.19 o                         
   9   3   6         18.23         36.26         0.76 o                         
  11   3   6         65.51         73.15         1.16 o                         
  13   3   6          0.64          2.05         0.56 o                         
  15   3   6          7.91         10.39         0.74 o                         
  17   3   6          0.71          1.34         0.79 o                         
 -18   4   6         38.69         33.14         0.98 o                         
 -16   4   6         25.30         46.21         0.94 o                         
 -14   4   6         20.57         10.54         0.58 o                         
 -12   4   6         24.26         49.04         0.88 o                         
 -10   4   6         51.72         34.69         0.68 o                         
  -8   4   6        519.78        448.53         4.30 o                         
  -6   4   6        235.25        214.26         2.31 o                         
  -4   4   6       1456.11       1460.86        13.20 o                         
  -2   4   6       6622.77       7557.45       167.92 o                         
   0   4   6       5062.82       5250.87        90.30 o                         
   2   4   6       2775.10       2760.89        26.89 o                         
   4   4   6       1097.58       1177.92        13.04 o                         
   6   4   6       2085.24       2045.72        18.23 o                         
   8   4   6        864.80        924.64         8.62 o                         
  10   4   6        352.33        354.09         3.78 o                         
  12   4   6         88.69        103.44         2.35 o                         
  14   4   6         52.37         53.94         1.18 o                         
  16   4   6         72.94         75.28         1.38 o                         
 -17   5   6         46.73         41.20         0.98 o                         
 -15   5   6         23.96         28.56         0.82 o                         
 -13   5   6         55.58         59.09         1.02 o                         
 -11   5   6         55.98         69.04         1.47 o                         
  -9   5   6         29.40         30.38         0.62 o                         
  -7   5   6        744.79        751.90         6.97 o                         
  -5   5   6          7.16         10.74         0.35 o                         
  -3   5   6        691.66        717.32         6.47 o                         
  -1   5   6        117.62        112.34         2.14 o                         
   1   5   6          0.72          0.23         0.22 o                         
   3   5   6        426.36        506.20         7.01 o                         
   5   5   6        556.01        450.10         4.29 o                         
   7   5   6        465.51        548.43         5.27 o                         
   9   5   6         39.31         35.42         0.84 o                         
  11   5   6         59.91         38.41         1.08 o                         
  13   5   6          2.87          2.22         0.77 o                         
  15   5   6          1.86          0.17         0.83 o                         
 -16   6   6        180.06        223.73         2.54 o                         
 -14   6   6        286.36        223.87         2.57 o                         
 -12   6   6        503.05        582.76         5.95 o                         
 -10   6   6        600.84        552.71         5.08 o                         
  -8   6   6        127.07        152.48         2.46 o                         
  -6   6   6        229.56        217.20         2.68 o                         
  -4   6   6       1770.94       1905.34        23.76 o                         
  -2   6   6       3227.61       3102.31        26.03 o                         
   0   6   6       2845.43       2950.29        26.04 o                         
   2   6   6       1278.87       1324.38        11.30 o                         
   4   6   6        705.58        655.83         6.10 o                         
   6   6   6        906.51        970.80         8.71 o                         
   8   6   6        545.65        525.61         5.41 o                         
  10   6   6        136.00        131.37         1.74 o                         
  12   6   6         49.05         62.85         1.20 o                         
 -15   7   6          3.66         -0.05         0.66 o                         
 -13   7   6          1.52          1.14         0.57 o                         
 -11   7   6        156.22        157.52         2.21 o                         
  -9   7   6        287.19        290.22         3.90 o                         
  -7   7   6        609.81        611.80         6.49 o                         
  -5   7   6        793.29        751.54         8.14 o                         
  -3   7   6       1105.29       1060.69        11.53 o                         
  -1   7   6         55.19         46.33         1.20 o                         
   1   7   6        244.31        259.13         2.69 o                         
   3   7   6         85.43        113.00         2.16 o                         
   5   7   6         99.37         85.07         1.14 o                         
   7   7   6         96.90        104.23         1.46 o                         
   9   7   6         33.63         38.51         0.94 o                         
  11   7   6          2.20         -0.65         0.75 o                         
 -12   8   6        152.34        164.04         2.32 o                         
 -10   8   6        128.63        127.60         2.01 o                         
  -8   8   6        168.78        197.86         3.65 o                         
  -6   8   6        112.12         99.77         1.71 o                         
  -4   8   6        182.57        234.49         3.14 o                         
  -2   8   6        253.80        219.11         2.86 o                         
   0   8   6        571.18        593.45         9.44 o                         
   2   8   6        319.38        333.12         3.38 o                         
   4   8   6        427.39        390.17         4.76 o                         
   6   8   6        144.96        161.00         2.19 o                         
   8   8   6         89.28         97.86         1.52 o                         
  -9   9   6         78.24        114.35         1.99 o                         
  -7   9   6        319.17        301.62         3.82 o                         
  -5   9   6        556.73        577.88         6.21 o                         
  -3   9   6        524.80        497.45        12.38 o                         
  -1   9   6         45.70         55.11         1.12 o                         
   1   9   6         11.46          7.04         0.78 o                         
   3   9   6         19.81         12.24         0.63 o                         
   5   9   6         20.59         25.94         0.82 o                         
 -21   1   7         26.54         18.66         0.94 o                         
 -19   1   7          1.47          7.42         0.68 o                         
 -17   1   7        345.49        271.71         2.97 o                         
 -15   1   7         84.43         66.12         1.12 o                         
 -13   1   7        859.23       1055.95         9.56 o                         
 -11   1   7        620.90        485.03         5.31 o                         
  -9   1   7       7397.32       7700.88        67.42 o                         
  -3   1   7       2299.34       1846.50        15.74 o                         
  -1   1   7       3686.94       3235.06        63.98 o                         
   1   1   7        163.24        181.51         2.51 o                         
   3   1   7       3437.42       3263.76        26.55 o                         
   5   1   7          9.16          9.81         0.47 o                         
   7   1   7         92.69         64.70         1.02 o                         
   9   1   7        185.70        310.51         5.01 o                         
  11   1   7        660.28        533.65         6.28 o                         
  13   1   7        415.79        475.03         5.24 o                         
  15   1   7        156.36        146.00         2.06 o                         
  17   1   7         71.08         60.56         1.32 o                         
 -20   2   7          4.70          3.73         0.70 o                         
 -18   2   7        173.11        165.69         2.15 o                         
 -16   2   7         74.25         75.20         1.31 o                         
 -14   2   7        117.77        124.05         1.83 o                         
 -12   2   7         29.88         26.62         0.63 o                         
 -10   2   7         60.68         54.79         0.85 o                         
  -8   2   7        213.59        199.05         2.18 o                         
  -6   2   7         49.11         33.91         0.58 o                         
  -4   2   7       2176.21       2077.79        19.43 o                         
  -2   2   7        778.32        774.04         8.06 o                         
   0   2   7       2954.15       3141.51        29.42 o                         
   2   2   7          6.70         15.76         0.46 o                         
   4   2   7         35.63         81.82         1.04 o                         
   6   2   7        122.59        101.11         1.28 o                         
   8   2   7         46.12         66.95         1.04 o                         
  10   2   7         37.17         26.96         0.80 o                         
  12   2   7          3.94          3.79         0.63 o                         
  14   2   7         15.27         15.52         0.77 o                         
  16   2   7          1.72          1.18         0.75 o                         
 -19   3   7         38.46         44.35         1.91 o                         
 -17   3   7        299.36        252.65         2.83 o                         
 -15   3   7        391.39        403.13         4.23 o                         
 -13   3   7       1380.18       1373.98        12.91 o                         
 -11   3   7       2988.92       3075.78        25.20 o                         
  -9   3   7       6517.44       6568.38        55.68 o                         
  -7   3   7       6467.77       7203.89        69.00 o                         
  -3   3   7       6724.84       7112.02        77.09 o                         
  -1   3   7       6200.18       6596.75        60.92 o                         
   1   3   7        831.26        828.41         8.33 o                         
   3   3   7        397.63        365.82         3.68 o                         
   5   3   7        292.14        350.38         3.41 o                         
   7   3   7        562.64        480.84         4.66 o                         
   9   3   7        173.59        240.37         2.73 o                         
  11   3   7        296.77        250.42         2.78 o                         
  13   3   7         92.71        100.16         1.45 o                         
  15   3   7         91.36         82.65         1.41 o                         
 -18   4   7         30.92         30.71         0.85 o                         
 -16   4   7         27.99         25.71         0.81 o                         
 -14   4   7         85.04         96.65         1.39 o                         
 -12   4   7         14.74         18.56         0.60 o                         
 -10   4   7        238.77        237.04         2.89 o                         
  -8   4   7          7.07          6.91         0.60 o                         
  -6   4   7        105.56        105.98         1.30 o                         
  -4   4   7       1979.75       1921.92        16.78 o                         
  -2   4   7        126.05         97.39         1.52 o                         
   0   4   7       1034.48       1026.43        10.34 o                         
   2   4   7          6.97         13.38         0.36 o                         
   4   4   7          0.36          8.30         0.53 o                         
   6   4   7          1.12         -0.29         0.40 o                         
   8   4   7         13.77         11.13         0.73 o                         
  10   4   7         32.40         32.37         0.84 o                         
  12   4   7          7.06          9.80         0.66 o                         
  14   4   7         18.28         13.90         0.83 o                         
 -17   5   7         37.63         26.44         0.92 o                         
 -15   5   7         26.63         44.88         0.93 o                         
 -13   5   7        417.36        366.95         3.70 o                         
 -11   5   7       1176.46       1301.13        11.82 o                         
  -9   5   7       1205.98       1097.03         9.36 o                         
  -7   5   7       1476.21       1677.76        14.49 o                         
  -5   5   7       2707.77       2562.64        22.43 o                         
  -3   5   7       2990.25       3116.31        31.97 o                         
  -1   5   7       2259.94       2393.30        23.83 o                         
   1   5   7         43.74         32.95         0.96 o                         
   3   5   7          5.48         11.14         0.48 o                         
   5   5   7         99.88        108.25         1.46 o                         
   7   5   7        322.61        292.63         3.51 o                         
   9   5   7        195.97        201.80         2.51 o                         
  11   5   7         60.56         52.47         1.21 o                         
  13   5   7         39.50         40.10         1.14 o                         
 -16   6   7         30.47         45.48         1.08 o                         
 -14   6   7        330.73        337.91         4.24 o                         
 -12   6   7        192.73        191.93         2.73 o                         
 -10   6   7        526.81        546.53         5.19 o                         
  -8   6   7          0.40          4.81         0.41 o                         
  -6   6   7         19.77         17.89         0.46 o                         
  -4   6   7        236.01        261.01         2.59 o                         
  -2   6   7         84.20         76.89         1.33 o                         
   0   6   7        531.49        552.09         5.91 o                         
   2   6   7          5.51          7.86         0.45 o                         
   4   6   7        148.56        185.92         2.13 o                         
   6   6   7         28.80         33.06         0.75 o                         
   8   6   7         66.78         70.64         1.63 o                         
  10   6   7         24.90         18.81         0.90 o                         
  12   6   7         27.28         34.44         1.05 o                         
 -15   7   7         23.73         35.75         1.03 o                         
 -13   7   7        100.43         77.54         1.36 o                         
 -11   7   7        460.70        509.48         9.55 o                         
  -9   7   7        641.27        590.87         6.56 o                         
  -7   7   7        699.20        806.30         8.18 o                         
  -5   7   7        868.97        762.04         8.12 o                         
  -3   7   7       1494.31       1563.32        17.38 o                         
  -1   7   7       1097.54       1053.07         9.95 o                         
   1   7   7        674.77        671.04         6.24 o                         
   3   7   7        288.63        332.09         3.63 o                         
   5   7   7        347.16        345.61         4.27 o                         
   7   7   7        331.86        336.33         3.63 o                         
   9   7   7        292.11        289.75         3.95 o                         
  11   7   7        176.37        157.15         2.16 o                         
 -12   8   7        101.54        120.48         2.83 o                         
 -10   8   7        194.32        170.38         3.21 o                         
  -8   8   7         33.16         44.01         1.08 o                         
  -6   8   7         94.32        112.26         2.86 o                         
  -4   8   7        177.51        191.82         2.50 o                         
  -2   8   7        495.83        542.67         6.45 o                         
   0   8   7        621.88        588.95         8.49 o                         
   2   8   7        202.39        263.49         4.30 o                         
   4   8   7        235.88        238.17         2.64 o                         
   6   8   7          0.38         -0.24         0.62 o                         
   8   8   7          0.01         -0.06         0.73 o                         
  -9   9   7        129.95        115.43         2.01 o                         
  -7   9   7        302.79        329.06         7.25 o                         
  -5   9   7        159.58        125.55         2.19 o                         
  -3   9   7        237.42        257.97         3.57 o                         
  -1   9   7        211.39        201.72         5.29 o                         
   1   9   7        265.73        236.70         4.98 o                         
   3   9   7        162.79        191.75         2.46 o                         
 -20   0   8         59.93         26.08         2.22 o                         
 -18   0   8        340.20        388.33         5.77 o                         
 -16   0   8       1814.55       1781.85        23.65 o                         
 -14   0   8        852.22        728.58         9.33 o                         
 -12   0   8       4317.47       5006.54        56.65 o                         
 -10   0   8        893.61        691.06         9.62 o                         
  -8   0   8       1756.27       1837.55        22.17 o                         
  -6   0   8       1465.39       1321.22        16.20 o                         
  -4   0   8        583.17        654.52         8.23 o                         
  -2   0   8        526.27        515.58         6.80 o                         
   0   0   8       3160.06       2816.25        32.09 o                         
   2   0   8          5.24         14.42         0.66 o                         
   4   0   8       3392.65       3496.92        46.81 o                         
   6   0   8        455.13        513.24         9.93 o                         
   8   0   8        665.98        533.11         8.71 o                         
  10   0   8        878.57       1043.71        13.71 o                         
  12   0   8        347.46        285.33         4.32 o                         
  14   0   8         49.11         52.95         3.34 o                         
  16   0   8         28.27         27.40         1.39 o                         
 -21   1   8          6.42          5.93         0.75 o                         
 -19   1   8          6.13          7.74         0.67 o                         
 -17   1   8         29.27         28.93         0.81 o                         
 -15   1   8         30.22         30.61         1.20 o                         
 -13   1   8         25.52         23.76         0.66 o                         
 -11   1   8        283.08        272.52         2.86 o                         
  -9   1   8         81.64         77.21         1.07 o                         
  -7   1   8        383.12        386.50         3.74 o                         
  -5   1   8          7.17          5.77         0.34 o                         
  -3   1   8         52.62         36.22         1.04 o                         
  -1   1   8        310.61        331.79         4.33 o                         
   1   1   8        354.24        298.07         3.01 o                         
   3   1   8       1706.18       1916.71        16.13 o                         
   5   1   8        140.09        122.82         1.90 o                         
   7   1   8         27.51         29.40         0.69 o                         
   9   1   8         43.59         44.85         0.85 o                         
  11   1   8         18.33         20.71         0.74 o                         
  13   1   8         50.71         49.39         1.10 o                         
  15   1   8          9.73          8.58         0.95 o                         
 -20   2   8        142.33        113.25         1.86 o                         
 -18   2   8        469.16        478.85         4.62 o                         
 -16   2   8       1621.87       1659.39        14.57 o                         
 -14   2   8       1382.74       1316.28        12.27 o                         
 -12   2   8       3688.00       3900.72        34.16 o                         
 -10   2   8       1382.84       1352.77        12.20 o                         
  -8   2   8       2190.53       2095.53        18.90 o                         
  -6   2   8        812.72        825.08        11.26 o                         
  -4   2   8        267.36        213.26         3.33 o                         
  -2   2   8         26.42         26.29         0.48 o                         
   0   2   8       1860.50       1752.52        15.06 o                         
   2   2   8        438.58        510.62         4.70 o                         
   4   2   8       3217.05       3123.43        25.55 o                         
   6   2   8       1823.60       2082.56        17.32 o                         
   8   2   8       1374.48       1225.13        10.61 o                         
  10   2   8        934.88       1043.93         9.52 o                         
  12   2   8        532.69        465.56         4.50 o                         
  14   2   8        163.16        160.72         3.06 o                         
  16   2   8        125.82        122.02         1.89 o                         
 -19   3   8          4.44          3.21         0.73 o                         
 -17   3   8         32.80         51.80         1.03 o                         
 -15   3   8         69.81         69.10         1.19 o                         
 -13   3   8        257.43        226.71         2.48 o                         
 -11   3   8       1283.65       1219.44        11.45 o                         
  -9   3   8          9.63         14.96         0.51 o                         
  -7   3   8        193.37        182.20         1.89 o                         
  -5   3   8         30.25         45.43         1.26 o                         
  -3   3   8       1262.65       1225.80        11.99 o                         
  -1   3   8         26.46         28.35         0.67 o                         
   1   3   8        199.82        134.08         2.34 o                         
   3   3   8        974.50       1096.73         9.91 o                         
   5   3   8          0.16          0.75         0.37 o                         
   7   3   8          9.35          6.93         0.52 o                         
   9   3   8         12.95          9.65         0.52 o                         
  11   3   8          0.32          0.48         0.55 o                         
  13   3   8         10.55         13.75         0.76 o                         
  15   3   8          1.40          1.38         0.86 o                         
 -18   4   8        190.02        198.71         3.00 o                         
 -16   4   8        531.86        500.12         5.56 o                         
 -14   4   8        489.51        504.52         5.24 o                         
 -12   4   8       1340.64       1225.47        11.41 o                         
 -10   4   8        590.30        676.59         6.44 o                         
  -8   4   8        118.83         77.13         1.13 o                         
  -6   4   8          3.85         11.49         0.56 o                         
  -4   4   8          1.49          1.88         0.42 o                         
  -2   4   8        206.24        238.82         2.81 o                         
   0   4   8         19.22         33.42         0.75 o                         
   2   4   8         53.01         57.25         1.05 o                         
   4   4   8        531.03        477.52         4.49 o                         
   6   4   8        871.22        992.71         9.20 o                         
   8   4   8        459.11        385.21         4.02 o                         
  10   4   8        259.00        260.67         2.87 o                         
  12   4   8        102.61        100.71         2.17 o                         
  14   4   8         78.01         81.12         1.40 o                         
 -17   5   8         81.21         84.42         1.35 o                         
 -15   5   8         16.25         15.22         0.72 o                         
 -13   5   8          0.00          0.58         0.45 o                         
 -11   5   8        178.23        191.93         2.27 o                         
  -9   5   8         47.08         41.98         0.94 o                         
  -7   5   8        439.16        455.08         5.11 o                         
  -5   5   8         42.11         54.47         0.96 o                         
  -3   5   8         50.42         58.32         1.34 o                         
  -1   5   8        366.55        396.91         4.70 o                         
   1   5   8        191.63        150.04         3.33 o                         
   3   5   8        266.46        305.97         3.35 o                         
   5   5   8          1.64         -0.14         0.35 o                         
   7   5   8         19.97         19.58         0.64 o                         
   9   5   8         13.88          6.16         0.60 o                         
  11   5   8          1.58          3.45         0.65 o                         
  13   5   8          4.72          1.66         0.80 o                         
 -16   6   8        286.69        250.53         2.62 o                         
 -14   6   8        551.53        591.14         6.87 o                         
 -12   6   8       1524.17       1363.09        11.66 o                         
 -10   6   8       1542.83       1663.71        13.86 o                         
  -8   6   8        903.73        748.21        10.42 o                         
  -6   6   8        752.59        822.07         8.13 o                         
  -4   6   8        506.43        431.12         4.55 o                         
  -2   6   8        791.57        756.93        11.01 o                         
   0   6   8        639.31        657.89        12.56 o                         
   2   6   8        358.09        361.24         4.27 o                         
   4   6   8        781.33        752.87         7.27 o                         
   6   6   8        802.50        794.01         9.95 o                         
   8   6   8        502.44        459.96         7.49 o                         
  10   6   8        279.00        266.49         5.85 o                         
  12   6   8        101.06        104.02         3.30 o                         
 -15   7   8          0.11          0.56         0.69 o                         
 -13   7   8          3.84          9.01         0.64 o                         
 -11   7   8        172.08        172.43         2.18 o                         
  -9   7   8        336.06        320.19         5.73 o                         
  -7   7   8        869.40        896.02         9.99 o                         
  -5   7   8         13.90          6.81         0.60 o                         
  -3   7   8         16.01         14.90         0.56 o                         
  -1   7   8        167.15        150.06         2.06 o                         
   1   7   8        109.21        123.23         2.45 o                         
   3   7   8         88.05         68.81         1.87 o                         
   5   7   8         30.36         37.40         0.85 o                         
   7   7   8        115.39        104.21         2.10 o                         
   9   7   8          0.09          1.54         0.67 o                         
 -12   8   8        348.29        320.47         3.98 o                         
 -10   8   8        597.58        631.34         7.05 o                         
  -8   8   8        419.99        371.75         4.34 o                         
  -6   8   8        222.66        283.12         3.35 o                         
  -4   8   8        135.20        123.14         1.83 o                         
  -2   8   8        264.61        288.62         4.25 o                         
   0   8   8        183.80        207.48         2.71 o                         
   2   8   8        262.42        256.61         3.32 o                         
   4   8   8        116.08        114.71         1.59 o                         
   6   8   8        109.96        100.60         1.65 o                         
  -7   9   8        345.05        326.44         3.77 o                         
  -5   9   8          8.82         12.82         0.99 o                         
  -3   9   8          0.87          1.45         0.67 o                         
  -1   9   8         42.63         31.48         1.51 o                         
   1   9   8        121.69        127.85         2.65 o                         
   3   9   8         70.53         51.76         1.26 o                         
 -21   1   9        172.08        219.32         3.79 o                         
 -19   1   9        196.47        163.70         2.02 o                         
 -17   1   9        299.96        333.42         3.58 o                         
 -15   1   9        392.08        438.78         5.60 o                         
 -13   1   9          6.17          1.73         0.43 o                         
 -11   1   9        159.72        244.36         2.57 o                         
  -9   1   9        240.59        276.79         2.82 o                         
  -7   1   9        336.46        415.18         4.29 o                         
  -5   1   9       1035.17       1059.82        14.70 o                         
  -3   1   9       3674.89       3523.83        63.80 o                         
  -1   1   9       4142.76       4513.94        53.84 o                         
   1   1   9       6509.50       6663.21        58.43 o                         
   3   1   9       1598.29       1667.42        14.14 o                         
   5   1   9       1917.30       1838.13        15.36 o                         
   7   1   9        407.78        545.01         7.91 o                         
   9   1   9        417.86        339.25         3.52 o                         
  11   1   9        202.22        253.11         2.88 o                         
  13   1   9         40.71         37.47         0.98 o                         
  15   1   9         49.42         61.03         1.39 o                         
 -20   2   9          0.51          0.48         0.70 o                         
 -18   2   9         61.82         53.25         1.38 o                         
 -16   2   9         48.69         57.65         1.35 o                         
 -14   2   9          8.71         12.14         0.58 o                         
 -12   2   9         17.18         29.48         0.79 o                         
 -10   2   9        181.36        172.68         1.95 o                         
  -8   2   9       2920.57       2951.14        24.01 o                         
  -6   2   9        792.78        815.48         8.89 o                         
  -4   2   9        199.94        192.85         4.01 o                         
  -2   2   9         13.51         17.15         0.45 o                         
   0   2   9        479.23        602.57         5.57 o                         
   2   2   9        317.83        244.68         2.43 o                         
   4   2   9         22.07         35.01         0.69 o                         
   6   2   9        352.76        345.14         3.51 o                         
   8   2   9         64.87         70.69         1.12 o                         
  10   2   9          8.57          5.30         0.57 o                         
  12   2   9          1.89          4.52         0.66 o                         
  14   2   9          0.02          0.23         0.69 o                         
 -19   3   9        183.42        168.63         2.25 o                         
 -17   3   9        258.65        248.62         2.89 o                         
 -15   3   9        133.24        150.49         1.96 o                         
 -13   3   9         24.16         25.94         0.71 o                         
 -11   3   9         54.82         41.04         0.84 o                         
  -9   3   9          1.13         15.05         0.46 o                         
  -7   3   9       1139.98       1120.63        15.83 o                         
  -5   3   9       1050.22       1147.83        10.06 o                         
  -3   3   9       4714.66       5242.28        49.15 o                         
  -1   3   9       4014.61       4117.95        38.29 o                         
   1   3   9       4995.36       5598.67        51.46 o                         
   3   3   9       3753.63       4149.60        58.66 o                         
   5   3   9       2666.96       2507.89        21.75 o                         
   7   3   9        798.45       1012.96         9.24 o                         
   9   3   9        472.55        415.20         4.33 o                         
  11   3   9        174.30        196.22         2.33 o                         
  13   3   9        106.34        112.15         1.75 o                         
 -18   4   9         12.11         14.22         0.81 o                         
 -16   4   9         12.96          5.24         0.63 o                         
 -14   4   9        132.86        146.16         1.82 o                         
 -12   4   9        102.56         76.80         1.16 o                         
 -10   4   9         19.34         20.01         0.57 o                         
  -8   4   9        887.06        876.74         8.12 o                         
  -6   4   9         49.17         47.55         0.81 o                         
  -4   4   9        438.60        472.48         5.20 o                         
  -2   4   9        135.48        151.98         1.96 o                         
   0   4   9         41.33         76.22         1.34 o                         
   2   4   9         10.53          2.59         0.50 o                         
   4   4   9         90.09         74.87         1.06 o                         
   6   4   9        205.24        186.95         2.25 o                         
   8   4   9         32.78         38.49         0.86 o                         
  10   4   9         19.30         10.48         0.63 o                         
  12   4   9          8.89          6.71         0.68 o                         
 -17   5   9        252.52        280.92         3.10 o                         
 -15   5   9        142.45        124.21         1.81 o                         
 -13   5   9         51.87         73.26         1.19 o                         
 -11   5   9        104.06         61.33         1.01 o                         
  -9   5   9         51.42        114.29         2.33 o                         
  -7   5   9        186.31        144.31         1.74 o                         
  -5   5   9        450.74        470.28         7.54 o                         
  -3   5   9       1116.71       1271.12        17.82 o                         
  -1   5   9       1406.09       1298.98        13.43 o                         
   1   5   9       1683.35       1789.99        17.35 o                         
   3   5   9       1155.58       1283.31        12.86 o                         
   5   5   9        980.58        873.73         8.24 o                         
   7   5   9        303.73        367.05         3.96 o                         
   9   5   9        131.82        123.37         1.68 o                         
  11   5   9         75.91         79.04         1.56 o                         
 -16   6   9          0.21          1.83         0.75 o                         
 -14   6   9         17.89         14.88         0.70 o                         
 -12   6   9         25.83         32.23         0.81 o                         
 -10   6   9         34.03         34.31         0.73 o                         
  -8   6   9        250.98        280.24         2.95 o                         
  -6   6   9        599.95        548.04         5.54 o                         
  -4   6   9       1389.08       1426.36        25.84 o                         
  -2   6   9        215.16        213.58         3.33 o                         
   0   6   9        263.22        265.89         3.26 o                         
   2   6   9         23.84         19.40         0.88 o                         
   4   6   9          8.55          7.07         0.60 o                         
   6   6   9          3.27          6.15         0.53 o                         
   8   6   9          0.16         -0.04         0.57 o                         
  10   6   9          0.55          0.67         0.66 o                         
 -13   7   9        190.91        199.83         4.42 o                         
 -11   7   9        168.04        115.43         1.60 o                         
  -9   7   9         77.78        117.50         1.50 o                         
  -7   7   9         40.68         23.74         0.60 o                         
  -5   7   9         76.01         96.83         1.44 o                         
  -3   7   9        252.80        246.01         3.57 o                         
  -1   7   9        615.99        592.08         6.29 o                         
   1   7   9        448.22        435.65         4.91 o                         
   3   7   9        378.04        380.59         4.57 o                         
   5   7   9        189.91        153.07         5.13 o                         
   7   7   9        138.24        140.80         3.10 o                         
   9   7   9        115.55        121.21         2.04 o                         
 -10   8   9         39.11         60.04         1.67 o                         
  -8   8   9         63.32         66.88         1.43 o                         
  -6   8   9        238.49        234.84         5.14 o                         
  -4   8   9        604.39        541.91         7.06 o                         
  -2   8   9        139.46        153.36         3.38 o                         
   0   8   9         24.73         15.06         0.83 o                         
   2   8   9         86.29         62.72         1.48 o                         
   4   8   9         79.61         88.68         3.06 o                         
   6   8   9         14.70          6.93         0.72 o                         
  -5   9   9         67.99         80.59         1.97 o                         
  -3   9   9        127.16        112.66         2.28 o                         
  -1   9   9        212.68        186.90         3.21 o                         
 -20   0  10          0.63         -0.26         1.61 o                         
 -18   0  10          1.09          1.52         0.81 o                         
 -16   0  10          4.37          5.61         0.82 o                         
 -14   0  10        671.27        638.90         9.42 o                         
 -12   0  10       1011.50        894.72        11.26 o                         
 -10   0  10       2501.32       2929.88        40.50 o                         
  -8   0  10       2797.92       2386.90        29.89 o                         
  -6   0  10       7559.12       8760.69       152.30 o                         
  -4   0  10       6471.87       6581.49        78.59 o                         
  -2   0  10       7721.07       8005.93       113.53 o                         
   0   0  10       1101.27       1250.16        16.43 o                         
   2   0  10        609.02        509.59         6.95 o                         
   4   0  10        190.33        279.79         4.37 o                         
   6   0  10        570.79        486.15        10.48 o                         
   8   0  10        476.75        606.01         8.37 o                         
  10   0  10        418.12        356.01         5.38 o                         
  12   0  10        108.68        116.66         2.81 o                         
  14   0  10         86.64         65.31         1.99 o                         
 -19   1  10         23.03         19.14         0.83 o                         
 -17   1  10         29.82         32.65         1.42 o                         
 -15   1  10         46.71         50.36         0.96 o                         
 -13   1  10          0.00         -0.37         0.51 o                         
 -11   1  10         43.93         49.94         0.88 o                         
  -9   1  10        160.78        133.64         2.60 o                         
  -7   1  10         86.54         96.70         1.24 o                         
  -5   1  10         80.51         85.07         1.50 o                         
  -3   1  10         71.19         59.59         0.95 o                         
  -1   1  10          8.93         22.15         0.71 o                         
   1   1  10        194.94        241.42         2.54 o                         
   3   1  10         20.77         14.83         0.47 o                         
   5   1  10          0.08          0.12         0.37 o                         
   7   1  10          0.52          1.86         0.45 o                         
   9   1  10         36.09         29.91         0.81 o                         
  11   1  10         45.14         43.53         1.03 o                         
  13   1  10         18.39         19.45         0.85 o                         
 -20   2  10         16.65         20.95         0.95 o                         
 -18   2  10         78.82         70.73         1.94 o                         
 -16   2  10         68.40         61.76         1.12 o                         
 -14   2  10        389.60        384.42         3.93 o                         
 -12   2  10       1106.13       1151.22        17.96 o                         
 -10   2  10       2506.33       2600.90        22.48 o                         
  -8   2  10       3471.29       3529.68        28.65 o                         
  -6   2  10       8149.73       8920.71       133.17 o                         
  -4   2  10       3148.27       3122.88        38.86 o                         
  -2   2  10       5040.47       5236.10        56.03 o                         
   0   2  10        768.22        821.88         7.84 o                         
   2   2  10        297.19        288.20         3.09 o                         
   4   2  10        367.23        455.37         6.14 o                         
   6   2  10        163.23        117.70         1.60 o                         
   8   2  10        134.10        192.46         2.31 o                         
  10   2  10        234.33        193.50         2.43 o                         
  12   2  10         60.11         64.71         1.22 o                         
  14   2  10         94.88         77.90         1.59 o                         
 -19   3  10          9.72          8.01         0.71 o                         
 -17   3  10         25.16         16.91         0.71 o                         
 -15   3  10         25.17         39.61         0.88 o                         
 -13   3  10          5.59          8.68         0.53 o                         
 -11   3  10          0.57          0.16         0.43 o                         
  -9   3  10          3.32          1.84         0.38 o                         
  -7   3  10         50.90         50.65         0.86 o                         
  -5   3  10       1679.94       1727.67        36.49 o                         
  -3   3  10        849.64        797.40         8.09 o                         
  -1   3  10       1122.86       1288.04        12.69 o                         
   1   3  10         77.43         49.77         1.00 o                         
   3   3  10         58.68         85.39         1.28 o                         
   5   3  10        255.53        272.78         3.41 o                         
   7   3  10        111.31         82.54         1.25 o                         
   9   3  10          0.00          0.53         0.53 o                         
  11   3  10          0.52          1.04         0.62 o                         
  13   3  10          0.29         -0.30         0.79 o                         
 -18   4  10        211.37        192.53         2.24 o                         
 -16   4  10         82.24         82.57         1.29 o                         
 -14   4  10        140.51        119.22         1.60 o                         
 -12   4  10        543.17        650.24         6.04 o                         
 -10   4  10       1531.24       1358.83        12.15 o                         
  -8   4  10       3436.40       3928.06        34.84 o                         
  -6   4  10       3981.77       4054.15        52.05 o                         
  -4   4  10       1343.58       1334.17        15.24 o                         
  -2   4  10       2048.08       2293.50        22.22 o                         
   0   4  10        408.34        366.34         4.27 o                         
   2   4  10        390.05        412.93         7.07 o                         
   4   4  10        277.19        357.05         3.61 o                         
   6   4  10         13.47          4.79         0.50 o                         
   8   4  10         23.56         38.84         0.88 o                         
  10   4  10         72.27         56.40         1.23 o                         
  12   4  10         49.33         52.66         1.55 o                         
 -17   5  10        108.13        106.28         2.36 o                         
 -15   5  10        363.04        389.92         4.11 o                         
 -13   5  10        291.32        278.07         3.48 o                         
 -11   5  10        475.56        502.15         4.94 o                         
  -9   5  10        290.89        238.69         2.55 o                         
  -7   5  10        487.27        485.56         4.60 o                         
  -5   5  10          0.03          1.69         0.49 o                         
  -3   5  10          1.12          2.81         0.47 o                         
  -1   5  10        169.22        191.71         2.46 o                         
   1   5  10          3.29          3.94         0.58 o                         
   3   5  10          0.16         -0.22         0.54 o                         
   5   5  10         30.96         22.55         0.61 o                         
   7   5  10         24.95         37.47         0.86 o                         
   9   5  10         11.33          5.15         0.65 o                         
  11   5  10          6.63          8.15         0.79 o                         
 -16   6  10         24.95         39.98         1.13 o                         
 -14   6  10         19.03          8.77         0.89 o                         
 -12   6  10        123.89        185.38         2.29 o                         
 -10   6  10        555.16        468.80         5.02 o                         
  -8   6  10       1266.30       1443.21        12.97 o                         
  -6   6  10       1317.88       1268.86        14.40 o                         
  -4   6  10       1139.28       1114.59        11.67 o                         
  -2   6  10       1116.25       1171.96        17.89 o                         
   0   6  10        813.08        825.38         8.52 o                         
   2   6  10        625.02        614.50         6.62 o                         
   4   6  10        344.72        398.76         4.86 o                         
   6   6  10        153.16        132.39         1.79 o                         
   8   6  10        157.66        157.55         2.12 o                         
  10   6  10        149.23        148.33         3.39 o                         
 -13   7  10         97.14        121.28         2.55 o                         
 -11   7  10        250.19        241.83         2.74 o                         
  -9   7  10          0.29          0.45         0.47 o                         
  -7   7  10          9.63         10.40         0.65 o                         
  -5   7  10         28.92         35.44         0.94 o                         
  -3   7  10        206.51        235.70         3.18 o                         
  -1   7  10        414.37        364.03         4.55 o                         
   1   7  10        246.03        311.58         4.47 o                         
   3   7  10        238.76        203.46         3.17 o                         
   5   7  10          5.18          0.49         0.79 o                         
   7   7  10          0.58          1.32         0.64 o                         
 -10   8  10         78.43         68.77         1.54 o                         
  -8   8  10        194.36        228.06         2.86 o                         
  -6   8  10        306.37        295.22         4.26 o                         
  -4   8  10        446.95        441.82        14.93 o                         
  -2   8  10        475.56        463.95         9.34 o                         
   0   8  10        395.05        405.41         4.62 o                         
   2   8  10        175.10        175.24         2.61 o                         
   4   8  10        112.36        116.32         2.52 o                         
 -19   1  11        137.75        132.25         1.83 o                         
 -17   1  11        780.52        741.34         6.94 o                         
 -15   1  11       1489.85       1493.54        13.08 o                         
 -13   1  11       3872.96       3790.91        31.63 o                         
 -11   1  11       2154.67       2129.60        17.94 o                         
  -9   1  11       1230.62       1357.22        12.10 o                         
  -7   1  11        263.40        188.21         2.64 o                         
  -5   1  11       1007.31       1161.87        14.23 o                         
  -3   1  11        182.37        139.57         2.83 o                         
  -1   1  11        305.47        289.52         3.04 o                         
   1   1  11          1.31          6.07         0.45 o                         
   3   1  11        396.06        270.82         3.55 o                         
   5   1  11        759.51        901.02         8.20 o                         
   7   1  11        776.92        659.67         6.29 o                         
   9   1  11        383.27        414.92         4.16 o                         
  11   1  11        102.02         62.35         1.25 o                         
  13   1  11         47.00         55.74         1.29 o                         
 -20   2  11          0.33          0.37         0.74 o                         
 -18   2  11          7.61         11.38         0.72 o                         
 -16   2  11          0.81          1.40         0.55 o                         
 -14   2  11          2.98          8.35         0.78 o                         
 -12   2  11        130.60        133.07         1.88 o                         
 -10   2  11          0.69          0.03         0.43 o                         
  -8   2  11          0.92          1.35         0.42 o                         
  -6   2  11          1.11          0.21         0.28 o                         
  -4   2  11          3.56          5.90         0.36 o                         
  -2   2  11        327.47        376.07         3.61 o                         
   0   2  11        323.68        275.88         2.90 o                         
   2   2  11        541.10        579.30         6.72 o                         
   4   2  11         18.17         26.81         0.67 o                         
   6   2  11         20.00         14.10         0.60 o                         
   8   2  11         53.13         69.20         1.23 o                         
  10   2  11         26.59         24.04         0.91 o                         
  12   2  11          4.68          4.30         0.84 o                         
 -19   3  11        113.54        101.01         1.59 o                         
 -17   3  11        388.53        389.35         6.08 o                         
 -15   3  11        408.34        396.82         4.30 o                         
 -13   3  11        933.48        849.26         7.99 o                         
 -11   3  11       1042.17       1132.92        11.92 o                         
  -9   3  11        893.04        802.41         7.18 o                         
  -7   3  11        184.34        179.48         2.09 o                         
  -5   3  11         76.91         92.77         1.74 o                         
  -3   3  11        147.27        192.80         2.39 o                         
  -1   3  11        127.18        131.38         1.90 o                         
   1   3  11        103.12        113.70         1.77 o                         
   3   3  11        547.12        454.51         4.48 o                         
   5   3  11        562.24        622.32         6.01 o                         
   7   3  11        346.82        263.32         2.91 o                         
   9   3  11        362.45        363.57         3.82 o                         
  11   3  11        216.84        177.05         2.39 o                         
 -18   4  11         50.68         60.73         1.24 o                         
 -16   4  11          2.93          1.50         0.68 o                         
 -14   4  11          8.21          2.11         0.56 o                         
 -12   4  11        283.79        308.40         3.35 o                         
 -10   4  11        280.04        255.14         3.06 o                         
  -8   4  11        325.56        323.82         3.44 o                         
  -6   4  11         77.70         75.62         1.38 o                         
  -4   4  11        503.46        541.83         6.05 o                         
  -2   4  11          0.53          1.23         0.47 o                         
   0   4  11          0.41          3.35         0.49 o                         
   2   4  11         46.09         41.79         0.97 o                         
   4   4  11          0.48          1.65         0.35 o                         
   6   4  11          4.46          7.16         0.54 o                         
   8   4  11          3.66          0.51         0.57 o                         
  10   4  11          0.46          1.80         0.78 o                         
 -17   5  11        401.20        365.04         3.83 o                         
 -15   5  11        342.39        387.56         3.93 o                         
 -13   5  11        731.44        629.35         5.83 o                         
 -11   5  11       1059.10       1187.91        10.15 o                         
  -9   5  11       1582.55       1398.62        15.46 o                         
  -7   5  11       1074.43       1089.11        10.92 o                         
  -5   5  11         94.88        108.68         1.68 o                         
  -3   5  11         25.01         19.63         0.69 o                         
  -1   5  11        248.89        245.48         2.94 o                         
   1   5  11        346.06        380.80         4.67 o                         
   3   5  11        671.33        598.60         8.21 o                         
   5   5  11        226.27        249.23         3.19 o                         
   7   5  11        157.84        131.04         1.90 o                         
   9   5  11        235.32        220.28         2.64 o                         
 -14   6  11          0.46          0.10         0.62 o                         
 -12   6  11        119.15        123.58         1.68 o                         
 -10   6  11        154.30        146.56         1.86 o                         
  -8   6  11        285.73        305.01         3.72 o                         
  -6   6  11         29.68         25.76         1.60 o                         
  -4   6  11         31.58         36.60         1.00 o                         
  -2   6  11          5.32          1.79         0.58 o                         
   0   6  11         12.43         18.32         0.93 o                         
   2   6  11         88.63         63.18         1.33 o                         
   4   6  11         71.41         96.80         1.73 o                         
   6   6  11         60.99         46.18         1.26 o                         
   8   6  11          0.20          0.30         0.67 o                         
 -13   7  11        336.08        270.25         3.73 o                         
 -11   7  11        538.18        599.72         6.21 o                         
  -9   7  11        693.09        564.67         6.18 o                         
  -7   7  11        534.73        532.02         7.09 o                         
  -5   7  11        210.52        209.31         3.13 o                         
  -3   7  11        126.86        118.82         1.85 o                         
  -1   7  11         97.87         80.03         2.06 o                         
   1   7  11        142.23        162.93         2.32 o                         
   3   7  11         99.19         74.56         1.60 o                         
   5   7  11         64.60         49.87         1.29 o                         
  -8   8  11        328.95        301.77         4.56 o                         
  -6   8  11         61.78         69.93         2.19 o                         
  -4   8  11         11.25          8.92         0.79 o                         
  -2   8  11          5.37          0.45         0.63 o                         
   0   8  11         41.42         59.15         1.40 o                         
   2   8  11         23.95         10.86         0.94 o                         
 -20   0  12        183.61        168.73         3.12 o                         
 -18   0  12        139.04        161.31         2.84 o                         
 -16   0  12        365.57        306.28         4.59 o                         
 -14   0  12        174.13        182.53         3.06 o                         
 -12   0  12        235.19        269.32         4.07 o                         
 -10   0  12        352.48        447.93         6.21 o                         
  -8   0  12         15.23          1.62         0.73 o                         
  -6   0  12        243.73        179.36         2.79 o                         
  -4   0  12       2565.89       2792.16        35.12 o                         
  -2   0  12       2304.59       2459.24        46.59 o                         
   0   0  12       1485.51       1328.82        16.36 o                         
   2   0  12       1022.60       1212.44        15.04 o                         
   4   0  12       1812.37       1684.73        22.01 o                         
   6   0  12        990.73       1149.54        16.80 o                         
   8   0  12        503.83        463.05         8.06 o                         
  10   0  12        125.01        156.33         4.64 o                         
  12   0  12         61.78         36.45         1.46 o                         
 -19   1  12          3.37          3.48         0.72 o                         
 -17   1  12          7.03          6.53         0.66 o                         
 -15   1  12         22.43         21.22         0.92 o                         
 -13   1  12         91.48        104.85         1.39 o                         
 -11   1  12          6.40          5.22         0.68 o                         
  -9   1  12        112.72        134.91         1.66 o                         
  -7   1  12         65.64         56.98         0.89 o                         
  -5   1  12         59.14         74.03         1.10 o                         
  -3   1  12        170.02        155.10         1.74 o                         
  -1   1  12         57.08         69.69         1.12 o                         
   1   1  12          1.27          1.86         0.43 o                         
   3   1  12          1.09          1.36         0.43 o                         
   5   1  12         36.29         24.22         0.70 o                         
   7   1  12          3.01          1.80         0.54 o                         
   9   1  12          1.62          2.20         0.65 o                         
  11   1  12          2.07          2.02         0.71 o                         
 -18   2  12        132.61        135.34         1.86 o                         
 -16   2  12        185.20        171.53         2.49 o                         
 -14   2  12         77.64         78.51         1.31 o                         
 -12   2  12         54.41         54.48         1.02 o                         
 -10   2  12         74.74         82.18         1.26 o                         
  -8   2  12          7.76         17.69         0.58 o                         
  -6   2  12         17.21         14.06         0.55 o                         
  -4   2  12       1395.14       1453.95        26.14 o                         
  -2   2  12       1277.24       1297.13        11.15 o                         
   0   2  12       1313.98       1263.98        11.44 o                         
   2   2  12       1135.52       1280.46        11.04 o                         
   4   2  12        878.37        813.68         8.67 o                         
   6   2  12        405.67        483.88         4.67 o                         
   8   2  12        231.93        207.17         2.97 o                         
  10   2  12         55.56         81.84         1.43 o                         
  12   2  12         37.96         26.30         1.04 o                         
 -17   3  12         11.36          7.45         0.83 o                         
 -15   3  12          4.37          9.61         0.70 o                         
 -13   3  12          0.09          1.88         0.53 o                         
 -11   3  12         39.72         47.31         1.23 o                         
  -9   3  12         97.12        109.47         1.39 o                         
  -7   3  12         18.00         16.44         1.08 o                         
  -5   3  12        164.30        169.39         2.83 o                         
  -3   3  12         54.96         48.52         1.01 o                         
  -1   3  12         12.94         20.97         0.72 o                         
   1   3  12         37.35         32.76         0.84 o                         
   3   3  12         57.83         65.81         1.12 o                         
   5   3  12        127.63         92.29         1.34 o                         
   7   3  12          6.33          6.35         0.56 o                         
   9   3  12          7.31          2.61         0.68 o                         
  11   3  12         14.83         16.02         0.88 o                         
 -16   4  12        313.60        278.04         2.97 o                         
 -14   4  12        141.17        164.82         2.06 o                         
 -12   4  12        182.18        142.96         1.89 o                         
 -10   4  12        278.92        306.56         3.27 o                         
  -8   4  12        530.62        530.45         5.05 o                         
  -6   4  12        258.79        262.77         3.21 o                         
  -4   4  12        758.53        833.12         8.61 o                         
  -2   4  12       1397.82       1425.83        15.44 o                         
   0   4  12       2189.09       2212.44        21.74 o                         
   2   4  12       1825.02       1975.91        19.39 o                         
   4   4  12        819.40        746.54         7.33 o                         
   6   4  12        239.77        290.65         3.34 o                         
   8   4  12        240.79        224.02         2.64 o                         
  10   4  12        143.62        173.92         2.23 o                         
 -15   5  12         52.53         48.71         1.15 o                         
 -13   5  12          8.61          5.61         0.63 o                         
 -11   5  12          0.40          0.52         0.56 o                         
  -9   5  12        222.93        242.93         2.68 o                         
  -7   5  12        400.63        380.32         4.57 o                         
  -5   5  12        672.96        684.31         7.57 o                         
  -3   5  12        254.60        267.46         3.25 o                         
  -1   5  12        270.07        254.51         3.36 o                         
   1   5  12         50.69         74.21         1.34 o                         
   3   5  12         67.83         54.98         1.22 o                         
   5   5  12         13.34         28.26         0.97 o                         
   7   5  12          3.27          1.41         0.59 o                         
   9   5  12          1.59          4.31         0.79 o                         
 -14   6  12         38.67         61.72         1.34 o                         
 -12   6  12         13.01          2.39         0.61 o                         
 -10   6  12         22.82         35.47         0.90 o                         
  -8   6  12         81.90         72.52         1.47 o                         
  -6   6  12          8.23         10.48         0.66 o                         
  -4   6  12          8.12         12.03         0.98 o                         
  -2   6  12        211.09        216.09         3.28 o                         
   0   6  12        403.53        346.09         4.07 o                         
   2   6  12        476.27        517.34         5.73 o                         
   4   6  12        206.13        168.68         2.50 o                         
   6   6  12         66.61         68.48         1.60 o                         
 -11   7  12          0.23          1.40         0.70 o                         
  -9   7  12         81.27         89.70         1.65 o                         
  -7   7  12        151.77        155.53         2.23 o                         
  -5   7  12        214.56        201.61         3.31 o                         
  -3   7  12         74.84         88.19         1.59 o                         
  -1   7  12         27.82         17.93         0.86 o                         
   1   7  12          0.80          2.84         0.83 o                         
   3   7  12          0.11          1.39         0.81 o                         
  -6   8  12         78.49         70.63         1.62 o                         
  -4   8  12         85.25         69.10         1.57 o                         
  -2   8  12        106.79         98.17         2.14 o                         
 -19   1  13          3.68          1.06         0.67 o                         
 -17   1  13          9.09         19.94         0.80 o                         
 -15   1  13        139.40         93.98         1.44 o                         
 -13   1  13        418.94        446.78         4.55 o                         
 -11   1  13       1408.56       1611.34        13.82 o                         
  -9   1  13       1050.61        862.60        10.51 o                         
  -7   1  13       4153.25       4947.15        56.60 o                         
  -5   1  13       4214.95       4363.28        41.33 o                         
  -3   1  13       3275.28       3426.50        44.80 o                         
  -1   1  13       1297.09       1636.49        17.06 o                         
   1   1  13        460.59        399.27         4.06 o                         
   3   1  13        385.87        522.12         5.25 o                         
   5   1  13        495.16        474.18         4.81 o                         
   7   1  13        185.05        228.56         2.73 o                         
   9   1  13         95.41         68.07         1.34 o                         
  11   1  13         61.40         86.09         1.55 o                         
 -18   2  13         11.56         11.78         0.82 o                         
 -16   2  13          8.55         10.04         0.69 o                         
 -14   2  13         53.24         43.02         0.94 o                         
 -12   2  13          8.41         14.53         0.90 o                         
 -10   2  13         68.88         78.09         1.85 o                         
  -8   2  13         24.50         16.86         0.58 o                         
  -6   2  13         63.19         73.07         1.15 o                         
  -4   2  13          2.55          4.58         0.40 o                         
  -2   2  13         16.30         19.06         0.56 o                         
   0   2  13         98.87        104.27         1.49 o                         
   2   2  13         66.73         66.88         1.03 o                         
   4   2  13          0.16          1.31         0.53 o                         
   6   2  13         23.14         34.72         0.92 o                         
   8   2  13         51.17         37.05         0.95 o                         
  10   2  13          0.44          1.71         0.74 o                         
 -17   3  13         13.79         18.51         0.87 o                         
 -15   3  13         37.02         25.49         0.89 o                         
 -13   3  13        162.06        180.04         2.09 o                         
 -11   3  13        554.30        577.47         5.69 o                         
  -9   3  13        929.17        907.32         9.62 o                         
  -7   3  13       1558.09       1662.31        25.52 o                         
  -5   3  13        938.52       1036.50        10.81 o                         
  -3   3  13       1404.42       1406.54        14.15 o                         
  -1   3  13        486.10        589.75         7.69 o                         
   1   3  13        215.04        217.13         2.91 o                         
   3   3  13         84.13        107.49         1.85 o                         
   5   3  13         12.47          9.93         0.61 o                         
   7   3  13         47.44         64.30         1.18 o                         
   9   3  13         68.26         45.14         1.15 o                         
 -16   4  13        122.83        138.22         1.86 o                         
 -14   4  13        289.27        255.49         2.94 o                         
 -12   4  13        215.49        239.44         2.83 o                         
 -10   4  13         97.93         89.60         1.28 o                         
  -8   4  13        108.47        108.39         1.94 o                         
  -6   4  13          6.44          6.09         0.60 o                         
  -4   4  13         11.93         12.49         0.65 o                         
  -2   4  13         96.62         83.08         1.47 o                         
   0   4  13        100.37        111.08         1.79 o                         
   2   4  13         43.20         31.93         0.94 o                         
   4   4  13          9.77         14.31         0.78 o                         
   6   4  13          0.01          2.48         0.61 o                         
   8   4  13          0.83         -0.05         0.76 o                         
 -15   5  13         46.03         24.52         0.89 o                         
 -13   5  13         71.73        105.43         1.53 o                         
 -11   5  13        423.05        371.56         5.40 o                         
  -9   5  13       1140.59       1159.76        16.85 o                         
  -7   5  13       1184.10       1219.32        12.39 o                         
  -5   5  13        919.71        986.55        13.37 o                         
  -3   5  13       1048.16       1073.98        10.75 o                         
  -1   5  13        881.34        961.43        10.00 o                         
   1   5  13        671.70        682.14         7.06 o                         
   3   5  13        238.05        281.83         3.57 o                         
   5   5  13         64.87         63.51         1.40 o                         
   7   5  13        112.56        136.19         1.78 o                         
 -12   6  13        263.83        233.62         2.88 o                         
 -10   6  13        187.72        186.59         3.02 o                         
  -8   6  13        131.71        115.39         1.78 o                         
  -6   6  13          0.03          0.66         0.68 o                         
  -4   6  13         55.46         64.13         1.48 o                         
  -2   6  13        121.02        108.81         1.75 o                         
   0   6  13         48.22         75.10         1.46 o                         
   2   6  13         21.25          9.18         0.83 o                         
   4   6  13          0.20          5.08         0.85 o                         
  -9   7  13        278.82        289.12         3.61 o                         
  -7   7  13        481.96        478.54         5.27 o                         
  -5   7  13        382.89        399.41         4.84 o                         
  -3   7  13        361.31        337.97         4.77 o                         
  -1   7  13        341.77        369.26         4.56 o                         
   1   7  13        247.96        239.00         3.21 o                         
 -18   0  14        448.07        365.51         5.19 o                         
 -16   0  14        898.59       1014.60        12.75 o                         
 -14   0  14       1787.90       1642.28        20.42 o                         
 -12   0  14       1984.52       2022.59        23.96 o                         
 -10   0  14       1911.73       2189.62        28.10 o                         
  -8   0  14        612.35        497.08         6.63 o                         
  -6   0  14        970.39       1138.15        15.13 o                         
  -4   0  14        179.39        190.77         3.27 o                         
  -2   0  14         19.39          9.58         0.89 o                         
   0   0  14         85.31        136.87         2.52 o                         
   2   0  14        245.07        163.27         2.68 o                         
   4   0  14        371.19        435.75         6.79 o                         
   6   0  14        318.49        228.26         4.25 o                         
   8   0  14         85.15        100.81         3.40 o                         
 -17   1  14          0.48          0.97         0.62 o                         
 -15   1  14         35.69         36.76         0.89 o                         
 -13   1  14          1.64          1.73         0.60 o                         
 -11   1  14          6.20          1.98         0.51 o                         
  -9   1  14         32.22         37.99         0.85 o                         
  -7   1  14          0.63          0.13         0.41 o                         
  -5   1  14         66.22         62.96         1.02 o                         
  -3   1  14         47.67         49.35         0.94 o                         
  -1   1  14          0.03          0.25         0.46 o                         
   1   1  14          0.06          0.66         0.50 o                         
   3   1  14          0.11          0.50         0.51 o                         
   5   1  14         15.28         14.20         0.70 o                         
   7   1  14          7.46         10.31         0.79 o                         
   9   1  14          2.16          2.86         0.81 o                         
 -18   2  14        171.37        140.03         1.88 o                         
 -16   2  14        374.57        402.97         4.07 o                         
 -14   2  14        827.23        771.04         7.72 o                         
 -12   2  14       1080.97       1052.24         9.73 o                         
 -10   2  14        870.47        937.71         9.81 o                         
  -8   2  14        200.27        172.94         2.88 o                         
  -6   2  14        272.66        284.13         2.89 o                         
  -4   2  14         12.81         22.60         0.62 o                         
  -2   2  14         22.80          7.72         0.50 o                         
   0   2  14         26.79         43.02         1.07 o                         
   2   2  14         86.64         56.41         1.10 o                         
   4   2  14        172.69        177.52         2.19 o                         
   6   2  14        179.55        121.90         1.75 o                         
   8   2  14        105.55        124.69         1.86 o                         
 -17   3  14          3.12          1.29         0.70 o                         
 -15   3  14         72.28         84.90         1.35 o                         
 -13   3  14          2.87          0.83         0.56 o                         
 -11   3  14         79.52         55.86         1.02 o                         
  -9   3  14        168.56        180.24         2.60 o                         
  -7   3  14         26.52         26.95         0.64 o                         
  -5   3  14         16.89         17.87         0.72 o                         
  -3   3  14        121.29         96.11         1.51 o                         
  -1   3  14          5.26          2.16         0.62 o                         
   1   3  14          1.28          0.27         0.66 o                         
   3   3  14         11.41         15.87         0.70 o                         
   5   3  14         35.85         28.57         0.86 o                         
   7   3  14         28.91         38.62         1.00 o                         
 -16   4  14        321.67        351.45         3.57 o                         
 -14   4  14        726.76        694.19         6.23 o                         
 -12   4  14        910.78        932.52         8.52 o                         
 -10   4  14       1096.37       1086.04         9.90 o                         
  -8   4  14        736.44        795.06        11.70 o                         
  -6   4  14        345.69        325.22         3.81 o                         
  -4   4  14        313.84        393.10         4.37 o                         
  -2   4  14        401.58        356.08         4.45 o                         
   0   4  14        296.34        309.54         3.85 o                         
   2   4  14        355.78        328.15         3.97 o                         
   4   4  14        216.39        196.60         3.32 o                         
   6   4  14        294.94        238.86         2.79 o                         
 -13   5  14         44.47         46.38         1.14 o                         
 -11   5  14        152.04        141.01         1.86 o                         
  -9   5  14        264.57        250.50         3.67 o                         
  -7   5  14        257.05        281.78         3.42 o                         
  -5   5  14        144.50        131.27         1.87 o                         
  -3   5  14          5.05         15.44         0.86 o                         
  -1   5  14         14.61          9.43         0.80 o                         
   1   5  14         14.00          3.48         0.74 o                         
   3   5  14         10.26         15.70         1.00 o                         
   5   5  14          3.07         -0.89         0.90 o                         
 -10   6  14        534.93        479.25         5.43 o                         
  -8   6  14        421.00        447.13         5.01 o                         
  -6   6  14        129.12        118.09         1.92 o                         
  -4   6  14         69.69         99.52         1.62 o                         
  -2   6  14         31.62         22.69         0.93 o                         
   0   6  14         44.84         47.59         1.21 o                         
   2   6  14         48.31         39.79         1.20 o                         
  -5   7  14         79.04         73.14         1.49 o                         
  -3   7  14          7.99         19.04         1.23 o                         
 -17   1  15        193.87        168.52         2.17 o                         
 -15   1  15         35.76         45.44         1.02 o                         
 -13   1  15         61.46         57.46         1.07 o                         
 -11   1  15          0.96          1.24         0.57 o                         
  -9   1  15          5.14          8.00         0.54 o                         
  -7   1  15         27.54         24.48         0.69 o                         
  -5   1  15        196.59        157.69         2.25 o                         
  -3   1  15        320.04        348.15         3.67 o                         
  -1   1  15        829.17        732.81         7.72 o                         
   1   1  15        837.90        927.05         8.98 o                         
   3   1  15        700.12        610.22         8.26 o                         
   5   1  15        343.83        401.16         4.12 o                         
   7   1  15        125.34         78.38         1.72 o                         
 -16   2  15          0.60          0.99         0.68 o                         
 -14   2  15          5.33          7.08         0.65 o                         
 -12   2  15         43.48         45.15         1.04 o                         
 -10   2  15         32.58         27.83         0.84 o                         
  -8   2  15         13.23         18.43         0.60 o                         
  -6   2  15         34.69         33.72         0.82 o                         
  -4   2  15         52.90         58.60         1.21 o                         
  -2   2  15         28.64         37.22         0.84 o                         
   0   2  15        113.83         96.89         1.43 o                         
   2   2  15         26.25         30.59         0.91 o                         
   4   2  15          6.32          0.50         0.58 o                         
   6   2  15          1.24         -0.32         0.62 o                         
 -15   3  15        250.31        245.98         5.05 o                         
 -13   3  15        193.85        199.03         2.34 o                         
 -11   3  15         65.76         54.74         1.07 o                         
  -9   3  15         29.99         27.35         1.13 o                         
  -7   3  15         50.30         70.69         1.19 o                         
  -5   3  15        303.27        222.25         3.87 o                         
  -3   3  15        430.85        519.79         5.71 o                         
  -1   3  15        592.66        511.80         5.76 o                         
   1   3  15        377.60        389.84         4.61 o                         
   3   3  15        244.98        227.11         2.76 o                         
   5   3  15        174.49        199.15         2.37 o                         
 -14   4  15          9.03         13.22         0.77 o                         
 -12   4  15          1.34         -0.02         0.58 o                         
 -10   4  15         17.67         21.19         1.07 o                         
  -8   4  15         72.63         74.55         2.02 o                         
  -6   4  15        319.71        286.07         3.45 o                         
  -4   4  15        340.70        402.00         5.51 o                         
  -2   4  15        132.44        111.25         1.73 o                         
   0   4  15          7.98         24.34         0.94 o                         
   2   4  15         19.97         15.53         0.86 o                         
   4   4  15          8.53         21.76         0.96 o                         
 -11   5  15         35.79         30.12         1.06 o                         
  -9   5  15         50.44         41.55         1.07 o                         
  -7   5  15         49.60         62.01         1.27 o                         
  -5   5  15        152.98        109.41         1.71 o                         
  -3   5  15        378.76        407.24         6.60 o                         
  -1   5  15        316.09        248.96         3.09 o                         
   1   5  15        275.20        251.00         4.67 o                         
   3   5  15        205.43        183.93         2.68 o                         
  -8   6  15         35.23         42.89         1.59 o                         
  -6   6  15         62.10         52.45         1.29 o                         
  -4   6  15        106.05        127.25         1.90 o                         
  -2   6  15         74.31         51.97         1.27 o                         
   0   6  15         23.34         45.43         1.33 o                         
 -16   0  16         19.46         14.54         1.31 o                         
 -14   0  16         47.37         46.80         1.61 o                         
 -12   0  16        760.81        778.40        10.09 o                         
 -10   0  16       1000.07       1035.88        13.08 o                         
  -8   0  16       1956.65       1975.50        23.70 o                         
  -6   0  16       1610.83       1816.00        21.92 o                         
  -4   0  16        939.12        967.54        13.45 o                         
  -2   0  16       1123.95       1343.15        20.69 o                         
   0   0  16        900.86        958.43        12.49 o                         
   2   0  16        354.47        485.67         7.40 o                         
   4   0  16        189.75        147.39         3.22 o                         
   6   0  16         27.31         63.84         2.82 o                         
 -15   1  16          0.08          0.09         0.70 o                         
 -13   1  16          0.37         -0.48         0.64 o                         
 -11   1  16         19.49         19.44         0.82 o                         
  -9   1  16          6.48          5.24         0.57 o                         
  -7   1  16          1.41          1.83         0.52 o                         
  -5   1  16          0.44         -0.05         0.55 o                         
  -3   1  16         14.75         12.87         0.63 o                         
  -1   1  16         32.84         39.80         0.94 o                         
   1   1  16          4.17          3.43         0.63 o                         
   3   1  16          1.14          0.41         0.61 o                         
   5   1  16          1.33          2.33         0.73 o                         
 -14   2  16         18.49         13.95         0.77 o                         
 -12   2  16        235.13        242.80         2.66 o                         
 -10   2  16        404.51        405.76         7.02 o                         
  -8   2  16        848.11        794.84        17.65 o                         
  -6   2  16        858.95       1013.78         9.89 o                         
  -4   2  16        709.03        639.73         6.25 o                         
  -2   2  16        527.78        660.58         6.42 o                         
   0   2  16        371.64        376.40         3.84 o                         
   2   2  16        134.16        191.30         2.29 o                         
   4   2  16         88.36         71.07         1.39 o                         
 -13   3  16        124.96        147.34         1.86 o                         
 -11   3  16         49.02         48.31         1.09 o                         
  -9   3  16         39.83         41.27         1.42 o                         
  -7   3  16         32.29         43.10         0.98 o                         
  -5   3  16         78.01         66.44         2.27 o                         
  -3   3  16          0.39          1.91         0.70 o                         
  -1   3  16         10.99         16.04         0.84 o                         
   1   3  16          0.36          2.77         0.75 o                         
   3   3  16         11.89          7.41         0.69 o                         
 -12   4  16         73.54         71.35         1.34 o                         
 -10   4  16        167.50        180.43         4.36 o                         
  -8   4  16        382.52        341.05         4.14 o                         
  -6   4  16        709.53        833.86         8.73 o                         
  -4   4  16        762.66        726.36         8.83 o                         
  -2   4  16        402.85        468.96         5.19 o                         
   0   4  16        202.13        209.76         2.68 o                         
   2   4  16         99.14        127.31         2.58 o                         
  -9   5  16         11.35         10.88         0.86 o                         
  -7   5  16          4.21          0.58         0.70 o                         
  -5   5  16          5.78         10.44         0.91 o                         
  -3   5  16         53.03         27.53         1.08 o                         
  -1   5  16         71.15         83.78         2.03 o                         
 -13   1  17        646.54        643.75         6.16 o                         
 -11   1  17        925.38        939.65         8.77 o                         
  -9   1  17        493.35        590.67         5.63 o                         
  -7   1  17        258.90        242.39         2.70 o                         
  -5   1  17          5.26         19.07         0.70 o                         
  -3   1  17         24.76         22.36         0.73 o                         
  -1   1  17        129.85        160.16         2.56 o                         
   1   1  17         87.65         60.38         1.25 o                         
   3   1  17         68.64         85.50         1.61 o                         
 -14   2  17          5.68          4.43         0.82 o                         
 -12   2  17          0.09          0.44         0.66 o                         
 -10   2  17          6.19          6.88         0.65 o                         
  -8   2  17          0.83          0.87         0.69 o                         
  -6   2  17          0.27          0.36         0.47 o                         
  -4   2  17          7.30         13.56         0.64 o                         
  -2   2  17         13.31          7.01         0.59 o                         
   0   2  17          0.31          0.57         0.57 o                         
   2   2  17          1.78          4.75         0.71 o                         
 -11   3  17        686.99        676.77         6.38 o                         
  -9   3  17        624.28        728.46         8.83 o                         
  -7   3  17        505.06        451.26         5.04 o                         
  -5   3  17        295.05        413.82         4.53 o                         
  -3   3  17        214.84        195.38         3.01 o                         
  -1   3  17        127.16        152.79         3.62 o                         
   1   3  17        135.50        120.39         3.15 o                         
 -10   4  17         48.56         43.01         1.18 o                         
  -8   4  17         54.65         67.17         2.10 o                         
  -6   4  17         10.45          5.97         1.00 o                         
  -4   4  17          0.47          2.57         0.82 o                         
  -2   4  17          0.38          0.71         0.79 o                         
   0   4  17         18.25          5.45         0.92 o                         
 -12   0  18         43.63         69.27         1.83 o                         
 -10   0  18         30.95         16.34         2.36 o                         
  -8   0  18         17.84         25.97         1.32 o                         
  -6   0  18         19.06          7.01         0.99 o                         
  -4   0  18         90.09         80.78         3.93 o                         
  -2   0  18        478.27        411.03         5.66 o                         
   0   0  18        397.75        428.78         6.67 o                         
 -11   1  18          9.76         11.05         0.97 o                         
  -9   1  18         12.14         13.43         0.80 o                         
  -7   1  18         11.38         13.40         0.72 o                         
  -5   1  18         26.48         27.48         0.91 o                         
  -3   1  18         29.27         32.03         1.01 o                         
  -1   1  18          2.51          1.16         0.69 o                         
   1   1  18          0.56          1.56         0.77 o                         
 -10   2  18         54.63         37.76         1.05 o                         
  -8   2  18         60.57         81.40         1.59 o                         
  -6   2  18         70.69         42.60         0.96 o                         
  -4   2  18        107.42        117.18         4.24 o                         
  -2   2  18        323.64        247.13         6.99 o                         
   0   2  18        251.89        280.83         3.99 o                         
  -9   3  18         19.10         17.21         0.73 o                         
  -7   3  18         35.59         27.22         1.52 o                         
  -5   3  18         13.77         22.46         0.98 o                         
  -3   3  18         11.41          5.08         0.85 o                         
  -7   1  19        393.81        435.71         4.30 o                         
  -5   1  19        349.19        342.09         3.44 o                         
                                                                                
